# Supplementary material for: Novel Proteome Extraction Method Illustrates a Conserved Immunological Signature of MSI-H Colorectal Tumors
Source: Mol Cell Proteomics. 2020 Nov 25;19(10):1619–31. doi: 10.1074/mcp.RA120.002152 (PMC8015011; doi:10.1074/mcp.RA120.002152)
Supplement: Supplementary file 1 [file mmc1.zip]

Archive with 13 entries (13 files):
- 161224_1_supp_556354_qcjrjv.docx
- 161224_1_supp_556355_qcwtnd.xlsx
- 161224_1_supp_556356_qcdrdv.jpg
- 161224_1_supp_556357_qc3r3v.jpg
- 161224_1_supp_556358_qc8r8v.jpg
- 161224_1_supp_556359_qcbrbv.jpg
- 161224_1_supp_556360_qchrhw.xlsx
- 161224_1_supp_556361_qc7r7w.xlsx
- 161224_1_supp_556362_qcsrsw.xlsx
- 161224_1_supp_556363_qc6r6w.xlsx
- 161224_1_supp_556364_qcmrmw.xlsx
- 161224_1_supp_556365_qcprpw.xlsx
- 161224_1_supp_556366_qc7r7w.xlsx
