# Supplementary material for: Novel Proteome Extraction Method Illustrates a Conserved Immunological Signature of MSI-H Colorectal Tumors
Source: Mol Cell Proteomics. 2020 Nov 25;19(10):1619–31. doi: 10.1074/mcp.RA120.002152 (PMC8015011; doi:10.1074/mcp.RA120.002152)
Supplement: Supplementary file 1 [file mmc1.zip › 161224_1_supp_556355_qcwtnd.xlsx]

## Sheet: MSS vs MSI-H protein
LFQ intensity 1_08-11-13549_9	LFQ intensity 10_12-11-01563_10	LFQ intensity 11_13-05197_5	LFQ intensity 12_13-29969_9	LFQ intensity 13_13-08345_8	LFQ intensity 14_14-19587_1_7	LFQ intensity 15_14-28322_1_9	LFQ intensity 16_14-30497_1_6	LFQ intensity 17_14-00750_2_4	LFQ intensity 18_15-17306_1_4	LFQ intensity 19_14-30497_1_6_2	LFQ intensity 2_09-11-17644_8	LFQ intensity 20_14-00750_2_4_2	LFQ intensity 3_10-11-02301_4	LFQ intensity 4_11-11-18847_8	LFQ intensity 6_12-11-12402_4	LFQ intensity 7_12-11-06592_6	LFQ intensity 8_12-11-06288_6	LFQ intensity 9_12-11-14297_9	Only identified by site	Reverse	Potential contaminant	Peptides	Razor + unique peptides	Unique peptides	Sequence coverage [%]	Unique + razor sequence coverage [%]	Unique sequence coverage [%]	Mol. weight [kDa]	Q-value	Score	Intensity	MS/MS count	Protein IDs	Majority protein IDs	Protein names	Gene names
#!{Type}E	E	E	E	E	E	E	E	E	E	E	E	E	E	E	E	E	E	E	C	C	C	N	N	N	N	N	N	N	N	N	N	N	T	T	T	T
#!{C:Group1}H	MSS	H	MSS	MSS	MSS	MSS	MSS	MSS	MSS	MSS	H	MSS	MSS	H	H	H	H	H
26.7903	26.4633	27.2239	26.5656	27.1308	26.8862	27.6436	27.2691	26.4294	27.1904	27.3022	27.2314	26.9558	26.4702	26.7821	26.8778	26.894	27.0946	27.226				16	16	16	16.3	16.3	16.3	117.97	0	29.988	1899100000	48	A0AVT1	A0AVT1	Ubiquitin-like modifier-activating enzyme 6	UBA6
26.6824	27.2038	26.0228	26.5525	26.6098	26.6769	26.9586	26.366	26.2985	26.7439	26.2591	26.3787	26.3929	26.0877	25.5928	26.8666	26.6007	26.8237	26.0709				9	9	9	12.3	12.3	12.3	102.36	0	26.736	1365300000	37	A0FGR8	A0FGR8	Extended synaptotagmin-2	ESYT2
26.499	25.7465	27.0435	27.3437	27.0147	26.3299	27.4502	28.0858	26.5889	26.9094	27.8978	26.2787	26.3394	27.6346	26.9728	26.4171	26.8049	27.2731	26.4564				7	7	7	15.5	15.5	15.5	67.867	0	27.437	1888100000	31	A1L0T0	A1L0T0	Acetolactate synthase-like protein	ILVBL
28.1645	27.686	28.5502	28.243	27.6127	27.9932	27.6241	28.2552	28.083	27.4557	28.0329	28.4162	28.2079	28.071	28.5251	28.8098	28.1166	28.3841	28.4212				5	5	5	32.6	32.6	32.6	23.384	0	323.31	4537700000	91	Q13765;E9PAV3;Q9BZK3	Q13765;E9PAV3	Nascent polypeptide-associated complex subunit alpha;Nascent polypeptide-associated complex subunit alpha, muscle-specific form	NACA
26.8998	26.0757	26.9575	25.8458	26.1731	25.812	25.5304	26.5291	26.4787	25.3672	26.3892	26.8817	25.5179	25.4606	26.312	26.8085	26.2577	26.2196	26.0893				4	4	4	10	10	10	39.58	0.00036364	9.0997	1080700000	32	O00115	O00115	Deoxyribonuclease-2-alpha	DNASE2
25.9342	25.3126	26.3576	25.9398	25.9031	25.7418	25.4196	25.7739	25.967	26.1912	25.8037	26.173	25.5983	25.7588	26.3221	26.5406	25.5724	26.1681	26.4331				8	8	8	17.3	17.3	17.3	72.911	0	29.337	954460000	47	O00116	O00116	Alkyldihydroxyacetonephosphate synthase, peroxisomal	AGPS
29.6719	29.9493	29.4772	30.2178	29.4999	29.529	28.7235	30.0798	30.1055	30.1654	29.5641	29.6495	29.6119	29.1062	29.6562	30.0397	30.0585	30.4111	29.6471				17	17	17	63.8	63.8	63.8	36.071	0	203.38	12873000000	165	O00151	O00151	PDZ and LIM domain protein 1	PDLIM1
27.4196	27.6177	27.4972	26.9698	26.8875	27.1079	27.5412	25.8303	27.103	26.3675	25.9124	27.5209	27.027	26.9388	27.655	27.4244	26.0659	27.3709	27.9099				5	5	5	16.6	16.6	16.6	41.796	0	15.518	2104800000	40	O00154	O00154	Cytosolic acyl coenzyme A thioester hydrolase	ACOT7
28.5623	30.3111	28.7582	29.6191	28.5748	29.4704	28.8915	28.5152	29.7965	29.7278	28.5529	29.206	30.0926	28.2555	29.2734	29.147	29.9292	29.3549	28.9637				28	28	27	28	28	27.4	121.68	0	126.07	9097500000	184	O00159	O00159	Unconventional myosin-Ic	MYO1C
26.5206	26.1696	26.7945	26.5092	26.4987	26.4744	26.5649	26.8135	27.175	26.4877	26.9768	26.9486	26.8945	26.0741	27.3862	27.3967	27.0354	26.7899	27.1345				14	14	10	14.2	14.2	10	124.84	0	34.277	1624900000	61	O00160	O00160	Unconventional myosin-If	MYO1F
26.9318	26.7089	26.8982	27.0477	26.4194	26.3576	26.3078	27.1302	26.8883	27.0342	27.0084	26.864	26.5766	26.707	26.5581	27.2322	26.5424	26.9302	26.4417				5	5	5	25.1	25.1	25.1	23.354	0	23.566	1630900000	60	O00161	O00161	Synaptosomal-associated protein 23	SNAP23
28.4041	27.1636	28.9423	28.4982	27.6321	27.0762	26.6626	27.0149	27.7978	27.582	26.6103	28.9611	27.5129	27.6122	27.6247	27.6403	28.1904	28.6953	28.3726				7	7	7	23.9	23.9	23.9	39.518	0	39.434	3742700000	72	O00182;Q6DKI2;Q3B8N2	O00182	Galectin-9	LGALS9
27.2628	27.1344	27.3832	27.8744	27.3111	27.3483	27.2897	27.4253	27.7103	27.1451	27.4882	27.5586	27.2897	27.3294	27.5114	27.1229	27.3947	27.6727	27.2759				14	14	14	13.2	13.2	13.2	121.32	0	33.464	2417100000	78	O00203;Q13367	O00203	AP-3 complex subunit beta-1	AP3B1
29.0101	28.6946	28.9276	28.0826	28.8026	28.6272	28.6268	28.1291	28.0376	28.2654	29.0244	29.2466	28.362	28.8986	29.0344	28.6015	28.007	28.7784	29.162				15	15	15	37.2	37.2	37.2	47.463	0	38.086	6051000000	108	O00231	O00231	26S proteasome non-ATPase regulatory subunit 11	PSMD11
27.1411	27.0873	27.4262	26.456	27.4533	27.0626	27.1766	27.3837	27.7242	26.3136	27.5151	27.4252	26.9269	27.1455	27.2645	26.8483	27.9258	27.4264	27.5584				11	11	11	21.1	21.1	21.1	52.904	0	52.754	2356100000	77	O00232	O00232	26S proteasome non-ATPase regulatory subunit 12	PSMD12
26.1895	25.1168	25.5129	25.9468	25.3976	25.3525	25.1502	25.5918	25.5244	24.9879	25.6932	25.5898	24.6969	25.2436	25.6027	25.7729	25.9173	25.5549	25.1841				3	3	3	25	25	25	7.4016	0.00032765	6.8291	660820000	17	O00244	O00244	Copper transport protein ATOX1	ATOX1
29.0498	29.3247	28.4916	29.1166	29.7395	29.0408	28.2382	29.5515	29.2752	28.539	29.2537	28.3409	28.8336	29.3961	28.348	28.7314	28.9312	28.6364	28.4272				7	7	6	40.5	40.5	35.9	21.671	0	52.408	7960100000	96	O00264	O00264	Membrane-associated progesterone receptor component 1	PGRMC1
31.7151	31.367	31.2947	31.7758	31.2564	31.7796	31.5037	30.8155	31.3203	31.7345	30.6115	31.1041	31.2586	31.3646	31.5915	31.6194	31.2687	31.789	31.5115				12	12	12	69.7	69.7	69.7	26.922	0	323.31	40218000000	196	O00299	O00299	Chloride intracellular channel protein 1	CLIC1
28.9554	27.8544	28.9598	28.3078	28.5346	28.1371	28.4261	28.5906	28.5566	28.2579	28.3943	28.5393	28.2983	28.2745	28.772	28.658	28.5141	28.5171	28.8012				11	11	11	37.8	37.8	37.8	37.563	0	63.352	5589000000	106	O00303	O00303	Eukaryotic translation initiation factor 3 subunit F	EIF3F
25.6031	25.6066	25.851	25.8892	25.2893	25.5063	27.4843	27.0846	24.6557	25.9505	26.3203	26.2774	24.4419	25.6532	25.7945	25.8323	25.8289	25.3752	28.9781				9	9	9	12.4	12.4	12.4	82.577	0	17.32	1280600000	19	O00391	O00391	Sulfhydryl oxidase 1	QSOX1
28.1028	28.8516	28.6872	28.5609	28.5824	28.7895	29.4829	28.7149	29.0654	28.5622	28.5698	28.4599	28.6679	28.6404	28.1788	28.5889	28.0376	28.6523	28.5631				21	21	21	25.4	25.4	25.4	123.63	0	256.75	6215100000	128	O00410	O00410	Importin-5	IPO5
27.244	27.2947	27.785	27.694	27.8334	27.5125	27.4109	27.5661	27.7844	27.5657	27.2434	27.6055	27.3178	27.5774	27.8338	27.6204	27.5284	27.967	27.7142				14	14	14	21.1	21.1	21.1	81.876	0	38.712	2818200000	89	O00429	O00429	Dynamin-1-like protein	DNM1L
26.672	27.7153	26.3591	26.8858	26.8424	27.1296	27.8035	26.2576	26.5111	27.4142	26.1316	26.2678	26.739	26.5254	26.6099	27.5936	26.8203	27.4476	26.4263				17	17	17	9.5	9.5	9.5	217.23	0	102.44	1780500000	58	O00468	O00468	Agrin;Agrin N-terminal 110 kDa subunit;Agrin C-terminal 110 kDa subunit;Agrin C-terminal 90 kDa fragment;Agrin C-terminal 22 kDa fragment	AGRN
25.5061	24.9281	26.1114	25.9876	26.0945	25.6302	26.5815	27.1007	26.8357	25.5323	26.7487	24.6772	25.7466	25.1092	25.696	26.3781	24.9536	26.4882	26.3265				6	6	6	9.1	9.1	9.1	84.685	0	15.943	940930000	30	O00469	O00469	Procollagen-lysine,2-oxoglutarate 5-dioxygenase 2	PLOD2
27.7244	28.2172	27.4029	26.4266	28.0852	27.8719	27.0308	26.8696	27.5391	27.7421	26.8081	27.5168	27.6712	26.7953	27.5574	27.0844	27.5637	27.3129	27.5514				4	4	4	46.9	46.9	46.9	9.3697	0.0003639	9.1094	2617900000	27	O00483	O00483	Cytochrome c oxidase subunit NDUFA4	NDUFA4
27.4481	27.8406	27.6534	27.6522	27.5053	27.8137	27.6678	27.5759	28.2097	27.6075	27.5831	27.9167	27.9464	28.2564	27.7294	28.0514	27.5396	27.8618	27.5034				6	6	3	12.1	12.1	6.3	57.81	0	15.255	3156300000	35	O00505	O00505	Importin subunit alpha-4	KPNA3
28.3011	28.5684	28.3006	27.9887	28.2681	28.1104	28.8895	28.5026	28.3434	29.2879	27.9235	28.1615	27.6871	28.4088	28.6895	27.6337	27.3507	29.0958	28.6273				19	19	19	44.1	44.1	44.1	57.13	0	113.85	5202200000	160	O00515	O00515	Ladinin-1	LAD1
26.4289	26.0074	26.2431	24.5881	25.61	26.2993	26.8148	27.7	25.2339	26.5582	27.8901	25.6975	26.4951	26.4581	26.2192	26.8286	25.2073	25.2689	26.759				5	5	5	26.5	26.5	26.5	32.444	0	128.53	1268300000	39	O00560	O00560	Syntenin-1	SDCBP
28.0189	27.359	27.4891	27.9128	28.1359	28.1711	28.6932	29.407	28.2449	28.9475	29.3795	27.8272	27.7907	28.4466	27.718	27.9095	27.7734	27.9685	28.1312				14	14	14	28.3	28.3	28.3	66.049	0	60.745	4592000000	98	O00567	O00567	Nucleolar protein 56	NOP56
29.7226	29.5306	29.9354	29.3987	29.9156	29.4798	29.5727	29.6577	29.6986	29.6931	29.4858	30.048	29.6455	29.4882	29.7815	29.6075	29.205	30.0143	30.1688				24	23	7	41.8	40.2	12.5	73.243	0	192.23	12491000000	203	O00571;Q9NQI0	O00571	ATP-dependent RNA helicase DDX3X	DDX3X
28.6631	28.3289	28.454	27.8801	27.708	28.3232	28.0662	28.2016	27.9574	28.409	28.9138	28.4257	28.1068	28.1777	28.9027	28.7586	27.3342	28.817	28.8084				7	7	7	28.8	28.8	28.8	35.102	0	72.9	4796000000	86	O00764	O00764	Pyridoxal kinase	PDXK
26.8166	25.6966	26.4611	26.362	26.3644	26.5774	26.7524	27.0973	26.5282	26.2014	26.6512	26.8689	26.237	26.1751	26.9089	27.4218	26.7165	27.3587	26.8586				7	7	7	26.9	26.9	26.9	34.482	0	31.548	1563700000	47	O14579	O14579	Coatomer subunit epsilon	COPE
26.4562	25.9094	26.8978	25.9691	26.6521	26.873	26.8405	26.055	26.1803	26.4889	26.8824	26.8644	26.4754	26.6471	26.7162	26.3437	25.8354	26.6399	26.5136				8	8	8	8.1	8.1	8.1	130.16	0	26.218	1323400000	43	O14617	O14617	AP-3 complex subunit delta-1	AP3D1
27.0046	26.5451	26.6691	26.1272	26.3793	26.2479	25.6046	26.1109	26.0475	26.0166	25.9089	26.2719	26.4476	26.1531	26.7525	26.3706	26.5151	26.1188	26.2027				5	5	5	16.4	16.4	16.4	29.04	0	11.617	1122000000	22	O14618	O14618	Copper chaperone for superoxide dismutase	CCS
26.4283	26.1741	26.2399	26.7265	25.7036	25.6373	26.3308	26.581	26.455	26.6088	26.128	26.2457	26.1444	25.8547	26.3413	26.2201	26.1925	27.0043	25.8787				6	6	6	9.9	9.9	9.9	84.141	0	37.275	1141100000	61	O14672	O14672	Disintegrin and metalloproteinase domain-containing protein 10	ADAM10
26.8774	27.3692	27.3949	27.3658	27.0567	27.1515	27.0876	27.2422	27.7604	27.1341	26.5471	27.4818	27.397	27.2844	27.4438	27.4489	27.2138	27.6675	27.3255				7	7	7	55.2	55.2	55.2	14.285	0	34.01	2262900000	62	O14737	O14737	Programmed cell death protein 5	PDCD5
28.0423	27.1331	28.1748	27.797	27.4873	27.3375	26.6146	27.8812	27.4921	27.5058	27.5487	27.8699	27.021	27.0274	27.6267	27.7795	27.1695	27.9142	27.983				11	11	11	19.2	19.2	19.2	72.683	0	33.447	2798700000	60	O14744	O14744	Protein arginine N-methyltransferase 5;Protein arginine N-methyltransferase 5, N-terminally processed	PRMT5
28.6715	27.0938	27.5502	27.3735	27.8772	27.4351	26.7791	27.903	27.9201	27.577	27.6839	28.5566	27.4051	28.2806	28.1724	27.5712	28.3259	28.2608	29.1458				14	14	14	45.8	45.8	45.8	38.868	0	117.81	3694200000	93	O14745	O14745	Na(+)/H(+) exchange regulatory cofactor NHE-RF1	SLC9A3R1
30.4046	29.2539	29.6356	28.1226	29.7226	29.008	28.9424	28.8875	28.2121	28.6758	29.918	29.5887	28.9477	28.9845	30.0899	29.7581	28.8692	28.5694	30.0435				6	6	6	13.7	13.7	13.7	61.247	0	176.18	10042000000	85	O14773	O14773	Tripeptidyl-peptidase 1	TPP1
26.6761	26.3317	26.5027	26.9107	26.5583	26.9924	27.0541	27.1348	27.0501	26.9979	27.1929	27.0307	26.5518	26.9806	26.838	26.5689	26.8078	27.211	26.6171				9	8	8	8	7.4	7.4	123.9	0	11.977	1675200000	36	O14776	O14776	Transcription elongation regulator 1	TCERG1
29.5692	29.0614	29.6871	29.0026	29.2306	29.0469	28.9853	29.2464	29.0419	29.2232	29.6253	29.5767	28.8483	29.2464	29.5011	29.2381	28.7095	29.0919	29.7115				9	9	9	44	44	44	27.887	0	75.316	8877000000	100	O14818;Q8TAA3	O14818	Proteasome subunit alpha type-7	PSMA7
25.7662	25.5918	25.0809	25.8005	25.2686	24.8927	25.1846	25.1766	25.7889	25.8164	25.0153	25.7612	25.2625	25.9469	26.0098	25.6411	25.2706	26.316	25.8144				5	5	5	18.6	18.6	18.6	36.049	0	47.327	701220000	32	O14908	O14908	PDZ domain-containing protein GIPC1	GIPC1
25.7596	24.8716	26.2183	26.7809	27.5359	27.0872	25.5003	27.0913	26.379	26.4109	27.3002	25.7139	26.2762	27.9911	25.6635	25.3134	25.282	26.6171	25.1191				9	9	9	10.8	10.8	10.8	105.12	0	19.341	1336200000	39	O14936	O14936	Peripheral plasma membrane protein CASK	CASK
28.4706	27.7692	28.2753	27.7062	27.3207	27.697	26.1768	27.7264	27.6326	28.0001	27.5926	27.528	27.4852	27.716	27.6503	27.2148	28.1344	28.1237	27.6323				6	6	6	54.9	54.9	54.9	9.9062	0	18.295	3020200000	43	O14949	O14949	Cytochrome b-c1 complex subunit 8	UQCRQ
29.3762	29.5204	29.252	29.0591	29.0934	29.4023	29.1722	28.9483	29.1868	29.2564	29.3053	29.2678	29.5579	29.4664	29.2475	29.6632	28.8793	29.3013	29.3591				9	3	3	62.6	24	24	19.794	0	80.226	10214000000	77	P19105;O14950	P19105;O14950	Myosin regulatory light chain 12A;Myosin regulatory light chain 12B	MYL12A;MYL12B
29.364	30.4675	29.7469	30.2052	29.917	29.8879	29.815	30.1567	31.1212	30.7543	29.8691	30.1577	31.0118	29.2261	30.1317	29.9535	30.9593	30.5601	29.837				15	15	13	15.1	15.1	13.5	115.28	0	53.494	17315000000	68	O14974	O14974	Protein phosphatase 1 regulatory subunit 12A	PPP1R12A
27.3189	27.188	27.0204	27.9006	27.3428	27.7742	27.5147	27.8771	28.1923	27.5392	27.7839	28.0363	27.8391	27.8559	27.7225	27.9019	28.1088	27.9553	27.721				6	5	5	12.9	11	11	46.437	0	86.094	3126300000	44	O14979	O14979	Heterogeneous nuclear ribonucleoprotein D-like	HNRNPDL
27.9304	28.1466	27.9297	28.3714	28.2237	28.3495	28.7248	28.0789	28.1798	28.0171	28.065	27.8479	28.2722	28.3046	28.2332	28.2947	27.4504	28.4423	28.1678				23	23	23	24.6	24.6	24.6	123.38	0	101.86	4432000000	83	O14980	O14980	Exportin-1	XPO1
23.442	32.6608	23.3196	31.0254	29.2418	30.9408	24.7431	22.8283	33.0329	30.5293	22.398	30.0271	33.4998	24.3131	29.6045	27.764	33.0934	28.9219	22.3227				54	54	54	40.5	40.5	40.5	172.77	0	323.31	30402000000	321	O15061;REV__Q9Y2K3	O15061	Synemin	SYNM
30.4904	30.4544	30.7889	30.5349	30.5131	30.4043	30.5098	30.4972	30.8614	30.5231	30.2112	30.7334	30.5946	30.1761	30.7807	30.8874	30.6294	30.6109	30.8745				13	13	13	36	36	36	40.949	0	236.93	22697000000	182	O15143	O15143	Actin-related protein 2/3 complex subunit 1B	ARPC1B
30.4752	30.9398	30.5973	30.444	30.4949	30.3709	30.4702	30.3518	30.6383	30.246	30.2097	30.4046	30.513	30.4752	30.4536	30.4872	30.5762	30.3092	30.6382				14	14	14	49	49	49	34.333	0	87.263	21630000000	240	O15144	O15144	Actin-related protein 2/3 complex subunit 2	ARPC2
29.309	29.257	29.2212	28.5735	29.347	28.9135	29.3192	28.7275	28.5783	28.5069	29.1002	29.326	29.0777	29.2387	29.4483	29.4514	28.5065	28.922	29.2229				8	8	8	49.4	49.4	49.4	20.546	0	42.76	7947800000	54	O15145	O15145	Actin-related protein 2/3 complex subunit 3	ARPC3
27.256	27.2089	27.1033	27.4151	26.843	26.7759	27.0241	27.4737	26.9807	26.5317	27.2028	27.1848	26.976	27.0864	27.0371	27.2445	27.5764	27.2123	26.6939				3	2	2	16.1	12.1	12.1	23.818	0	117.81	2002400000	38	O15173	O15173	Membrane-associated progesterone receptor component 2	PGRMC2
26.8713	27.021	26.685	26.9043	26.7651	26.7674	27.1171	26.8383	26.7087	26.0829	27.035	26.6411	26.7115	26.7112	26.6838	26.6819	26.4563	26.3965	26.72				5	5	5	42.6	42.6	42.6	14.582	0	55.42	1612400000	36	O15212	O15212	Prefoldin subunit 6	PFDN6
27.088	30.3509	24.7361	28.5618	27.8154	29.2466	28.8694	24.9587	30.202	28.6072	24.4875	28.0639	30.4247	26.8059	27.4982	29.0371	30.3787	27.2012	27.3516				53	53	51	17.2	17.2	16.8	399.73	0	238	6641300000	192	O15230	O15230	Laminin subunit alpha-5	LAMA5
29.2477	28.7887	29.8525	28.6935	29.0486	29.4335	28.8704	29.021	29.2719	28.8752	29.2632	28.9571	28.463	29.8294	29.2263	29.6051	29.3709	29.1643	29.6262				7	7	7	13.3	13.3	13.3	62.924	0	18.539	8533200000	37	O15270;Q9NUV7	O15270	Serine palmitoyltransferase 2	SPTLC2
26.8572	26.1484	26.9232	27.2817	27.4028	27.1424	27.026	27.0605	26.6424	26.9902	26.7033	27.3524	26.7438	27.1337	27.1234	26.2298	26.7985	26.8471	26.803				6	6	6	26.8	26.8	26.8	28.082	0	27.577	1786300000	33	O15305;Q92871	O15305	Phosphomannomutase 2	PMM2
26.8879	26.4718	27.1684	27.2835	28.2156	27.6544	27.7131	27.7749	27.6694	26.8894	27.4449	26.8	27.2698	27.3602	26.4893	26.6866	26.5699	27.4154	26.2835				4	4	4	20	20	20	22.98	0	19.562	2252400000	29	O15347	O15347	High mobility group protein B3	HMGB3
26.5958	25.4553	26.837	25.895	26.6562	26.1759	27.0317	26.769	26.9393	26.4214	26.3877	26.7573	26.3557	26.55	26.6737	26.0202	25.396	26.996	27.0406				8	8	8	16.5	16.5	16.5	59.271	0	46.198	1376600000	50	O15355	O15355	Protein phosphatase 1G	PPM1G
28.7348	28.3274	28.6472	27.7727	28.3131	27.8664	28.1282	27.868	27.5335	27.8896	27.8542	28.2339	27.745	28.5036	28.344	28.2478	27.5201	28.1634	28.5421				9	9	9	20.6	20.6	20.6	63.972	0	50.15	4277700000	57	O15371	O15371	Eukaryotic translation initiation factor 3 subunit D	EIF3D
27.3903	26.3327	27.3219	27.8224	26.1782	27.1933	25.5856	26.0981	26.169	26.872	26.1004	26.6824	26.1013	28.2088	27.5629	27.2201	27.1954	27.1431	26.8573				8	8	8	25.8	25.8	25.8	44.287	0	58.869	1821800000	41	O15382	O15382	Branched-chain-amino-acid aminotransferase, mitochondrial	BCAT2
27.8321	27.5864	27.8342	27.7392	26.9883	27.2945	28.4444	27.6854	27.9407	27.155	27.5851	27.8112	27.5188	26.8088	27.8949	28.0333	28.0864	27.7281	27.5835				8	8	8	36.4	36.4	36.4	29.815	0	73.544	2980000000	91	O15400	O15400	Syntaxin-7	STX7
26.7131	26.6866	25.7943	25.6487	26.7405	26.6403	26.932	26.5153	25.8344	26.6575	26.6324	26.449	25.9033	26.9063	26.149	26.5498	25.8957	26.1312	26.1107				5	5	5	29.3	29.3	29.3	22.417	0	12.446	1282600000	44	O15498	O15498	Synaptobrevin homolog YKT6	YKT6
29.7223	29.9193	29.7629	29.7399	29.4106	29.5091	29.7349	29.6178	29.8968	29.4096	29.2886	29.7172	29.4677	29.4783	29.5721	30.1171	29.9527	29.6706	29.8744				8	8	7	62.3	62.3	57	16.32	0	76.151	12389000000	113	O15511	O15511	Actin-related protein 2/3 complex subunit 5	ARPC5
28.9532	27.8717	29.4672	28.2941	28.3468	28.2402	27.3805	28.3331	29.3377	28.7669	27.6128	29.158	28.5747	27.3947	27.9311	29.2752	28.3808	28.4236	29.1655				8	8	8	26.6	26.6	26.6	47.625	0	41.662	5780300000	64	O15533	O15533	Tapasin	TAPBP
29.8103	28.7734	29.4659	29.4386	29.3764	29.4744	29.6524	29.418	29.3276	29.353	29.3661	29.6232	29.0292	29.7321	29.629	29.5022	28.9483	29.3599	29.8636				22	22	22	29.2	29.2	29.2	90.932	0	71.642	10332000000	193	O43143	O43143	Pre-mRNA-splicing factor ATP-dependent RNA helicase DHX15	DHX15
26.6402	27.1497	26.6308	27.3431	28.1645	27.7675	28.1829	27.6907	27.2385	27.6647	27.9835	26.6649	27.3556	27.2235	26.607	27.132	26.2597	26.9534	26.9757				3	3	3	28.8	28.8	28.8	16.332	0	21.564	2435800000	41	O43169	O43169	Cytochrome b5 type B	CYB5B
26.2204	26.7108	26.8533	27.4166	27.2104	27.822	28.2814	28.2257	27.7064	27.3573	28.0744	27.7828	26.8151	27.3972	25.9729	26.008	27.3285	27.345	27.1382				9	9	9	23.8	23.8	23.8	56.65	0	50.281	2614100000	60	O43175	O43175	D-3-phosphoglycerate dehydrogenase	PHGDH
26.5079	27.2721	26.7595	27.4298	27.1581	27.0515	27.297	26.8876	27.4226	27.5421	27.0412	26.8434	27.4733	26.475	26.9449	26.7529	27.0499	27.3748	26.6617				7	7	7	18.7	18.7	18.7	54.099	0	45.739	2111400000	46	O43237	O43237	Cytoplasmic dynein 1 light intermediate chain 2	DYNC1LI2
28.7873	28.2535	28.9821	28.7156	28.9424	28.6302	28.8184	29.1095	28.8386	28.3765	28.9449	28.9731	28.502	28.9394	28.9469	28.65	28.7287	29.225	29.0264				17	17	17	33.7	33.7	33.7	60.977	0	77.537	6656600000	154	O43242	O43242	26S proteasome non-ATPase regulatory subunit 3	PSMD3
25.1129	28.754	26.3344	27.8516	25.7749	27.7845	25.9681	25.8685	28.107	27.6636	26.2783	26.6618	28.8131	25.4265	26.6358	27.0054	27.8587	27.0307	26.1056				15	15	15	40.3	40.3	40.3	49.814	0	124.19	2161100000	53	O43294	O43294	Transforming growth factor beta-1-induced transcript 1 protein	TGFB1I1
30.889	30.289	30.2937	30.3526	30.5511	30.5625	30.6376	30.3232	30.6342	30.3055	30.2079	30.5584	30.2539	30.6697	30.4914	30.2761	30.1925	30.5524	30.4103				24	24	17	37.1	37.1	26.7	70.942	0	139.03	20879000000	226	O43390	O43390	Heterogeneous nuclear ribonucleoprotein R	HNRNPR
27.6106	26.8114	27.3479	26.999	26.8044	26.7287	27.2691	27.0332	27.3376	26.5979	26.6979	27.1585	27.1307	27.2038	27.3335	26.9468	27.266	27.5174	27.1369				9	9	9	43.3	43.3	43.3	32.251	0	55.588	2067300000	70	O43396	O43396	Thioredoxin-like protein 1	TXNL1
29.3438	28.8101	28.6536	28.5578	28.8961	28.7315	29.2479	29.3601	29.1892	28.6567	29.3142	28.5733	28.8692	29.3942	28.6278	28.835	28.7748	28.7264	28.6444				8	8	8	48.5	48.5	48.5	22.237	0	49.838	7018000000	104	O43399	O43399	Tumor protein D54	TPD52L2
28.0076	27.897	27.9501	27.8102	27.8816	28.0334	28.5527	27.3509	27.71	27.8627	27.2896	28.1085	27.6557	27.6678	28.212	27.563	28.1124	27.6776	28.0691				8	8	5	26.5	26.5	17	39.589	0	66.947	3459300000	65	O43488	O43488	Aflatoxin B1 aldehyde reductase member 2	AKR7A2
27.5981	28.4544	28.997	29.4456	28.9659	28.8708	28.2637	29.868	29.02	29.204	29.5995	29.483	28.6848	28.0864	28.4046	28.1356	28.5749	29.6365	28.9748				24	24	21	27.7	27.7	25.3	112.59	0	146.39	7702100000	226	O43491	O43491	Band 4.1-like protein 2	EPB41L2
25.6824	24.4646	25.7077	25.1582	24.4364	25.0194	24.0862	24.4753	26.1247	24.4809	24.2028	25.6825	25.5107	24.2355	25.7732	26.4799	26.0544	25.3005	25.4141				4	4	4	10.3	10.3	10.3	51.258	0	20.872	558290000	33	O43516	O43516	WAS/WASL-interacting protein family member 1	WIPF1
25.4951	26.2468	26.3185	27.0856	26.2876	27.164	26.0222	27.0037	25.346	26.5587	26.8642	26.1813	26.0997	26.9135	26.2098	25.3991	25.8711	26.431	25.575				9	9	9	23.7	23.7	23.7	51.355	0	24.451	1195300000	33	O43615	O43615	Mitochondrial import inner membrane translocase subunit TIM44	TIMM44
26.532	25.7049	26.2649	26.0001	26.2037	25.9446	25.7919	25.8156	25.8649	26.1127	26.109	26.5953	26.0607	26.6039	26.3462	26.9947	26.183	26.4273	26.3592				5	5	5	25.6	25.6	25.6	20.274	0.00034376	7.8536	1073500000	24	O43617	O43617	Trafficking protein particle complex subunit 3	TRAPPC3
26.9678	26.2646	26.6953	26.5626	26.8646	26.5711	26.6976	27.0401	27.1509	26.5576	26.8649	26.9441	26.7209	27.2325	26.7096	26.5079	26.4533	26.7505	26.7331				3	3	3	7.9	7.9	7.9	50.75	0	21.387	1576400000	57	O43670	O43670	BUB3-interacting and GLEBS motif-containing protein ZNF207	ZNF207
26.9971	27.4477	26.9687	26.8246	25.0435	26.3966	26.3404	26.2907	26.2535	26.4549	26.8206	26.6671	26.9296	26.9206	27.2314	27.1595	26.4411	26.4747	26.7131				5	5	5	13.8	13.8	13.8	38.792	0	14.74	1464100000	39	O43681	O43681	ATPase ASNA1	ASNA1
28.0867	27.4025	28.2132	27.9001	27.9736	27.8569	28.1058	28.1921	28.297	27.8214	28.0358	28.1158	27.8805	28.1926	28.1781	28.0928	27.6451	28.1262	28.3478				8	8	8	25.6	25.6	25.6	37.154	0	103.34	3921500000	74	O43684	O43684	Mitotic checkpoint protein BUB3	BUB3
32.3083	33.3705	32.484	33.3787	33.3681	33.3172	33.4297	33.207	33.7021	33.7564	33.1843	32.5109	33.4471	32.7319	32.761	32.7262	32.7798	33.3735	33.0778				56	56	38	68.1	68.1	48.6	104.85	0	323.31	145420000000	1289	O43707	O43707	Alpha-actinin-4	ACTN4
28.2412	27.855	27.9043	28.0993	28.3971	27.8698	27.9919	28.0719	27.4579	27.928	28.1828	28.1377	27.6596	28.0354	28.0343	27.8701	27.8615	28.1772	27.9504				10	10	10	12.2	12.2	12.2	91.35	0	20.485	3690700000	80	O43747	O43747	AP-1 complex subunit gamma-1	AP1G1
26.8696	26.025	25.3596	26.029	26.7547	25.9953	25.7962	27.3965	26.2011	25.4213	26.9062	26.0755	25.6924	27.7104	25.3448	25.6606	26.966	25.9036	25.6305				10	10	10	27.9	27.9	27.9	32.943	0	17.788	1244700000	32	O43772	O43772	Mitochondrial carnitine/acylcarnitine carrier protein	SLC25A20
29.5057	28.3675	29.1013	28.5413	28.2404	28.5225	29.053	28.3788	28.4994	28.1782	28.3575	29.1359	28.4664	28.8118	29.0381	29.1289	28.3637	29.2435	29.0445				15	15	15	32.1	32.1	32.1	62.942	0	134.61	6515800000	126	O43776	O43776	Asparagine--tRNA ligase, cytoplasmic	NARS
25.9851	25.5342	26.8064	26.7521	26.4889	26.7734	26.501	26.391	25.8318	26.6407	26.679	26.1862	25.8532	26.7189	26.5946	25.5294	26.0158	27.3725	25.5597				11	11	10	10.3	10.3	9.5	131.98	0	35.59	1269000000	57	O43795;Q8N1T3	O43795	Unconventional myosin-Ib	MYO1B
28.2041	27.5342	27.7424	27.8532	27.7206	27.5393	27.7538	27.7331	27.8333	27.3701	27.3383	27.649	26.3381	27.9087	27.5917	27.989	27.5919	27.7669	27.6962				8	8	8	33.9	33.9	33.9	26.227	0	98.579	2983900000	59	O43809	O43809	Cleavage and polyadenylation specificity factor subunit 5	NUDT21
27.8392	27.3304	27.1323	26.974	26.5132	27.3508	27.4836	26.7834	28.0463	27.0262	26.6625	26.9589	28.5439	27.1964	26.2291	26.9278	27.6968	27.5761	26.7357				5	5	5	12.3	12.3	12.3	45.283	0	12.085	2140900000	31	O43813	O43813	LanC-like protein 1	LANCL1
27.3101	26.6858	27.5212	26.7074	26.7856	26.3733	26.5668	26.7199	26.4222	26.9325	26.5203	26.8528	26.56	27.3102	26.5303	26.4328	26.7019	26.8637	26.7484				5	5	5	15.6	15.6	15.6	42.183	0	20.896	1637100000	35	O43837	O43837	Isocitrate dehydrogenase [NAD] subunit beta, mitochondrial	IDH3B
28.4213	28.8127	28.2689	28.8549	28.8379	28.8298	29.8223	29.0283	28.8781	29.0612	28.8612	28.6621	28.8542	28.1528	28.8481	28.6785	28.522	28.8886	28.6993				13	13	13	47.6	47.6	47.6	37.106	0	86.093	7082200000	97	O43852	O43852	Calumenin	CALU
33.39	32.3638	32.7713	32.5649	32.4834	32.3924	32.2407	33.2331	31.8009	32.7824	32.0036	32.883	32.5214	32.6368	32.1808	32.7229	32.6135	34.2174	33.1313				9	9	3	17.7	17.7	5.3	58.951	0	20.625	94368000000	41	O43865	O43865	Putative adenosylhomocysteinase 2	AHCYL1
26.5921	26.9285	27.1831	26.6081	26.5875	27.2587	26.6954	26.5117	26.7376	26.2859	26.7119	26.698	26.5514	26.0978	26.9513	26.7175	27.5164	26.6349	26.6917				4	4	4	35.8	35.8	35.8	12.517	0.00038095	10.09	1521300000	22	O43920	O43920	NADH dehydrogenase [ubiquinone] iron-sulfur protein 5	NDUFS5
27.1543	26.5185	26.6494	27.3774	27.2723	27.4712	27.7982	27.4076	27.5566	27.4638	27.0862	27.3459	27.3143	27.4482	27.1584	27.4574	26.5384	27.2874	26.7206				16	16	13	16.3	16.3	14	121.9	0	49.657	2208400000	75	O60264	O60264	SWI/SNF-related matrix-associated actin-dependent regulator of chromatin subfamily A member 5	SMARCA5
27.92	28.6429	27.9502	28.5108	28.1005	28.2331	27.8994	28.3567	28.1976	28.4615	28.0663	27.9754	28.1965	29.5326	27.9046	27.7898	27.9729	28.4482	27.8035				21	21	21	23.5	23.5	23.5	111.63	0	66.279	4577900000	104	O60313	O60313	Dynamin-like 120 kDa protein, mitochondrial;Dynamin-like 120 kDa protein, form S1	OPA1
28.5963	28.6666	28.3063	28.1308	28.2294	28.0651	28.3172	28.3075	28.5102	28.0757	28.1208	28.4963	28.2691	27.9308	28.4485	28.8501	28.8193	28.1969	28.5853				8	8	7	41.4	41.4	41.4	18.762	0	23.451	4896900000	64	O60493	O60493	Sorting nexin-3	SNX3
29.6113	28.9595	29.199	28.3412	29.0394	29.0615	28.6801	29.1211	28.8555	28.6995	29.4561	29.0938	28.7717	29.3318	28.498	28.9827	27.8009	29.1854	29.279				18	11	11	34.7	24.1	24.1	69.602	0	119.1	7750800000	101	O60506	O60506	Heterogeneous nuclear ribonucleoprotein Q	SYNCRIP
29.7381	28.422	30.581	30.3003	29.1432	28.7597	29.5731	28.8579	28.4329	29.9832	28.6889	30.5444	27.9865	28.8231	29.8069	28.8712	29.3079	30.1855	30.1994				15	15	15	43.3	43.3	43.3	41.949	0	68.222	11099000000	110	O60547	O60547	GDP-mannose 4,6 dehydratase	GMDS
30.3796	30.8804	30.0926	30.2839	29.9844	29.8841	30.5593	30.8645	30.1009	30.6852	30.2996	29.744	29.7226	30.9397	29.1321	29.3508	29.3576	30.3783	30.3844				15	15	15	22.2	22.2	22.2	84.784	0	25.185	18462000000	39	O60568	O60568	Procollagen-lysine,2-oxoglutarate 5-dioxygenase 3	PLOD3
27.1193	25.919	27.1154	26.6501	26.8421	26.6661	27.711	27.1463	26.8154	27.3688	27.2164	26.926	26.7642	26.186	27.4911	26.8675	26.2019	27.142	27.1822				13	13	13	11.3	11.3	11.3	141.35	0	34.487	1921400000	60	O60610	O60610	Protein diaphanous homolog 1	DIAPH1
27.9575	28.134	28.0049	28.7959	28.6106	28.0355	28.9837	28.2035	28.8343	28.0653	28.1716	28.5001	28.4787	28.1122	28.4898	28.5933	28.9794	28.6187	28.2517				12	12	12	37.8	37.8	37.8	47.074	0	167.13	5302000000	159	O60664	O60664	Perilipin-3	PLIN3
29.7342	28.2077	29.5492	28.7029	29.7558	28.3774	29.8612	28.5661	28.0787	29.9119	28.4119	29.6286	27.6852	28.8007	30.045	28.6783	30.3602	30.0221	28.8787				16	16	16	39.7	39.7	39.7	55.023	0	109.85	9432600000	123	O60701	O60701	UDP-glucose 6-dehydrogenase	UGDH
29.3477	28.8266	29.0847	29.8143	29.3137	29.5731	29.2679	29.7203	29.3919	30.1495	29.7651	29.4909	29.3032	29.0584	28.6987	28.2303	29.038	30.0267	29.0072				25	25	25	33.7	33.7	33.7	108.17	0	242.33	10055000000	189	O60716	O60716	Catenin delta-1	CTNND1
28.1453	28.0011	28.3762	28.4812	27.8287	28.1332	27.9337	27.9641	28.0775	28.0016	28.1786	28.2593	28.2605	27.5608	28.2614	28.3028	29.1451	28.0821	28.1118				12	12	10	28.1	28.1	24.1	58.47	0	66.956	4136100000	77	O60749	O60749	Sorting nexin-2	SNX2
27.2168	26.5334	26.9235	27.2229	27.6058	26.2695	27.3015	27.0827	26.1889	26.751	27.3334	26.6339	26.3311	27.0477	26.9431	27.3026	26.8702	26.9878	26.7586				5	5	5	21.9	21.9	21.9	29.634	0	20.522	1861600000	34	O60762	O60762	Dolichol-phosphate mannosyltransferase subunit 1	DPM1
28.1216	27.6224	28.0405	28.2255	27.6636	27.7679	27.9757	28.5295	27.8873	28.0083	28.2448	28.0876	27.5026	27.2613	28.2762	27.9276	28.0027	28.7468	27.6792				18	18	18	23.3	23.3	23.3	107.89	0	88.079	3779800000	125	O60763;REV__Q5VZ89	O60763	General vesicular transport factor p115	USO1
26.5311	25.6435	26.1794	27.4058	26.9965	27.2933	27.0775	28.3832	27.3391	27.2966	28.0941	26.4033	26.7742	27.8161	26.0122	26.3375	26.289	26.418	26.6231				7	7	7	16.5	16.5	16.5	57.673	0	29.643	1972500000	43	O60832	O60832	H/ACA ribonucleoprotein complex subunit 4	DKC1
26.3831	26.5923	26.4662	26.5567	26.9447	27.0361	26.6272	26.9176	26.6542	26.7528	26.9577	26.5926	26.3669	27.1418	26.5826	26.579	25.4749	26.9274	26.6749				10	10	10	11.1	11.1	11.1	138.83	0	51.545	1510500000	40	O60841	O60841	Eukaryotic translation initiation factor 5B	EIF5B
28.1141	27.4982	28.3858	27.9494	28.0274	27.4851	27.447	27.7237	28.5414	27.7986	27.4119	28.2403	28.2358	27.9858	28.6566	28.6019	27.9676	28.0555	28.1048				4	4	4	27	27	27	16.368	0	19.092	3769300000	69	O60869	O60869	Endothelial differentiation-related factor 1	EDF1
28.0684	27.7741	28.4561	28.1581	28.5265	28.2743	28.1007	28.3557	28.5109	28.5211	28.0196	28.4745	28.5479	27.7098	28.4639	27.9094	28.1217	28.5647	28.3312				8	8	8	18	18	18	45.745	0	30.693	4446700000	60	O60884	O60884	DnaJ homolog subfamily A member 2	DNAJA2
30.7462	31.4421	31.0175	31.1974	30.9031	31.1586	30.7128	31.0747	31.4879	31.3576	30.9743	31.006	31.6602	30.8185	31.0778	31.083	31.4159	31.2341	30.921				25	25	25	54.8	54.8	54.8	66.193	0	323.31	33195000000	338	O75083	O75083	WD repeat-containing protein 1	WDR1
28.8097	28.6683	29.2507	28.6139	28.5173	28.8366	28.9386	29.8187	29.3345	28.1844	29.8301	29.0371	29.0525	28.605	29.3488	28.9592	28.7612	29.1096	29.2326				14	14	13	28.1	28.1	26.4	60.13	0	79.493	7417600000	79	O75131	O75131	Copine-3	CPNE3
27.0882	26.1013	28.1245	25.7998	25.8299	25.9625	24.6587	25.2135	26.2694	25.897	25.5658	27.2423	25.242	27.3039	27.3201	26.6838	25.1387	27.4031	27.3384				10	10	10	7.9	7.9	7.9	146.67	0	18.443	1434000000	35	O75153;Q9Y5I4	O75153	Clustered mitochondria protein homolog	CLUH
27.7942	27.9021	28.4501	25.9936	26.6147	26.6694	25.5493	26.7029	26.3514	25.9243	27.7218	26.6459	27.0004	27.2931	27.9513	27.0244	27.1189	26.7867	26.5733				9	9	9	21.6	21.6	21.6	52.545	0	26.307	2119300000	26	O75306	O75306	NADH dehydrogenase [ubiquinone] iron-sulfur protein 2, mitochondrial	NDUFS2
28.4746	27.8403	27.6028	26.867	27.6934	27.6482	27.0377	26.411	25.5132	27.4812	27.3683	27.5572	26.3291	27.9365	27.6887	27.3929	26.0273	26.3678	27.504				5	5	5	34	34	34	21.868	0	12.138	2568700000	40	O75340	O75340	Programmed cell death protein 6	PDCD6
28.7064	27.3382	28.505	28.1144	28.2754	27.8683	27.8231	28.5327	28.969	28.3517	28.1797	28.6311	28.7007	27.8519	28.9286	28.268	28.1528	28.3986	28.2056				7	7	7	50	50	50	12.855	0	23.174	4976300000	72	O75347	O75347	Tubulin-specific chaperone A	TBCA
27.1011	26.8713	26.8585	26.7764	26.6688	26.6915	26.9755	26.4242	26.4608	27.1629	26.9302	27.223	27.1051	26.8395	27.1329	27.1045	26.7186	27.3436	26.8421				6	6	5	15.3	15.3	12.6	49.301	0	10.709	1758700000	29	O75351;Q6PIW4	O75351	Vacuolar protein sorting-associated protein 4B	VPS4B
30.6987	30.2591	29.5731	30.687	30.6121	30.8013	30.7618	31.018	30.773	30.4846	31.0191	29.82	30.413	31.0618	29.4833	29.7136	29.8711	30.4057	29.2163				16	16	14	51.6	51.6	44.6	39.617	0	200.03	21176000000	226	O75367	O75367	Core histone macro-H2A.1	H2AFY
28.7426	29.8265	28.5624	29.3691	28.9628	29.0662	27.9492	28.5346	29.9586	28.9536	28.5265	29.0778	30.2296	28.6556	28.8	29.4861	29.9319	28.618	28.0157				10	10	10	78.9	78.9	78.9	12.774	0	134.25	7826500000	81	O75368	O75368	SH3 domain-binding glutamic acid-rich-like protein	SH3BGRL
31.5858	30.855	31.0704	31.441	31.23	31.6328	31.5617	31.8314	31.8342	31.9967	31.6314	31.4109	31.233	31.0198	31.1895	31.5205	31.0247	32.8627	31.5935				98	85	85	46.8	42	42	278.16	0	323.31	46682000000	797	O75369	O75369	Filamin-B	FLNB
30.5737	30.9503	30.7248	30.8108	30.8647	30.7985	30.2253	30.4169	30.2239	30.9381	30.4969	30.5664	30.0861	31.1497	29.7113	30.4408	30.2332	30.6778	30.5179				12	12	12	23.6	23.6	23.6	51.712	0	109.08	22719000000	161	O75390	O75390	Citrate synthase, mitochondrial	CS
28.9892	28.4045	28.6499	28.9035	28.5327	28.0694	28.6146	28.9366	28.7499	28.6887	28.4324	28.6734	28.3542	28.0411	28.6071	28.4398	28.9815	29.0991	28.44				9	9	9	42.3	42.3	42.3	24.593	0	75.281	5854800000	82	O75396	O75396	Vesicle-trafficking protein SEC22b	SEC22B
26.8327	27.2867	27.3443	27.4386	27.0733	27.2477	27.2979	27.1694	27.6648	27.4002	27.5519	27.2539	26.9709	26.995	27.3859	27.4038	27.5509	27.6099	27.366				9	9	8	31.2	31.2	29.1	38.169	0	38.149	2425700000	36	O75436	O75436	Vacuolar protein sorting-associated protein 26A	VPS26A
28.3289	27.4523	28.3268	28.4913	27.9916	27.7791	27.2458	28.2648	27.6506	27.7376	27.8562	27.7233	27.2604	28.8795	27.5522	27.8007	27.5638	27.8378	28.1182				11	10	10	25.6	24.1	24.1	54.366	0	56.469	3566800000	68	O75439	O75439	Mitochondrial-processing peptidase subunit beta	PMPCB
26.6273	25.8917	26.6132	26.3486	26.5826	26.1843	26.6794	26.1344	26.4799	26.2223	26.1427	26.4772	26.3008	26.1037	26.2384	26.2977	26.2862	26.454	26.1214				5	4	4	9.1	7.5	7.5	60.103	0.00033647	7.4569	1324900000	20	O75475	O75475	PC4 and SFRS1-interacting protein	PSIP1
28.08	28.2704	28.3411	28.3944	27.9033	28.0954	27.5598	28.1534	27.3824	26.7437	28.035	27.9384	27.582	28.1915	27.9917	28.2765	28.2628	28.0863	27.4032				9	9	9	35.6	35.6	35.6	30.241	0	57.779	3771300000	85	O75489	O75489	NADH dehydrogenase [ubiquinone] iron-sulfur protein 3, mitochondrial	NDUFS3
28.444	28.4039	28.2217	28.8496	28.3811	28.7299	28.4256	28.5253	28.3435	28.4237	28.3866	28.1522	29	28.3011	28.8456	28.5131	28.0971	28.5214	27.8406				5	5	5	42.7	42.7	42.7	10.058	0	76.942	5433200000	33	O75531	O75531	Barrier-to-autointegration factor;Barrier-to-autointegration factor, N-terminally processed	BANF1
28.9218	28.3157	28.7756	29.0183	28.9694	28.9602	29.1311	29.2941	29.4376	29.0924	29.0029	29.2616	28.9577	29.1807	28.9421	28.5089	28.7116	29.3091	29.0724				23	23	23	22.9	22.9	22.9	145.83	0	197.29	7737100000	180	O75533	O75533	Splicing factor 3B subunit 1	SF3B1
27.2481	26.5511	27.7352	26.5769	27.3416	26.979	27.31	27.3837	27.4036	26.9185	26.8946	27.8316	27.2374	27.0691	27.5361	27.3559	26.7565	27.9032	27.5761				15	15	15	19.5	19.5	19.5	88.884	0	39.108	2361700000	74	O75534	O75534	Cold shock domain-containing protein E1	CSDE1
27.1138	26.7933	27.2475	27.1873	27.0848	27.1124	27.5033	26.9282	27.015	26.9032	26.9847	27.2175	26.6328	27.2338	27.1901	27.0642	27.0693	27.4253	26.7951				5	5	5	19.5	19.5	19.5	34.404	0	35.784	1996300000	60	O75569	O75569	Interferon-inducible double-stranded RNA-dependent protein kinase activator A	PRKRA
28.3755	28.1385	27.5997	28.0542	28.0914	28.0876	28.1856	29.5705	28.249	27.8616	29.052	27.6828	28.3468	28.5987	28.0695	28.0011	27.8835	27.9643	27.9597				3	3	3	13.9	13.9	13.9	24.669	0	12.149	4427500000	19	O75608	O75608	Acyl-protein thioesterase 1	LYPLA1
28.6965	28.1203	28.3385	28.6298	28.5333	28.9205	29.0532	28.7809	29.0798	28.557	28.859	28.7005	28.6316	29.0206	28.4281	28.0013	27.9056	28.9351	28.4856				36	36	36	19.7	19.7	19.7	244.5	0	162.39	6077400000	166	O75643	O75643	U5 small nuclear ribonucleoprotein 200 kDa helicase	SNRNP200
26.35	25.1477	26.136	26.1528	26.004	26.2144	26.1007	26.3756	26.2729	25.9699	26.2053	26.0647	26.0064	26.2084	26.1368	26.2896	25.5347	26.328	26.0969				11	11	11	9.7	9.7	9.7	155.2	0	30.278	999490000	39	O75694	O75694	Nuclear pore complex protein Nup155	NUP155
25.5247	27.9815	26.2307	27.3765	26.1679	27.2044	26.4827	27.0554	27.1941	26.7823	26.9085	26.6303	27.2486	27.4651	26.5919	26.9157	27.5622	26.6228	26.3795				13	8	8	21.1	13.4	13.4	74.761	0	22.176	1773000000	37	O75746	O75746	Calcium-binding mitochondrial carrier protein Aralar1	SLC25A12
27.9261	27.311	28.3986	27.8892	28.2505	27.7637	27.5625	28.3553	28.3764	27.8257	28.0224	28.4758	27.9384	27.8016	28.1658	28.1788	27.8673	28.3048	28.2717				9	9	9	26.6	26.6	26.6	35.611	0	94.896	3840800000	62	O75821	O75821	Eukaryotic translation initiation factor 3 subunit G	EIF3G
26.6878	26.9808	27.6578	27.5753	27.2294	27.1112	27.0051	27.9636	28.0257	27.4076	27.7172	27.4947	27.3997	27.4851	27.0391	27.1258	28.0286	28.0117	26.8379				6	6	6	22.9	22.9	22.9	29.062	0	27.836	2524500000	40	O75822	O75822	Eukaryotic translation initiation factor 3 subunit J	EIF3J
29.9968	29.5076	30.08	29.7703	30.0467	29.7551	30.8001	29.8931	29.7176	30.2723	29.7294	29.8362	29.4637	30.008	29.7105	29.291	29.8375	30.4662	29.7105				17	16	16	44.2	42	42	46.659	0	122.08	15149000000	177	O75874	O75874	Isocitrate dehydrogenase [NADP] cytoplasmic	IDH1
27.6208	27.6221	27.2541	27.5659	28.0285	27.9317	27.4219	27.0353	26.4383	27.6807	27.3508	27.7925	27.8599	27.4027	27.5559	27.5619	27.7346	26.6384	26.8681				5	5	5	28.2	28.2	28.2	21.614	0	36.48	2878300000	49	O75915	O75915	PRA1 family protein 3	ARL6IP5
25.8287	26.5387	26.226	26.801	26.0436	26.5394	26.8033	26.3463	26.7599	26.551	26.3297	26.1565	26.2927	25.7143	26.5129	26.8573	26.5976	27.1213	25.728				8	8	8	21.5	21.5	21.5	47.355	0	33.439	1268300000	48	O75955	O75955	Flotillin-1	FLOT1
28.676	28.4617	28.5086	28.328	27.5781	27.8754	27.2576	27.7578	27.779	27.8526	27.751	28.1481	27.2397	28.6795	27.7242	28.3211	28.6445	28.3761	28.3328				5	5	5	51.5	51.5	51.5	11.428	0	17.726	4130300000	55	O75964	O75964	ATP synthase subunit g, mitochondrial	ATP5L
27.9611	27.8722	27.6968	28.0291	28.2267	27.4889	28.7822	27.7389	27.7484	27.8311	27.6941	27.6474	27.3469	28.1624	28.2801	28.2357	27.4624	28.077	28.3225				11	11	11	43	43	43	37.432	0	85.035	3725500000	60	O76003	O76003	Glutaredoxin-3	GLRX3
27.0554	25.9496	26.1375	26.6849	27.7117	27.2322	27.6592	27.7858	27.2107	28.1791	27.7004	26.6613	26.6112	28.1457	25.5349	26.5766	25.2341	26.8904	27.1506				13	13	13	27.1	27.1	27.1	54.972	0	32.382	2169700000	75	O76021	O76021	Ribosomal L1 domain-containing protein 1	RSL1D1
25.6387	25.0064	25.9079	25.6938	28.0868	25.8152	26.301	26.4402	26.0837	25.8522	25.8058	26.2183	24.0045	26.0701	25.5767	25.2452	23.6875	26.1729	26.0058				13	13	13	23.7	23.7	23.7	69.223	0	31.714	1038600000	36	O76031	O76031	ATP-dependent Clp protease ATP-binding subunit clpX-like, mitochondrial	CLPX
27.6541	26.9974	27.5431	26.9853	27.6498	26.8572	27.3538	28.014	27.3766	27.2082	27.3573	27.5857	26.7925	27.0661	27.672	27.2303	26.8709	27.681	27.5646				13	13	13	21.6	21.6	21.6	74.605	0	31.131	2404200000	55	O76094	O76094	Signal recognition particle subunit SRP72	SRP72
29.3652	28.3725	28.6259	29.4325	29.02	29.1036	28.661	28.6867	29.0873	29.4939	28.7673	28.7879	28.5635	29.3011	28.2772	28.1305	28.8241	29.6501	28.3877				12	12	11	50.9	50.9	48.1	31.121	0	89.021	7688800000	117	O94760	O94760	N(G),N(G)-dimethylarginine dimethylaminohydrolase 1	DDAH1
26.2706	25.9579	26.2891	26.2567	26.181	25.8546	26.0478	25.9395	25.9778	25.9554	25.8816	26.531	26.0267	26.6664	26.4244	26.3839	25.949	26.5744	26.474				9	9	9	15	15	15	75.022	0	28.31	1057600000	42	O94776	O94776	Metastasis-associated protein MTA2	MTA2
27.6127	28.2596	27.5435	28.2092	27.8226	28.1435	28.6474	28.2784	27.6831	27.816	28.1831	27.4281	27.4934	28.6962	27.352	26.742	27.3883	27.3709	27.4427				14	14	14	28.8	28.8	28.8	67.454	0	69.896	3530700000	66	O94826	O94826	Mitochondrial import receptor subunit TOM70	TOMM70A
28.1455	28.5296	28.0988	29.5647	28.5045	29.1699	28.0544	29.7034	28.8466	28.8027	29.6661	27.8866	28.647	28.6819	27.6281	27.4845	28.8578	29.357	28.9273				28	28	28	27.4	27.4	27.4	116.2	0	64.851	6500500000	145	O94832	O94832	Unconventional myosin-Id	MYO1D
26.4367	25.4343	25.8102	25.823	25.7487	26.009	25.9588	26.1683	25.6597	26.1515	26.2244	26.4078	25.1149	25.5135	26.1281	25.9601	25.9541	26.4793	26.3343				7	7	7	8.2	8.2	8.2	113.01	0	10.559	1009300000	25	O94855	O94855	Protein transport protein Sec24D	SEC24D
27.6462	27.6709	27.5089	27.3508	27.757	27.1915	27.5777	27.9779	27.3593	26.9072	27.7514	27.6649	27.2669	27.0516	27.6439	27.3729	27.2999	27.6916	27.3079				18	18	18	23.8	23.8	23.8	89.594	0	40.779	2569800000	90	O94874	O94874	E3 UFM1-protein ligase 1	UFL1
25.6686	26.2558	26.0086	27.3762	25.7904	26.8043	25.5979	26.4306	26.8045	26.6807	26.8889	26.0281	26.1971	25.5574	26.6461	26.0461	26.7183	27.2787	25.3776				5	5	3	18.3	18.3	11.2	37.839	0	18.459	1229000000	30	O94905	O94905	Erlin-2	ERLIN2
26.4032	26.2012	26.4013	26.6157	26.8238	26.851	26.9078	27.0251	27.2376	26.5243	26.4884	26.2884	27.3039	27.166	26.5144	26.1842	26.104	26.9834	26.6157				9	9	9	9	9	9	106.92	0	21.274	1544700000	50	O94906	O94906	Pre-mRNA-processing factor 6	PRPF6
26.2004	28.0913	26.3157	25.9874	28.7384	27.7915	26.0822	27.8083	27.5147	27.654	27.8066	27.0386	26.9141	28.2707	26.8972	26.1821	26.1179	26.2403	27.0968				8	8	8	15.1	15.1	15.1	73.46	0	50.787	2432900000	40	O94925	O94925	Glutaminase kidney isoform, mitochondrial	GLS
25.8777	26.5961	26.3481	26.5733	25.7296	26.5976	26.4741	26.1845	26.3223	26.5583	27.0356	26.4556	26.439	26.4532	26.6509	26.2711	27.1102	26.5774	26.6617				17	9	9	20.3	11.4	11.4	103.96	0	31.842	1302900000	55	O94973	O94973	AP-2 complex subunit alpha-2	AP2A2
29.3909	28.8281	29.0628	28.9721	28.7194	28.8129	28.9364	29.2252	29.0094	29.2237	29.0128	29.0253	28.8051	28.274	28.5346	29.0173	29.3021	29.5048	28.6182				20	20	20	18	18	18	133.01	0	72.716	7522600000	147	O94979	O94979	Protein transport protein Sec31A	SEC31A
28.3967	27.073	28.3647	28.4869	27.9993	27.9903	26.7954	28.6387	27.4936	28.39	28.4324	27.8994	27.0179	28.9456	27.8961	27.7201	27.91	28.4787	28.2102				17	17	17	27.6	27.6	27.6	83.353	0	68.606	4108600000	104	O95202	O95202	LETM1 and EF-hand domain-containing protein 1, mitochondrial	LETM1
28.5935	28.8339	28.3884	28.5065	28.9969	29.1853	29.7077	28.9804	29.5102	28.8952	28.8391	28.1713	28.8536	29.0206	27.8748	28.0899	28.3699	28.8975	28.2141				9	9	8	42.4	42.4	37.4	27.228	0	91.592	6621600000	97	O95292	O95292	Vesicle-associated membrane protein-associated protein B/C	VAPB
26.9621	27.1162	27.5033	26.5949	26.882	27.2533	26.7273	27.2693	26.5987	26.5267	26.6962	26.7652	26.9077	26.682	27.296	26.9993	27.5943	26.8197	26.5249				6	6	6	22	22	22	40.75	0	30.839	1823600000	40	O95299	O95299	NADH dehydrogenase [ubiquinone] 1 alpha subcomplex subunit 10, mitochondrial	NDUFA10
27.7295	27.6466	26.8577	27.7676	27.7717	27.9125	27.6393	28.3357	27.4994	27.4578	28.059	27.427	27.2683	27.7958	27.4826	27.5067	26.8768	27.7252	27.008				7	7	7	13	13	13	63.083	0	14.024	3314900000	51	O95302;Q75LS8	O95302	Peptidyl-prolyl cis-trans isomerase FKBP9	FKBP9
29.2214	29.0301	28.5886	29.1809	29.1646	29.0098	28.9872	29.099	28.8479	28.8729	29.1217	28.7663	28.7912	28.9671	28.8246	29.0218	29.1733	28.7111	28.3225				11	11	11	64	64	64	27.547	0	77.544	7152700000	120	O95336	O95336	6-phosphogluconolactonase	PGLS
27.3284	25.4371	28.79	28.1572	26.9584	26.6179	27.1986	28.0859	26.5407	28.1045	27.2725	28.517	26.3018	25.7848	28.3109	26.5266	28.7189	29.4313	29.1157				16	16	15	26.4	26.4	24.1	69.5	0	42.063	3610300000	74	O95340	O95340	Bifunctional 3-phosphoadenosine 5-phosphosulfate synthase 2;Sulfate adenylyltransferase;Adenylyl-sulfate kinase	PAPSS2
27.6328	26.8747	27.6964	27.7886	27.7846	27.6191	28.774	28.0533	27.5351	27.6666	28.0112	27.6746	27.5699	27.5699	27.622	26.903	26.904	28.0488	27.2521				14	14	14	18.4	18.4	18.4	119.52	0	99.139	3200600000	78	O95373	O95373	Importin-7	IPO7
27.4635	26.1795	27.7864	27.0297	26.6988	27.0912	26.5613	27.5141	27.0515	26.7818	27.1297	26.3507	26.9766	26.8096	27.2266	26.9355	26.8895	27.7764	27.1063				8	8	8	16.4	16.4	16.4	59.851	0	17.744	1916900000	33	O95394	O95394	Phosphoacetylglucosamine mutase	PGM3
28.2535	27.397	28.3508	26.7234	27.9692	27.1776	27.7801	28.1494	27.65	27.2458	27.78	28.2041	27.261	27.7679	27.9003	27.3518	27.5471	28.3272	28.5112				10	10	10	36.1	36.1	36.1	38.274	0	41.933	3287800000	47	O95433	O95433	Activator of 90 kDa heat shock protein ATPase homolog 1	AHSA1
25.9083	25.3166	25.8574	26.2007	26.5904	25.9256	26.0195	26.5029	26.3046	26.45	26.3772	26.4411	25.9438	25.2908	26.1469	25.7796	25.8804	26.4991	25.6284				7	7	7	11.8	11.8	11.8	63.523	0	18.454	996730000	55	O95470	O95470	Sphingosine-1-phosphate lyase 1	SGPL1
29.5075	29.4276	29.6054	30.447	29.3041	29.5449	29.3664	29.6536	28.951	29.6713	29.5206	29.4366	28.5651	29.5354	28.681	28.9145	29.679	30.2648	29.6391				9	9	9	45.3	45.3	45.3	27.873	0	61.583	11374000000	120	O95571	O95571	Persulfide dioxygenase ETHE1, mitochondrial	ETHE1
26.6341	26.4568	26.2718	26.2704	26.8088	26.6148	27.4548	26.2453	26.7401	27.2295	25.967	26.5707	25.5275	25.7779	26.5299	26.6185	25.9102	27.6583	26.4532				9	9	8	15.4	15.4	13.9	80.419	0	58.364	1519000000	48	O95573	O95573	Long-chain-fatty-acid--CoA ligase 3	ACSL3
27.278	27.3515	27.5673	27.0481	27.0191	26.9525	27.2391	27.3588	27.9007	26.9673	26.9383	27.4459	27.4413	27.4723	27.5733	27.4754	27.3346	27.9504	27.4871				10	10	8	20.5	20.5	17.3	58.022	0	33.415	2424600000	60	O95747	O95747	Serine/threonine-protein kinase OSR1	OXSR1
28.7953	28.9763	28.7475	29.1658	29.0343	28.9766	29.2031	29.186	29.2154	29.1015	29.1342	28.939	28.9582	28.7888	29.1491	28.9098	28.8087	29.0332	29.1377				22	22	14	23.6	23.6	15	107.54	0	67.086	7579700000	164	O95782	O95782	AP-2 complex subunit alpha-1	AP2A1
27.0428	26.8762	26.9087	26.9836	27.4449	27.5833	27.0067	27.5289	27.7409	26.9039	27.2138	26.3788	27.1888	27.7556	26.8848	26.8104	26.4543	27.2239	26.7884				12	12	12	23.7	23.7	23.7	63.182	0	38.553	2042700000	66	O95793	O95793	Double-stranded RNA-binding protein Staufen homolog 1	STAU1
29.0754	29.2453	29.171	29.5442	30.1133	30.0742	28.1673	30.0574	29.4233	29.408	29.8646	28.9091	29.3197	30.3053	29.0073	28.7684	29.101	28.8439	29.0697				17	17	17	30.3	30.3	30.3	66.9	0	184.91	10317000000	154	O95831	O95831	Apoptosis-inducing factor 1, mitochondrial	AIFM1
27.4536	26.9086	27.3136	27.8382	26.3094	27.0225	27.6533	26.8976	27.0866	28.224	27.0478	27.1555	27.2871	27.2414	27.2293	26.6895	27.409	26.9446	27.4636				12	12	11	22.5	22.5	21.3	70.678	0	52.057	2238000000	66	O95834	O95834	Echinoderm microtubule-associated protein-like 2	EML2
29.2751	27.8253	27.7001	27.6631	27.8712	27.4641	27.6837	28.3812	27.366	28.7994	28.2799	27.611	26.9705	27.7387	27.6674	26.8405	27.3546	28.618	27.8637				10	10	10	34.1	34.1	34.1	33.392	0	23.284	3824000000	46	O95861	O95861	3(2),5-bisphosphate nucleotidase 1	BPNT1
27.5875	28.8741	27.1761	28.8083	27.94	28.6577	28.0352	27.6791	28.6168	28.2643	27.2493	27.8074	28.5229	27.0663	27.364	27.8258	28.782	27.9422	26.8405				10	9	8	39.3	36.5	36.1	29.644	0	56.694	4004600000	72	O95865	O95865	N(G),N(G)-dimethylarginine dimethylaminohydrolase 2	DDAH2
25.7019	25.545	25.2659	24.9259	24.9357	25.4898	24.8137	24.2801	25.6171	25.3071	24.5274	25.3854	25.043	24.8192	24.9996	24.7227	24.7412	24.8528	25.7518				6	6	6	10.2	10.2	10.2	63.243	0.00036603	9.1833	532090000	19	O95870	O95870	Abhydrolase domain-containing protein 16A	ABHD16A
26.9757	26.492	25.7583	27.5532	26.491	27.1636	26.7535	26.6539	27.0387	27.2291	26.0958	26.1887	25.9812	26.1488	26.1374	26.5896	26.385	26.0587	26.6528				6	6	6	14.4	14.4	14.4	49.405	0	17.7	1402800000	22	O95967	O95967	EGF-containing fibulin-like extracellular matrix protein 2	EFEMP2
33.3761	29.7556	31.5842	31.7802	31.546	31.0038	33.0062	29.7849	27.998	32.5517	29.883	32.0799	27.6556	29.9136	32.0005	29.5285	30.0239	32.1551	31.4501				8	8	7	59.4	59.4	53.1	19.979	0	214.75	59493000000	158	O95994	O95994	Anterior gradient protein 2 homolog	AGR2
26.1645	25.7863	26.2125	26.0338	26.4579	26.4919	26.7492	27.0106	26.5463	26.4817	26.1743	25.9874	25.7283	27.3044	26.2456	25.8753	25.0141	26.2708	26.7178				5	5	5	16.6	16.6	16.6	37.893	0	17.665	1362100000	29	O96008	O96008	Mitochondrial import receptor subunit TOM40 homolog	TOMM40
26.231	26.5411	25.4235	25.5997	25.8662	25.8801	25.4189	25.7884	25.6279	25.423	25.6847	25.549	25.4158	26.4149	25.6669	25.4982	25.1453	25.7193	24.1435				6	6	6	23.9	23.9	23.9	28.431	0	13.149	784850000	25	O96011	O96011	Peroxisomal membrane protein 11B	PEX11B
28.9032	28.0631	28.3738	27.4521	27.7606	27.2035	29.7339	26.7844	27.8621	28.4312	26.9258	28.0453	27.6812	27.9655	27.7655	27.7873	28.0349	27.8364	28.4962				7	7	7	56	56	56	15.33	0	98.563	4331600000	70	P00167	P00167	Cytochrome b5	CYB5A
32.8705	32.5356	33.3539	32.6653	32.8933	32.9527	33.7867	33.1564	32.9893	32.4877	33.1426	32.9391	33.1139	32.1758	33.0241	32.8495	32.6028	33.3088	33.4725				17	17	16	52.4	52.4	48.8	36.688	0	222.45	127930000000	358	P00338;Q6ZMR3	P00338	L-lactate dehydrogenase A chain	LDHA
29.4761	31.0563	29.3849	30.5487	31.1724	30.3434	28.3903	28.9446	30.6365	30.1603	29.0084	30.3156	31.1985	31.969	28.914	29.2514	31.1319	31.0821	28.4699				23	23	21	53.7	53.7	50.7	54.861	0	200.16	19978000000	106	P00352	P00352	Retinal dehydrogenase 1	ALDH1A1
31.3644	31.6027	30.973	31.4376	31.0646	31.0751	30.055	31.2001	30.9397	31.4119	31.1088	30.8877	30.9732	31.7939	31.035	30.8988	31.1851	30.9671	30.9431				24	24	24	53.2	53.2	53.2	61.397	0	249.58	34183000000	365	P00367;P49448	P00367;P49448	Glutamate dehydrogenase 1, mitochondrial;Glutamate dehydrogenase 2, mitochondrial	GLUD1;GLUD2
30.1133	31.2066	29.8624	30.2854	30.2521	30.2151	30.4176	29.8145	30.4606	30.0196	29.9665	30.0325	30.489	30.355	30.085	30.462	30.631	30.2203	30.0821				13	13	13	51.8	51.8	51.8	34.234	0	147.96	18992000000	148	P00387	P00387	NADH-cytochrome b5 reductase 3;NADH-cytochrome b5 reductase 3 membrane-bound form;NADH-cytochrome b5 reductase 3 soluble form	CYB5R3
29.235	28.3416	28.7989	28.9804	27.6326	28.3466	28.0746	28.3321	28.6243	27.9112	28.2097	28.6543	28.24	28.8161	28.5637	28.288	28.9034	29.3026	28.8064				9	9	9	24.5	24.5	24.5	56.256	0	190.75	5616800000	89	P00390	P00390	Glutathione reductase, mitochondrial	GSR
30.8363	30.4275	31.349	29.4384	30.4119	31.0442	29.1511	30.0435	30.5449	30.5455	29.6609	30.4254	30.3102	29.6691	30.5019	30.5423	31.0415	30.8991	30.2322				7	7	7	35.2	35.2	35.2	25.565	0	44.87	20629000000	81	P00403	P00403	Cytochrome c oxidase subunit 2	MT-CO2
30.563	28.9895	29.9468	29.4632	29.645	29.0645	29.1047	30.0615	29.2805	29.0839	30.1079	29.866	29.8293	29.6304	29.7859	29.5399	29.5611	29.841	29.7734				6	6	6	64.9	64.9	64.9	15.936	0	125.7	11775000000	70	P00441	P00441	Superoxide dismutase [Cu-Zn]	SOD1
28.2443	28.5053	29.047	29.1353	28.8384	28.6143	29.3589	29.2811	29.3043	28.817	28.8977	28.2428	29.1331	28.881	28.6393	29.1474	30.3654	28.3457	29.662				21	21	21	24.9	24.9	24.9	122.2	0	142.01	7655900000	152	P00450;CON__ENSEMBL:ENSBTAP00000031900	P00450	Ceruloplasmin	CP
26.2561	29.1296	26.0933	27.9189	26.8048	26.0379	27.8502	25.9452	28.4811	25.3949	26.3688	28.3256	28.3822	26.0883	27.6577	28.8556	30.7608	27.9518	25.3742				13	13	13	21.6	21.6	21.6	83.266	0	85.458	3822200000	47	P00488;P16452	P00488	Coagulation factor XIII A chain	F13A1
29.564	28.529	29.9341	28.2411	29.4724	28.6737	28.1516	29.037	28.643	29.0478	29.4075	28.8046	28.0986	28.8832	29.3202	28.736	28.5123	29.1783	29.6228				13	13	13	57.4	57.4	57.4	32.118	0	185.34	8021200000	135	P00491	P00491	Purine nucleoside phosphorylase	PNP
27.4275	25.721	27.5945	27.0611	28.0897	27.305	27.6201	27.864	27.552	26.6444	27.7203	27.3536	27.6413	27.4213	27.2647	27.0435	27.2577	27.7523	27.0744				8	8	8	43.1	43.1	43.1	24.579	0	32.259	2615600000	80	P00492;Q9NRG1	P00492	Hypoxanthine-guanine phosphoribosyltransferase	HPRT1
30.2881	30.8277	30.6387	31.0088	30.3715	30.8551	30.3834	30.3263	30.165	30.3035	30.3175	30.2116	29.8371	31.2414	30.3142	30.4315	30.1416	30.0549	30.2404				21	21	21	49.1	49.1	49.1	47.517	0	150.27	21134000000	227	P00505	P00505	Aspartate aminotransferase, mitochondrial	GOT2
32.7446	32.7084	33.3147	32.9547	33.8914	33.3794	33.1968	33.8603	33.4416	32.8548	33.6569	32.6671	33.2349	33.1435	33.2759	32.9854	32.9376	33.2545	33.2375				28	28	24	72.9	72.9	61.2	44.614	0	323.31	155250000000	655	P00558	P00558	Phosphoglycerate kinase 1	PGK1
28.0582	29.208	27.0308	27.7569	29.1495	27.8999	28.2814	27.4681	27.3318	28.4812	27.753	27.6527	28.769	28.493	27.5113	27.8741	28.0738	28.1817	29.111				8	8	8	44.3	44.3	44.3	21.635	0	32.111	4608600000	79	P00568;Q9Y6K8	P00568	Adenylate kinase isoenzyme 1	AK1
27.6612	28.0858	28.0167	27.9507	27.8633	28.1914	28.7667	27.4358	28.5898	27.6096	27.4904	27.3178	28.1479	29.0992	27.1446	29.1949	29.666	27.4985	28.1991				17	17	17	34.9	34.9	34.9	70.036	0	151.31	4434300000	124	P00734;CON__P00735	P00734	Prothrombin;Activation peptide fragment 1;Activation peptide fragment 2;Thrombin light chain;Thrombin heavy chain	F2
30.9885	31.0183	31.6409	31.5726	31.6138	30.6689	31.9749	32.2265	31.8949	31.6447	31.9856	30.5098	31.659	31.3403	31.0203	32.1384	33.2932	31.2026	31.9547				22	22	22	54.2	54.2	54.2	45.205	0	289.24	52691000000	438	P00738;P00739	P00738;P00739	Haptoglobin;Haptoglobin alpha chain;Haptoglobin beta chain;Haptoglobin-related protein	HP;HPR
28.7383	28.3559	29.5697	29.3575	28.4261	29.5969	30.2205	29.1666	29.6545	29.0574	29.0023	28.2566	29.1668	29.7159	28.7917	30.1505	30.5462	28.7065	29.7685				26	26	25	42	42	40.1	90.568	0	253.77	9674100000	226	P00747;CON__P06868;Q02325	P00747	Plasminogen;Plasmin heavy chain A;Activation peptide;Angiostatin;Plasmin heavy chain A, short form;Plasmin light chain B	PLG
28.3573	28.6196	29.2716	29.658	29.3512	29.2357	29.5789	30.1728	29.3635	29.0303	29.8742	28.5619	29.2123	28.6986	28.6777	29.7206	30.7497	28.9326	29.8031				23	23	23	33	33	33	85.532	0	122.31	9978900000	197	P00751;CON__Q3KUS7	P00751	Complement factor B;Complement factor B Ba fragment;Complement factor B Bb fragment	CFB
29.7708	30.5963	30.6098	30.0769	28.5409	27.9462	26.9361	28.4173	29.6965	28.163	28.4594	26.9231	28.7896	29.8356	28.3143	29.9133	30.5115	28.8674	29.2002				12	12	12	62.8	62.8	62.8	28.87	0	122.33	9973500000	80	P00915	P00915	Carbonic anhydrase 1	CA1
29.8782	28.8726	29.6078	28.8226	26.7036	26.3414	26.0386	26.8112	26.7645	27.7158	27.4631	28.7914	25.8979	28.4321	26.5673	28.5227	30.8829	30.8643	28.8134				11	11	11	51.9	51.9	51.9	29.246	0	58.496	7052200000	69	P00918	P00918	Carbonic anhydrase 2	CA2
28.8544	28.1605	30.9788	29.5218	29.1002	28.824	31.3203	30.1147	30.5649	30.4309	29.6987	31.2652	30.0744	29.8604	30.2948	29.9664	28.5599	29.9757	31.2407				16	16	16	34	34	34	46.53	0	70.168	17525000000	126	P00966	P00966	Argininosuccinate synthase	ASS1
29.4195	28.9058	29.647	29.066	29.1325	29.3709	29.9527	28.8212	29.2447	29.9589	29.3033	29.4533	29.2683	30.1281	29.1387	29.8597	30.0617	28.9185	29.969				10	10	10	21.6	21.6	21.6	52.602	0	46.646	11236000000	106	P01008;CON__P41361	P01008	Antithrombin-III	SERPINC1
31.1128	31.9152	31.8022	31.8707	32.0623	31.979	32.8789	32.8141	32.1312	32.4184	32.9532	31.1909	32.0986	31.9143	31.888	32.5797	33.6315	31.4643	32.6833				18	18	18	47.6	47.6	47.6	46.736	0	323.31	75134000000	387	P01009;P20848	P01009	Alpha-1-antitrypsin;Short peptide from AAT	SERPINA1
29.5498	30.1162	29.9101	29.9126	29.4868	29.7183	30.189	30.2713	30.2625	29.372	30.1459	29.0472	29.9578	30.007	29.2361	31.0692	31.2315	29.3043	30.1687				11	11	11	33.3	33.3	33.3	47.65	0	142.58	14950000000	139	P01011	P01011	Alpha-1-antichymotrypsin;Alpha-1-antichymotrypsin His-Pro-less	SERPINA3
24.9797	26.102	25.5253	27.382	26.3198	25.8954	26.2273	25.5149	26.5287	25.9401	26.4895	25.6846	26.6274	26.5368	25.6001	27.0384	28.1656	25.191	25.0963				5	5	5	13	13	13	53.154	0	17.26	1123000000	22	P01019	P01019	Angiotensinogen;Angiotensin-1;Angiotensin-2;Angiotensin-3;Angiotensin-4;Angiotensin 1-9;Angiotensin 1-7;Angiotensin 1-5;Angiotensin 1-4	AGT
29.0765	29.8068	29.1564	30.8871	29.4587	30.1679	29.8134	30.02	29.8541	30.8834	30.0593	29.713	29.7739	29.977	29.9629	30.1986	32.8117	29.6313	29.9909				38	38	34	33.9	33.9	31.1	163.29	0	259.81	18966000000	257	P01023;CON__ENSEMBL:ENSBTAP00000024146	P01023	Alpha-2-macroglobulin	A2M
31.2704	31.6856	31.7911	32.6717	31.786	31.7468	32.312	32.4727	32.4923	32.2293	32.3932	31.4663	32.3587	31.9493	31.6711	32.3345	33.7299	31.6748	32.5555				69	69	61	49.5	49.5	45.2	187.15	0	323.31	71900000000	936	P01024;O95568	P01024	Complement C3;Complement C3 beta chain;C3-beta-c;Complement C3 alpha chain;C3a anaphylatoxin;Acylation stimulating protein;Complement C3b alpha chain;Complement C3c alpha chain fragment 1;Complement C3dg fragment;Complement C3g fragment;Complement C3d fragment;Complement C3f fragment;Complement C3c alpha chain fragment 2	C3
27.5879	27.9762	27.8762	28.5926	28.0097	27.8816	28.6783	28.5381	29.0491	28.4342	28.3361	28.275	28.7593	28.1402	28.2212	28.6582	30.445	28.0476	28.7651				14	14	14	23.3	23.3	23.3	71.957	0	97.327	5317300000	83	P01042;CON__P01045-1;CON__Q2KJ62;CON__P01044-1	P01042	Kininogen-1;Kininogen-1 heavy chain;T-kinin;Bradykinin;Lysyl-bradykinin;Kininogen-1 light chain;Low molecular weight growth-promoting factor	KNG1
28.6089	27.946	29.3972	29.5001	28.122	27.522	27.0536	28.4107	27.7714	27.9195	28.2092	29.485	27.7152	27.4824	29.6062	28.7796	31.6349	28.4939	28.0763				6	6	6	41.5	41.5	41.5	18.098	0	82.77	7087900000	83	P01591	P01591	Immunoglobulin J chain	IGJ
28.8712	29.457	29.5252	29.3549	29.3703	28.9258	29.2438	29.8925	28.8083	29.575	30.2232	31.3764	28.9627	29.9891	29.8319	29.651	31.6657	29.228	30.1488				5	5	3	46.6	46.6	26.7	12.557	0	170.71	14141000000	85	P01619	P01619	Ig kappa chain V-III region B6
31.687	24.8571	32.2708	31.5281	30.7286	29.4762	26.5093	32.0139	25.4161	27.0149	31.7013	32.3335	25.0597	25.5319	29.1414	29.6105	31.2414	31.0814	32.5163				25	25	25	37.4	37.4	37.4	83.283	0	323.31	29286000000	227	P01833	P01833	Polymeric immunoglobulin receptor;Secretory component	PIGR
30.4853	30.3056	30.209	31.3081	29.6495	30.5298	30.5265	32.8253	31.2206	30.8548	32.6205	30.6109	31.059	31.4133	31.3881	30.7503	33.0278	31.2355	31.2938				12	6	5	46.6	24.8	20.6	35.9	0	221.01	38169000000	78	P01859	P01859	Ig gamma-2 chain C region	IGHG2
28.1556	29.9885	30.0005	31.4236	29.4318	29.9713	28.9682	28.8095	29.7564	30.9579	28.6217	29.2628	29.7425	30.3763	30.6198	30.6968	31.8645	29.2746	30.0156				15	7	6	49.1	28.4	25.2	41.287	0	271.11	16793000000	97	P01860	P01860	Ig gamma-3 chain C region	IGHG3
25.7096	28.131	26.2496	27.8221	26.2884	26.3089	25.8196	29.6847	25.9455	26.9178	29.1985	28.2641	26.0697	28.277	28.5614	26.7567	28.5008	28.3075	26.3611				12	6	6	47.4	22.6	22.6	35.94	0	29.477	3782000000	34	P01861	P01861	Ig gamma-4 chain C region	IGHG4
29.322	30.3555	31.0546	30.1872	29.5643	29.6067	30.0125	29.1938	29.8033	28.8234	28.9739	31.3656	29.6466	29.2615	29.6317	30.1873	30.4106	29.8176	29.7534				15	15	1	39.5	39.5	1.8	49.439	0	323.31	15717000000	219	P01871	P01871	Ig mu chain C region	IGHM
31.095	31.5361	32.403	33.4197	31.2485	31.3615	31.1725	31.7925	30.8542	32.7584	31.5269	32.2645	30.9707	32.1972	32.3343	32.2826	34.7799	31.4631	32.0798				13	13	9	56.1	56.1	46.7	37.654	0	323.31	71577000000	241	P01876	P01876	Ig alpha-1 chain C region	IGHA1
29.91	28.8216	29.6807	28.7427	28.266	28.77	28.3085	28.4524	28.1681	28.206	28.2051	30.5328	29.0095	28.359	30.0982	30.8093	29.3869	28.3128	29.8264				6	6	5	25.6	25.6	20.9	28.607	0	92.48	9144700000	82	P01903	P01903	HLA class II histocompatibility antigen, DR alpha chain	HLA-DRA
27.8761	25.8345	27.9829	25.9473	25.3638	25.9012	26.0085	26.2463	27.3673	26.7453	26.0768	27.5453	26.5871	26.6963	28.4588	29.5244	26.5558	26.9223	27.5105				8	8	8	31	31	31	29.991	0	58.721	2179700000	43	P01920	P01920	HLA class II histocompatibility antigen, DQ beta 1 chain	HLA-DQB1
30.598	31.4719	30.772	30.9311	29.3416	28.8797	28.0205	29.2905	30.6486	28.9144	29.2509	27.8068	29.6374	30.9472	29.806	31.0846	31.9407	30.2219	29.7375				12	5	5	84.4	44.9	44.9	16.055	0	161.95	19832000000	125	P02042	P02042	Hemoglobin subunit delta	HBD
31.0303	33.1406	31.0076	32.7575	31.9738	32.5431	32.4883	33.0455	32.0302	32.5754	32.0297	31.8668	31.577	31.0951	31.9016	33.1238	33.9936	31.674	32.2564				19	19	19	15.5	15.5	15.5	138.94	0	282.04	82642000000	263	P02452	P02452	Collagen alpha-1(I) chain	COL1A1
29.5304	31.0617	29.5066	30.0805	29.8319	30.6356	30.377	29.2378	30.7275	30.554	28.8435	29.8811	30.9415	29.9636	29.2841	30.9912	30.7883	29.7305	30.3088				4	4	4	3.3	3.3	3.3	160.61	0	307.78	17674000000	111	P02462;P29400	P02462;P29400	Collagen alpha-1(IV) chain;Arresten;Collagen alpha-5(IV) chain	COL4A1;COL4A5
26.2805	30.8114	26.3987	28.7955	27.766	29.1421	26.5428	25.5208	29.9628	28.5942	26.0085	28.3509	30.7106	25.9172	27.6339	29.0951	30.533	27.7209	26.7488				10	10	10	61.7	61.7	61.7	20.159	0	96.61	7059800000	73	P02511	P02511	Alpha-crystallin B chain	CRYAB
32.8717	33.5663	32.1778	34.0215	33.1621	33.5366	33.8222	33.9609	33.8347	34.3783	33.569	32.7394	33.5358	32.2541	33.0502	32.9755	33.3835	33.7201	33.0601				42	42	40	63.3	63.3	61.9	74.139	0	323.31	165260000000	745	P02545;REV__Q5VX52	P02545	Prelamin-A/C;Lamin-A/C	LMNA
31.0789	31.182	31.2874	32.4675	31.5085	31.2705	32.3902	30.6661	32.2337	32.2672	30.7831	31.5597	32.3406	31.7038	31.7728	31.6582	34.0481	31.4475	32.44				16	16	15	56.2	56.2	50.2	30.777	0	323.31	60579000000	285	P02647	P02647	Apolipoprotein A-I;Proapolipoprotein A-I;Truncated apolipoprotein A-I	APOA1
27.707	27.6484	28.448	28.5223	27.8414	27.6388	28.3364	27.6384	28.1273	27.5413	27.3503	27.7322	27.7725	28.5517	28.5203	28.4861	29.6327	27.3023	29.2646				12	12	12	41.6	41.6	41.6	36.154	0	86.029	4198800000	67	P02649;CON__Q03247	P02649	Apolipoprotein E	APOE
27.5841	27.5727	27.6216	28.2882	27.2078	26.8762	29.0301	27.4771	28.1741	28.6033	26.9963	27.5034	28.1968	27.2953	27.7531	28.7217	31.5149	27.7905	27.2795				4	4	4	39	39	39	11.175	0	65.959	5073500000	18	P02652	P02652	Apolipoprotein A-II;Proapolipoprotein A-II;Truncated apolipoprotein A-II	APOA2
30.4947	32.0852	32.541	31.8905	31.1681	31.7417	33.2368	32.6513	32.7825	31.8863	32.3611	30.4163	32.6634	33.4771	31.1848	32.9626	34.1906	31.6469	31.3424				34	34	34	47.9	47.9	47.9	94.972	0	323.31	84183000000	539	P02671;CON__P02672	P02671	Fibrinogen alpha chain;Fibrinopeptide A;Fibrinogen alpha chain	FGA
31.4626	31.9127	33.628	32.5088	31.5695	33.1948	33.9247	33.2019	33.2642	31.9647	33.2586	30.8166	32.4625	34.3961	31.6109	33.8342	34.0866	31.7024	32.5088				28	28	23	57.6	57.6	50.9	55.928	0	323.31	127630000000	645	P02675	P02675	Fibrinogen beta chain;Fibrinopeptide B;Fibrinogen beta chain	FGB
30.3564	31.2361	32.5885	31.7978	31.1679	32.4173	33.3954	32.6828	32.4817	31.6309	32.8311	30.2041	31.8178	33.438	31.1629	33.0487	33.3618	31.0188	31.7848				22	22	22	54.1	54.1	54.1	51.511	0	323.31	80136000000	452	P02679	P02679	Fibrinogen gamma chain	FGG
28.0339	28.8462	28.6877	27.08	26.1558	25.7043	25.8634	25.634	26.8251	25.8149	26.5219	24.8402	26.3156	28.1521	27.2824	27.6127	28.0687	26.1885	27.0712				12	12	12	16.8	16.8	16.8	101.79	0	36.322	2465500000	48	P02730	P02730	Band 3 anion transport protein	SLC4A1
28.3386	28.9585	29.2192	28.8144	28.5899	28.79	27.755	28.3656	29.3047	28.6043	27.9443	27.6071	29.3147	28.2748	28.1334	29.7555	30.3693	27.8496	28.7922				8	8	8	38.6	38.6	38.6	25.387	0	41.881	6528400000	93	P02743	P02743	Serum amyloid P-component;Serum amyloid P-component(1-203)	APCS
26.5833	27.1701	26.8816	27.1989	26.4103	26.9956	27.6141	27.2018	27.6875	27.2521	26.8293	26.9023	27.0758	26.7837	27.4078	27.8329	28.5597	26.8109	28.3717				4	4	4	14.6	14.6	14.6	26.721	0	15.102	2289600000	39	P02746	P02746	Complement C1q subcomponent subunit B	C1QB
26.0347	26.5455	26.2109	26.8419	25.5188	26.5166	27.2996	27.0402	27.0781	26.5656	26.6403	26.4432	26.5285	25.9365	26.702	27.4567	27.8487	26.2662	27.9237				4	4	4	21.2	21.2	21.2	25.773	0	74.37	1581100000	41	P02747	P02747	Complement C1q subcomponent subunit C	C1QC
27.3908	27.8818	27.9062	28.1884	27.8567	28.4009	28.7019	28.3818	28.38	27.9873	28.14	26.669	28.2663	28.4784	27.2603	29.1331	29.0207	27.3335	28.9378				11	11	11	21.5	21.5	21.5	63.173	0	34.171	4590700000	75	P02748;CON__Q3MHN2	P02748	Complement component C9;Complement component C9a;Complement component C9b	C9
27.1529	27.6172	27.8451	27.366	27.7018	28.2925	28.6027	28.6908	28.3491	28.6458	28.7196	27.535	28.1737	26.7172	27.7778	28.68	28.8652	27.8292	27.7767				9	9	9	38.3	38.3	38.3	38.298	0	38.492	4018500000	56	P02749;CON__P17690	P02749	Beta-2-glycoprotein 1	APOH
32.8806	33.927	33.5449	33.148	33.3058	34.1854	35.1215	34.3197	34.2797	33.2087	33.9626	33.0369	34.1595	32.9615	34.1688	34.1997	33.4981	33.0703	34.0987				81	81	81	42.6	42.6	42.6	262.62	0	323.31	220270000000	1545	P02751	P02751	Fibronectin;Anastellin;Ugl-Y1;Ugl-Y2;Ugl-Y3	FN1
27.1305	27.0767	27.2607	27.4293	27.4068	27.3664	27.3123	27.2964	27.9707	28.2813	27.4368	26.926	27.9635	27.6583	27.1039	27.7042	29.6576	27.004	27.6798				10	10	10	36.1	36.1	36.1	38.999	0	56.712	2878700000	62	P02760;CON__P00978	P02760	Protein AMBP;Alpha-1-microglobulin;Inter-alpha-trypsin inhibitor light chain;Trypstatin	AMBP
27.8114	27.649	28.4654	28.9185	28.2665	27.8846	28.6699	28.0801	29.0179	28.7376	28.1695	28.4334	29.1856	28.6779	28.4843	28.8372	31.022	28.3122	28.7189				8	8	8	31.3	31.3	31.3	39.324	0	250.35	6213400000	118	P02765;CON__P12763	P02765	Alpha-2-HS-glycoprotein;Alpha-2-HS-glycoprotein chain A;Alpha-2-HS-glycoprotein chain B	AHSG
28.7235	27.0038	27.8851	27.5603	27.8567	26.959	27.9909	26.4753	27.2554	27.5042	27.7136	27.5379	28.2696	28.8402	28.0189	27.8165	29.6353	26.5771	28.0446				5	5	5	63.3	63.3	63.3	15.887	0	235.61	3405400000	53	P02766	P02766	Transthyretin	TTR
28.1818	28.0661	28.3767	29.3862	29.0449	28.3927	29.7336	29.3158	29.2141	29.3064	29.0091	28.6152	29.1978	29.0982	28.7291	29.18	30.7385	28.6239	29.5397				16	16	13	43.2	43.2	35.4	52.963	0	154.21	8134700000	141	P02774	P02774	Vitamin D-binding protein	GC
28.3497	27.6823	29.4461	27.5134	28.8369	28.4356	29.4367	29.1293	28.0498	27.9353	29.0828	28.3104	27.5715	28.4025	28.2691	28.3343	27.0925	29.1458	29.3052				14	14	14	20.9	20.9	20.9	84.87	0	72.153	5805700000	121	P02786	P02786	Transferrin receptor protein 1;Transferrin receptor protein 1, serum form	TFRC
31.9648	32.0768	32.6482	33.0016	32.5202	32.4404	33.3821	32.8768	32.8827	33.1351	32.8657	32.4343	32.8013	32.7715	33.1724	32.6887	34.6727	32.753	33.3757				39	39	38	59.9	59.9	58.9	77.063	0	323.31	123750000000	825	P02787;CON__Q2HJF0	P02787	Serotransferrin	TF
32.8178	29.6959	33.3066	31.8211	30.8661	32.7337	31.1849	33.4263	32.7796	30.5787	33.489	32.6529	32.1902	31.8728	33.8414	33.9208	31.5848	31.5803	33.0425				45	45	43	71.7	71.7	68.7	78.181	0	323.31	89598000000	716	P02788	P02788	Lactotransferrin;Lactoferricin-H;Kaliocin-1;Lactoferroxin-A;Lactoferroxin-B;Lactoferroxin-C	LTF
29.6219	29.6631	29.5056	30.0477	29.6775	29.5486	30.3474	29.664	29.4159	30.063	30.4625	29.8852	29.94	30.1532	29.8408	30.6392	31.6253	29.307	30.3803				14	14	14	39	39	39	51.676	0	151.01	16105000000	193	P02790	P02790	Hemopexin	HPX
30.2318	29.9043	30.882	29.5652	30.015	30.7101	30.6095	29.8297	28.5606	28.9964	31.5442	30.2541	30.3832	31.5728	31.4873	31.4575	28.7477	28.3639	32.0231				7	7	7	40	40	40	20.019	0	183.38	22491000000	99	P02792	P02792	Ferritin light chain	FTL
29.7777	30.0341	30.019	30.3251	29.1761	30.5137	29.9311	31.2564	30.9116	29.5158	31.0674	30.285	30.7748	30.2517	30.5538	31.1993	30.5307	29.704	30.7118				8	8	8	48.6	48.6	48.6	21.225	0	98.075	20160000000	155	P02794	P02794	Ferritin heavy chain;Ferritin heavy chain, N-terminally processed	FTH1
27.5254	27.7762	28.0084	28.112	27.3272	28.0555	28.4838	27.8097	28.567	27.6245	27.8377	26.7609	27.9257	27.7791	27.2781	28.7656	29.1902	27.2911	28.6852				11	11	11	23.5	23.5	23.5	67.033	0	52.765	3742900000	105	P04003	P04003	C4b-binding protein alpha chain	C4BPA
29.7107	29.8849	30.7471	30.6376	29.5282	30.7317	31.2709	29.4396	29.9447	29.7087	29.599	29.0146	30.0688	31.1947	29.8871	31.4798	30.5412	28.951	31.922				20	20	20	36.2	36.2	36.2	54.305	0	154.52	21893000000	241	P04004;CON__Q3ZBS7	P04004	Vitronectin;Vitronectin V65 subunit;Vitronectin V10 subunit;Somatomedin-B	VTN
30.4872	30.1001	30.6412	30.2868	30.399	29.6982	29.386	29.7981	30.4198	29.2981	29.5003	29.9746	30.3527	30.3982	30.2845	30.6329	30.773	30.0274	30.0818				18	18	18	41.6	41.6	41.6	59.755	0	231.47	16784000000	207	P04040	P04040	Catalase	CAT
27.064	26.2785	26.2851	26.6585	26.452	26.4263	26.0038	26.5315	25.994	25.2381	26.3583	26.9741	25.8821	27.0301	26.4591	26.7141	27.3398	26.6644	26.0096				5	5	5	10.3	10.3	10.3	53.688	0.00034165	7.7257	1356600000	16	P04066	P04066	Tissue alpha-L-fucosidase	FUCA1
33.1493	32.8281	33.8354	32.8539	33.5095	32.7099	33.7182	33.0906	33.0242	33.1947	32.7827	33.187	32.9659	32.224	33.4864	33.0679	33.0924	33.6316	33.5427				23	23	19	76.9	76.9	63.7	39.42	0	323.31	146900000000	560	P04075	P04075	Fructose-bisphosphate aldolase A	ALDOA
30.3518	30.2535	29.7656	29.2083	29.5153	29.7234	30.1819	28.8471	29.1909	30.1593	29.8995	29.7689	29.6963	29.8661	30.2072	29.3182	29.1711	29.5616	30.6792				5	5	5	77.6	77.6	77.6	11.139	0	106.64	14405000000	113	P04080	P04080	Cystatin-B	CSTB
31.5181	31.4505	31.3947	31.3731	30.9014	31.4773	31.2232	31.6124	32.0414	31.1958	31.5634	31.5847	31.7405	30.5589	32.733	32.7963	31.9416	31.3797	31.6075				20	20	20	58.1	58.1	58.1	38.714	0	323.31	46544000000	362	P04083	P04083	Annexin A1	ANXA1
25.8654	25.3916	27.1695	28.7961	27.528	26.5044	27.9043	27.9174	27.7929	27.6644	27.624	26.5972	27.2307	26.0944	26.9053	27.7925	29.9743	27.2814	26.8798				34	34	34	8	8	8	515.6	0	74.399	2873900000	94	P04114	P04114	Apolipoprotein B-100;Apolipoprotein B-48	APOB
31.06	30.6614	31.0099	30.6244	29.8773	30.8459	30.3599	31.4058	31.2388	30.6343	31.4782	31.3706	31.2315	30.2238	31.6199	31.8081	31.3204	30.7998	31.6822				10	10	10	53.6	53.6	53.6	24.722	0	145.57	30154000000	155	P04179	P04179	Superoxide dismutase [Mn], mitochondrial	SOD2
27.8181	25.1917	25.3873	26.7763	29.4768	26.6406	28.4034	28.2804	26.0152	27.959	28.3899	26.9577	26.18	27.8053	27.1288	25.9153	26.4156	27.2506	28.3248				10	10	10	26.9	26.9	26.9	48.534	0	39.096	3002700000	57	P04181	P04181	Ornithine aminotransferase, mitochondrial;Ornithine aminotransferase, hepatic form;Ornithine aminotransferase, renal form	OAT
27.7333	27.9336	28.1306	28.8241	27.7718	27.9595	28.5376	27.4088	28.795	28.5262	27.2483	28.463	28.9134	28.3461	28.394	28.7595	29.8713	27.4944	28.726				10	10	10	18.7	18.7	18.7	59.578	0	42.135	4758600000	63	P04196	P04196	Histidine-rich glycoprotein	HRG
28.6511	29.7351	27.3894	28.7022	28.6555	28.5911	28.5933	28.1578	28.601	28.2528	28.3587	28.3164	28.3648	27.6102	28.1204	29.1455	28.3333	28.4442	27.6012				3	3	3	24.2	24.2	24.2	17.935	0	98.089	5723500000	75	P04216	P04216	Thy-1 membrane glycoprotein	THY1
28.4112	28.209	27.7755	27.9968	27.8802	27.4931	28.3752	27.5596	28.455	27.9026	28.1544	28.1458	27.8634	28.5536	28.47	28.6426	30.19	27.2163	28.9646				8	8	8	18.6	18.6	18.6	54.253	0	45.983	4577300000	41	P04217;CON__Q2KJF1	P04217	Alpha-1B-glycoprotein	A1BG
30.203	28.2264	29.628	28.9749	27.7523	28.9472	28.1248	28.1027	28.5769	27.8181	28.5054	30.8177	28.7013	27.8586	30.7793	30.6177	29.4246	28.4183	30.3226				9	9	1	34.6	34.6	3.8	29.914	0	137.99	9692800000	104	P04229;Q30167	P04229;Q30167	HLA class II histocompatibility antigen, DRB1-1 beta chain;HLA class II histocompatibility antigen, DRB1-10 beta chain	HLA-DRB1
28.4365	25.8172	27.5481	27.1179	25.9357	26.0247	25.7565	26.4416	26.847	25.9574	26.434	28.3237	26.602	26.284	28.1138	29.2294	28.0199	26.2232	27.1794				4	4	4	19.6	19.6	19.6	33.515	0	218.66	2317700000	63	P04233	P04233	HLA class II histocompatibility antigen gamma chain	CD74
26.1916	27.8307	25.6291	26.645	26.2571	26.7341	25.8126	26.4784	26.7548	26.6246	26.0654	26.684	26.7277	26.2674	25.8004	27.1745	27.8023	26.1704	26.1226				16	16	16	7	7	7	309.26	0	50.697	1488000000	60	P04275	P04275	von Willebrand factor;von Willebrand antigen 2	VWF
34.1083	33.9123	34.4585	34.0723	34.1427	33.7493	34.1144	34.1168	34.3022	34.4282	33.9605	34.1328	34.0765	33.7607	34.3447	34.4916	34.1934	34.3171	34.3946				16	16	16	71	71	71	36.053	0	323.31	284120000000	544	P04406;O14556	P04406	Glyceraldehyde-3-phosphate dehydrogenase	GAPDH
29.2406	28.2109	28.2071	28.7211	27.6783	28.7125	28.2329	28.3238	27.0236	28.6713	28.1593	28.1661	27.5119	29.4334	28.1053	26.0586	28.29	28.4463	28.1322				14	14	14	33.2	33.2	33.2	51.657	0	47.935	4789100000	101	P04424	P04424	Argininosuccinate lyase	ASL
29.7529	29.4097	29.3127	29.3836	29.2503	29.0538	29.2053	29.1887	29.2722	29.5511	29.0642	29.3703	29.2782	29.2975	29.4659	29.6865	29.3145	29.4468	29.1107				9	9	9	40.3	40.3	40.3	28.315	0	76.867	10794000000	111	P04632;Q96L46	P04632	Calpain small subunit 1	CAPNS1
31.9725	33.8885	31.2474	32.6663	32.2592	32.4179	32.4577	31.4005	33.1417	32.4521	31.3655	31.9913	33.5797	31.6202	31.8112	33.0373	33.3852	31.4164	31.8085				14	14	14	84.4	84.4	84.4	22.782	0	323.31	88511000000	404	P04792	P04792	Heat shock protein beta-1	HSPB1
27.8542	26.6596	28.5538	26.929	27.6231	27.7212	27.2377	27.9324	28.5285	26.8523	27.8994	28.0498	28.4756	27.186	28.7264	28.6968	27.4211	27.3509	28.177				7	7	7	14.2	14.2	14.2	65.335	0	22.443	3279700000	62	P04839	P04839	Cytochrome b-245 heavy chain	CYBB
30.8951	30.9311	30.8077	31.0168	31.1782	30.9976	31.7034	31.4185	30.7927	31.0185	31.4987	31.0193	30.6597	30.9183	30.8712	30.5117	30.6861	31.4395	30.6663				23	23	23	41.5	41.5	41.5	68.569	0	262.55	31540000000	301	P04843	P04843	Dolichyl-diphosphooligosaccharide--protein glycosyltransferase subunit 1	RPN1
29.6764	29.7472	29.5354	29.7867	29.4929	29.8764	29.9345	30.3239	29.1452	29.4403	30.3685	30.0766	29.5104	30.1564	29.5733	29.1995	29.3505	29.9143	29.1417				12	12	12	24.6	24.6	24.6	69.283	0	155.59	12865000000	140	P04844	P04844	Dolichyl-diphosphooligosaccharide--protein glycosyltransferase subunit 2	RPN2
29.7491	29.7767	29.7548	29.7861	29.3967	29.7531	29.761	29.7953	29.9936	29.6731	29.7767	30.1195	30.1055	29.1389	30.1696	30.4327	30.7446	29.6506	29.8981				12	12	7	43.1	43.1	28.2	40.45	0	231.99	15630000000	233	P04899;P63096;P11488;P19087;A8MTJ3;P38405	P04899	Guanine nucleotide-binding protein G(i) subunit alpha-2	GNAI2
31.6893	31.4741	31.5904	32.2379	31.7826	31.3314	31.9234	31.7295	31.4422	32.2262	31.469	31.0974	30.901	31.7402	30.7772	30.8115	31.5389	32.4891	31.7057				39	39	36	43.9	43.9	41.1	112.89	0	323.31	50575000000	614	P05023;P13637;P50993;Q13733;P20648	P05023	Sodium/potassium-transporting ATPase subunit alpha-1	ATP1A1
28.9241	28.3016	28.2071	29.3382	28.2102	27.8592	28.7011	28.2281	27.8852	28.9982	28.0959	27.7952	27.0579	28.3587	27.0935	27.4023	28.6127	29.4852	28.7381				6	6	6	23.8	23.8	23.8	35.061	0	44.23	5108200000	75	P05026	P05026	Sodium/potassium-transporting ATPase subunit beta-1	ATP1B1
26.9872	27.3978	27.2767	26.769	26.6877	26.7184	26.955	27.6151	27.7017	27.5475	27.6453	27.6998	27.1748	27.3514	27.7892	28.5797	28.813	27.0388	27.1921				6	6	6	34.4	34.4	34.4	21.275	0	30.524	2621500000	69	P05090	P05090	Apolipoprotein D	APOD
31.0069	30.9415	30.0698	31.1111	31.4918	30.9573	29.0816	31.354	30.4136	30.2994	31.1778	30.5076	30.2905	32.01	29.7345	30.3163	31.019	31.3323	29.9575				21	19	18	48.2	45.3	43.7	56.381	0	323.31	28298000000	262	P05091	P05091	Aldehyde dehydrogenase, mitochondrial	ALDH2
28.8895	27.6312	29.5302	28.3276	28.279	28.8634	28.2418	28.7296	29.1187	27.6351	28.71	28.9698	28.9529	27.9971	29.4872	29.8582	28.4622	28.2908	29.2595				22	22	22	32.4	32.4	32.4	84.781	0	111.55	6608100000	140	P05107	P05107	Integrin beta-2	ITGB2
33.0225	30.4124	33.5581	31.5692	31.5185	32.7542	31.6436	33.5598	32.4774	30.8	34.2067	32.7324	32.9638	32.5307	34.0314	33.7074	31.1819	31.3644	33.4587				7	7	7	49.5	49.5	49.5	10.834	0	110.17	103940000000	211	P05109	P05109	Protein S100-A8;Protein S100-A8, N-terminally processed	S100A8
26.9056	26.2375	26.469	26.3045	27.0611	26.0578	26.243	27.0391	27.3436	27.0495	26.4832	26.5666	27.0361	27.0327	26.1055	26.2451	26.524	26.8563	25.9528				3	3	3	34	34	34	10.659	0	52.934	1552900000	55	P05114	P05114	Non-histone chromosomal protein HMG-14	HMGN1
29.4028	29.2549	29.5729	29.9719	30.3905	30.2586	29.0311	30.274	29.3663	29.6422	30.2564	29.3543	29.0568	30.5458	29.0602	29.2403	29.1432	29.7084	29.4944				14	4	4	44.6	15.8	15.8	32.852	0	41.467	12637000000	94	P05141;Q9H0C2	P05141	ADP/ATP translocase 2;ADP/ATP translocase 2, N-terminally processed	SLC25A5
27.8884	28.3322	27.783	28.3706	27.5973	27.6595	28.4301	28.0882	27.7582	28.3625	28.1331	26.6699	27.9462	27.4233	27.2574	28.9827	29.8393	27.4933	28.1311				8	8	8	17.4	17.4	17.4	55.154	0	53.87	4017300000	41	P05155;CON__P50448	P05155	Plasma protease C1 inhibitor	SERPING1
27.7809	27.0127	28.0367	27.7671	30.0812	28.8452	28.4082	28.1229	27.793	28.7139	28.3629	29.2645	27.6012	27.1491	28.6869	29.0491	29.0871	27.2476	27.9926				4	4	4	24.8	24.8	24.8	17.887	0	19.334	5191900000	49	P05161	P05161	Ubiquitin-like protein ISG15	ISG15
31.5889	30.2797	32.742	30.9406	30.4481	31.9062	30.1927	33.2312	32.2103	29.6407	33.3933	30.7453	31.7144	31.577	32.8472	33.4313	30.4978	30.1923	32.452				27	27	24	41.9	41.9	38	83.868	0	301.66	59482000000	386	P05164	P05164	Myeloperoxidase;Myeloperoxidase;89 kDa myeloperoxidase;84 kDa myeloperoxidase;Myeloperoxidase light chain;Myeloperoxidase heavy chain	MPO
27.0291	27.7567	27.1895	28.5264	26.5899	28.7648	26.7178	26.4529	27.0513	28.1296	26.3662	26.9962	26.7123	28.4911	26.1196	26.4604	28.242	27.5475	27.0541				14	14	14	23.6	23.6	23.6	80.058	0	58.92	2738100000	72	P05165	P05165	Propionyl-CoA carboxylase alpha chain, mitochondrial	PCCA
26.8731	27.391	27.1042	28.5456	26.005	28.94	26.2736	26.6986	27.2358	28.0775	26.5383	26.966	26.8961	28.0107	26.7102	27.4654	27.711	27.9096	26.8229				11	11	11	24.3	24.3	24.3	58.215	0	114.32	2512700000	48	P05166	P05166	Propionyl-CoA carboxylase beta chain, mitochondrial	PCCB
29.0261	28.9459	29.4893	29.1002	29.9586	29.2289	29.4068	29.5055	29.3204	29.206	29.3045	29.5495	29.3451	29.2929	29.4304	29.4056	28.9246	29.3544	29.6019				16	16	16	55.2	55.2	55.2	36.112	0	99.358	9909600000	175	P05198	P05198	Eukaryotic translation initiation factor 2 subunit 1	EIF2S1
26.6384	26.4497	26.7127	26.8037	26.0779	26.397	26.5436	26.072	27.118	25.989	26.1431	26.8668	26.3417	25.5261	26.8983	27.6329	26.8593	26.9507	27.3763				8	8	8	18.8	18.8	18.8	57.825	0	44.57	1438000000	76	P05362	P05362	Intercellular adhesion molecule 1	ICAM1
30.6917	29.7471	30.3307	30.2595	29.7506	29.5134	29.9699	30.7259	30.302	29.7164	30.7509	30.5329	29.931	30.5383	30.2006	30.3109	30.2817	30.7844	30.3741				5	5	4	72.2	72.2	57.4	11.665	0	225.44	18250000000	109	P05387	P05387	60S acidic ribosomal protein P2	RPLP2
31.0932	30.7113	30.9493	30.7754	30.7381	30.4615	30.6817	31.0571	30.7012	30.5051	30.9273	31.0724	30.3058	30.9991	30.9522	31.0853	30.4515	31.2577	31.2401				11	11	11	46.1	46.1	46.1	34.273	0	171	27354000000	175	P05388;Q8NHW5	P05388;Q8NHW5	60S acidic ribosomal protein P0;60S acidic ribosomal protein P0-like	RPLP0;RPLP0P6
28.4383	27.8588	27.7514	28.3624	28.5348	28.7698	28.7466	29.2439	29.0434	28.8715	28.8972	28.3809	28.5559	28.8897	28.3972	27.866	28.1451	28.5695	28.2529				12	12	12	28.4	28.4	28.4	46.836	0	87.34	5709000000	93	P05455	P05455	Lupus La protein	SSB
28.8983	30.4188	28.845	29.9149	29.2811	29.6425	29.0947	29.3825	30.6	30.0263	28.9133	29.1104	30.7205	28.234	29.2347	29.6141	30.0668	29.8586	29.1155				16	16	16	23.2	23.2	23.2	88.414	0	65.779	11719000000	163	P05556	P05556	Integrin beta-1	ITGB1
33.7053	33.5643	33.4154	34.1567	34.4259	33.2698	33.4394	33.6842	33.4428	34.306	33.3182	33.2632	32.9167	32.7571	34.6	35.068	32.0921	34.5935	34.2093				29	27	17	70.9	67.2	50.5	48.057	0	323.31	231850000000	937	P05783;CON__H-INV:HIT000015463	P05783	Keratin, type I cytoskeletal 18	KRT18
29.1163	27.1492	28.9057	28.1815	28.5629	28.2484	29.053	28.6875	29.4039	28.8024	28.0306	28.7809	29.1746	28.7768	28.8381	28.7112	28.707	29.396	28.4385				4	4	4	34.2	34.2	34.2	12.203	0	134.34	8759200000	226	P06454	P06454	Prothymosin alpha;Prothymosin alpha, N-terminally processed;Thymosin alpha-1	PTMA
33.0994	32.9651	33.1169	32.5124	32.0553	32.3349	31.6714	31.7818	32.0248	32.255	32.018	32.5286	31.8947	33.3992	32.1566	32.4754	32.5536	32.4091	32.8515				20	20	20	52	52	52	56.559	0	323.31	97366000000	538	P06576	P06576	ATP synthase subunit beta, mitochondrial	ATP5B
32.3569	30.4318	33.3096	31.3962	31.0968	32.8429	31.5001	33.9099	32.7089	30.653	34.1106	32.7722	32.6578	31.9638	33.6807	33.4512	31.2274	31.3936	33.2778				7	7	7	68.4	68.4	68.4	13.242	0	323.31	100140000000	360	P06702	P06702	Protein S100-A9	S100A9
34.0563	33.4169	33.1435	34.1513	32.2045	33.0838	33.8511	33.5925	33.7288	33.8453	32.9535	33.1086	33.622	33.2806	34.0547	33.5987	33.0702	33.1327	33.0795				5	5	5	43.3	43.3	43.3	10.18	0	53.157	197460000000	148	P06703	P06703	Protein S100-A6	S100A6
27.4824	25.5829	27.2047	28.9623	28.1334	26.882	29.1311	28.133	28.7104	28.1317	28.0544	27.8243	28.7449	27.9696	28.1836	28.0804	30.6775	26.5995	27.7379				17	17	16	44.4	44.4	41.7	45.398	0	74.749	4573800000	66	P06727	P06727	Apolipoprotein A-IV	APOA4
27.3669	27.1174	27.3567	26.3474	27.0788	26.768	28.0207	26.8428	26.3145	26.5802	27.0468	27.1613	25.9973	27.385	27.0861	26.7953	26.4197	26.9605	27.393				5	5	5	28.1	28.1	28.1	25.097	0	12.981	1889600000	17	P06730	P06730	Eukaryotic translation initiation factor 4E	EIF4E
30.9558	30.5511	27.9411	30.7101	29.6932	31.8347	30.4161	33.7908	31.449	31.3925	33.9629	29.8455	31.0038	30.7742	30.7132	28.3664	27.7732	29.6227	31.4415				12	12	10	23.6	23.6	20.4	76.794	0	323.31	42910000000	153	P06731	P06731	Carcinoembryonic antigen-related cell adhesion molecule 5	CEACAM5
33.683	33.063	34.1821	33.5688	33.4233	33.2625	34.0407	33.3838	33.7732	32.9685	33.2538	33.8239	33.6692	33.0273	34.0846	34.1813	33.4466	33.8763	34.1561				23	23	20	69.8	69.8	61.3	47.168	0	323.31	190070000000	718	P06733	P06733	Alpha-enolase	ENO1
26.9439	26.8999	27.827	27.1737	26.699	27.3338	26.8783	27.8248	28.0406	26.3859	27.7248	27.4996	27.8111	26.6804	28.2734	28.2703	27.3949	27.2452	27.9962				19	13	13	23.7	16.1	16.1	97.147	0	45.551	2477500000	60	P06737	P06737	Glycogen phosphorylase, liver form	PYGL
31.8039	31.161	32.4808	31.6112	31.6386	31.616	31.4949	31.3552	31.5144	31.4813	31.4792	31.7299	31.7714	31.6375	32.0665	31.6531	31.4099	31.8841	32.2722				19	19	19	42.8	42.8	42.8	63.146	0	323.31	55805000000	377	P06744;CON__Q3ZBD7;Q8N196	P06744	Glucose-6-phosphate isomerase	GPI
31.7449	30.7649	31.3282	31.3774	31.7362	31.4229	31.522	32.6824	31.5897	31.66	32.334	31.4624	31.3826	31.7948	31.5165	31.5794	30.5985	31.3983	31.8604				9	9	9	34	34	34	32.575	0	284.76	49928000000	190	P06748	P06748	Nucleophosmin	NPM1
29.0038	29.8858	29.4596	29.6332	29.0821	29.5317	28.9223	29.2825	29.6791	29.4353	29.0996	29.3519	29.7165	28.4284	29.8823	29.6183	30.0791	29.3628	29.2032				15	4	4	40	11.6	11.6	32.95	0	28.838	10546000000	78	P06753	P06753	Tropomyosin alpha-3 chain	TPM3
26.8474	27.4284	25.7825	26.5315	26.5236	26.7416	25.7605	26.1489	26.7714	26.6116	26.0865	26.2767	26.7827	25.7068	26.6859	26.4974	26.3488	26.0909	25.8975				12	12	12	11.2	11.2	11.2	116.04	0	21.196	1265400000	34	P06756	P06756	Integrin alpha-V;Integrin alpha-V heavy chain;Integrin alpha-V light chain	ITGAV
28.3327	28.799	27.3518	26.6684	28.6414	27.6101	28.0881	28.3219	28.2376	27.2323	28.4935	28.2013	28.7433	28.3213	28.0905	27.6318	28.9409	27.814	27.6423				9	9	9	19.6	19.6	19.6	52.948	0	20.989	4078000000	43	P07099	P07099	Epoxide hydrolase 1	EPHX1
28.3331	28.103	28.426	28.1992	27.9519	28.5124	28.7457	28.8961	28.4675	28.4911	28.6389	28.1494	28.2668	28.9812	27.8206	27.6474	28.2876	28.91	28.4347				6	6	6	58.6	58.6	58.6	10.044	0	52.061	6119900000	94	P07108	P07108	Acyl-CoA-binding protein	DBI
30.7879	30.5987	31.7324	30.4387	29.6322	30.7202	30.5892	31.729	31.5204	30.7725	31.5044	31.4735	31.288	31.1351	31.2212	31.2002	31.4545	31.489	31.2651				12	11	11	35.3	31.7	31.7	36.638	0	188.5	33104000000	203	P07195	P07195	L-lactate dehydrogenase B chain	LDHB
29.4455	29.1381	29.4119	28.9584	28.7462	29.4982	29.4634	28.8434	28.9619	28.6572	29.2721	29.1308	28.8126	30.3957	29.5344	29.531	29.3044	28.8738	29.3897				9	9	9	49.3	49.3	49.3	22.088	0	128.75	9545700000	122	P07203	P07203	Glutathione peroxidase 1	GPX1
32.0935	31.3491	32.294	31.9235	32.3529	31.5627	31.7625	32.6059	31.9032	31.9496	32.4177	32.1128	31.7419	31.992	32.3931	31.5441	31.8131	32.9552	32.1521				29	29	29	56.9	56.9	56.9	57.116	0	323.31	66123000000	441	P07237	P07237	Protein disulfide-isomerase	P4HB
29.0999	29.9323	27.8681	30.3858	30.2625	30.451	30.8099	32.1734	30.4042	30.5456	31.5978	28.8768	30.2868	30.6637	29.1857	28.4976	29.8497	29.6404	27.964				6	6	6	27.3	27.3	27.3	20.863	0	55.772	19297000000	121	P07305	P07305	Histone H1.0;Histone H1.0, N-terminally processed	H1F0
31.5102	30.2515	31.6123	30.749	31.5514	31.2076	31.5515	31.7243	30.9807	31.0177	31.6655	31.3894	30.6599	30.8451	31.6358	31.9158	30.8928	31.17	31.8778				15	15	15	43.4	43.4	43.4	44.552	0	154.03	38534000000	190	P07339	P07339	Cathepsin D;Cathepsin D light chain;Cathepsin D heavy chain	CTSD
33.9472	33.6282	33.1458	33.7263	33.2094	33.1946	33.7931	33.0224	32.9997	34.2364	32.8312	33.5137	32.6909	32.7178	33.9711	33.4992	32.8839	33.9364	33.4835				27	27	27	74.9	74.9	74.9	38.604	0	323.31	186430000000	852	P07355;A6NMY6	P07355;A6NMY6	Annexin A2;Putative annexin A2-like protein	ANXA2;ANXA2P2
30.5173	30.3742	30.4649	30.2734	30.4414	30.1305	30.0702	29.9858	30.1209	30.5367	29.9847	30.2526	29.9368	30.2526	30.5908	30.4081	30.2999	30.297	30.3323				26	26	26	37.3	37.3	37.3	81.889	0	167.82	19045000000	288	P07384	P07384	Calpain-1 catalytic subunit	CAPN1
30.9764	31.1222	31.3948	31.5879	30.8933	31.6028	31.301	31.0042	31.3114	31.216	30.7574	31.38	31.3728	31.0083	31.7193	31.7831	31.5601	31.4262	31.267				19	5	4	61.3	19.4	16	49.67	0	185.69	41716000000	188	P07437;A6NNZ2	P07437	Tubulin beta chain	TUBB
27.3614	29.5802	26.5825	28.9749	27.8086	28.9745	28.4268	29.7257	28.6128	28.847	29.4547	28.4184	28.7307	27.6186	27.8388	28.7681	30.6648	27.5893	28.7115				8	7	7	23.1	20.9	20.9	39.746	0	41.424	6365200000	59	P07585	P07585	Decorin	DCN
30.5143	29.7502	30.1616	29.1235	29.8652	29.8458	29.863	31.2778	30.337	29.7078	31.0965	30.7244	29.9063	29.6634	30.3749	30.5327	30.0362	29.8509	30.7054				10	10	10	19.1	19.1	19.1	58.112	0	43.403	21292000000	157	P07602	P07602	Prosaposin;Saposin-A;Saposin-B-Val;Saposin-B;Saposin-C;Saposin-D	PSAP
29.7856	27.9425	27.7929	27.8434	28.9035	28.0375	28.3231	29.1553	27.442	28.3488	29.3919	28.308	27.6216	28.2838	27.7498	28.2609	28.0125	28.1616	28.39				12	12	12	21.9	21.9	21.9	63.111	0	75.113	5282900000	68	P07686	P07686	Beta-hexosaminidase subunit beta;Beta-hexosaminidase subunit beta chain B;Beta-hexosaminidase subunit beta chain A	HEXB
32.5404	32.9526	32.7982	32.515	32.2464	32.6443	31.9653	32.0504	32.7625	32.4573	32.0279	32.8457	33.1158	32.1024	32.8471	33.2545	33.0791	32.6903	32.9				9	9	5	87.1	87.1	48.6	15.054	0	323.31	99628000000	336	P07737	P07737	Profilin-1	PFN1
30.2583	29.6244	29.7636	29.8599	29.8564	29.3449	30.0335	29.7047	29.2227	29.7575	29.6053	29.477	28.8738	29.5772	29.4698	29.8271	29.7156	29.3222	29.5756				9	9	9	51.7	51.7	51.7	19.608	0	126.27	11863000000	96	P07741	P07741	Adenine phosphoribosyltransferase	APRT
29.3419	28.916	29.3364	29.2107	29.4159	29.2503	29.4466	29.7382	29.3474	29.8425	29.5983	29.1776	29.0179	28.842	29.2566	28.7524	28.8789	29.7514	29.4039				29	29	28	22.2	22.2	21.7	170.59	0	180.19	9533500000	240	P07814	P07814	Bifunctional glutamate/proline--tRNA ligase;Glutamate--tRNA ligase;Proline--tRNA ligase	EPRS
30.9361	30.3694	30.9588	30.395	29.6541	29.9942	30.2417	30.6628	30.9322	29.7636	30.6154	30.7016	30.6009	30.6738	30.8886	30.9944	30.4377	30.6603	31.1888				8	8	8	29.2	29.2	29.2	37.821	0	84.838	25361000000	180	P07858	P07858	Cathepsin B;Cathepsin B light chain;Cathepsin B heavy chain	CTSB
33.0431	32.6272	32.8553	32.5361	33.3956	32.964	33.7275	33.4329	33.151	33.0303	33.3378	33.3048	32.9422	33.0824	33.3215	32.6191	32.2922	33.4117	33.25				36	36	25	48.6	48.6	34.3	84.659	0	323.31	137860000000	667	P07900;Q14568;Q58FG0;Q58FG1	P07900	Heat shock protein HSP 90-alpha	HSP90AA1
31.7062	30.9541	31.3819	31.4029	31.4326	31.1673	31.5815	31.6016	31.5896	31.4781	31.432	31.5544	31.3008	31.5681	31.6262	31.2741	31.3182	31.5067	31.4776				16	16	16	41.8	41.8	41.8	33.67	0	150.49	42365000000	323	P07910;P0DMR1;O60812;B7ZW38;B2RXH8;Q86SE5	P07910;P0DMR1;O60812;B7ZW38;B2RXH8	Heterogeneous nuclear ribonucleoproteins C1/C2;Heterogeneous nuclear ribonucleoprotein C-like 4;Heterogeneous nuclear ribonucleoprotein C-like 1;Heterogeneous nuclear ribonucleoprotein C-like 3;Heterogeneous nuclear ribonucleoprotein C-like 2	HNRNPC;HNRNPCL4;HNRNPCL1;HNRNPCL3;HNRNPCL2
27.5301	28.94	26.7983	28.2322	27.7303	28.1624	28.7074	27.8178	28.7525	28.3052	27.4757	27.5953	28.7515	27.6695	27.2636	28.1234	28.7296	28.1243	28.1463				26	26	26	18.9	18.9	18.9	198.04	0	100.75	4258800000	106	P07942	P07942	Laminin subunit beta-1	LAMB1
29.8822	29.7057	29.9022	29.8772	29.1345	29.6929	29.2482	29.4318	29.262	29.674	29.344	29.5761	29.0148	29.5743	29.5081	29.2254	29.6971	29.7518	29.3537				13	13	13	33.5	33.5	33.5	54.636	0	137.37	11707000000	99	P07954	P07954	Fumarate hydratase, mitochondrial	FH
31.4977	33.2821	31.3972	32.827	31.9509	32.7181	32.5512	33.1603	32.105	32.6331	32.4427	32.1006	31.7489	31.3254	32.2203	33.4298	34.1862	31.6316	32.6666				15	15	15	13.1	13.1	13.1	129.31	0	323.31	88798000000	187	P08123	P08123	Collagen alpha-2(I) chain	COL1A2
31.0863	32.5181	31.069	31.8296	31.5807	31.8214	31.4141	31.1737	32.0371	32.1158	31.3735	31.8184	32.3361	30.8968	31.6637	31.7193	32.7062	31.1658	31.2509				33	33	33	50.8	50.8	50.8	75.872	0	323.31	50738000000	519	P08133	P08133	Annexin A6	ANXA6
27.3081	26.829	27.7107	27.0884	28.6819	27.3789	28.2737	28.3022	27.7351	27.7956	28.2284	28	27.657	28.0257	27.9824	28.2151	26.5396	27.4113	27.8583				15	15	15	26.5	26.5	26.5	67.993	0	57.226	3406300000	74	P08195	P08195	4F2 cell-surface antigen heavy chain	SLC3A2
28.3448	27.8966	27.7412	27.1283	27.8314	28.3646	27.8978	27.0613	26.4983	27.0061	27.8758	27.6108	27.1604	28.8228	27.4155	27.6988	26.822	26.9501	28.1131				10	10	10	13.5	13.5	13.5	74.731	0	25.279	3058600000	62	P08236	P08236	Beta-glucuronidase	GUSB
32.1789	32.0397	32.8925	31.8814	32.5676	32.6516	32.8081	32.7353	32.5836	32.6655	32.5281	32.5808	32.126	32.1828	32.6069	32.033	31.4787	32.658	32.8836				35	24	19	49.9	35.4	28.3	83.263	0	323.31	92081000000	527	P08238;Q58FF7	P08238	Heat shock protein HSP 90-beta	HSP90AB1
31.8914	29.403	32.9495	30.2587	29.3094	31.6096	29.605	32.1583	30.9001	28.7189	32.5593	31.661	30.8682	30.7536	33.0618	33.1352	29.4759	30.4287	32.1605				5	5	5	25.8	25.8	25.8	28.518	0	75.635	42639000000	64	P08246	P08246	Neutrophil elastase	ELANE
27.3439	29.4758	27.1333	28.2975	26.1585	28.2699	25.9017	27.1704	27.7482	28.3087	27.6311	27.9964	28.3505	26.5959	26.9125	28.0142	28.9962	27.5823	27.3427				8	8	8	42.9	42.9	42.9	25.851	0	58.198	3565200000	90	P08294	P08294	Extracellular superoxide dismutase [Cu-Zn]	SOD3
32.0754	30.9157	32.7196	31.2727	31.5606	31.8233	30.9481	32.5523	31.7077	29.8477	32.7441	31.9664	31.4811	31.3885	32.8362	33.2409	32.9616	30.9532	32.1551				13	13	13	48.6	48.6	48.6	28.837	0	242.15	58475000000	214	P08311	P08311	Cathepsin G	CTSG
29.3559	29.5117	29.1224	29.0605	28.5791	29.4468	28.9948	29.3817	28.9805	28.952	29.1369	28.8474	28.8213	29.8689	28.5572	28.3806	28.8587	28.6282	29.0336				15	15	15	33.6	33.6	33.6	43.295	0	38.997	8067500000	140	P08559;P29803	P08559	Pyruvate dehydrogenase E1 component subunit alpha, somatic form, mitochondrial	PDHA1
27.176	27.8763	27.1139	27.3214	26.6649	26.4308	27.0086	26.7923	27.5683	27.0416	27.5668	27.6717	27.9806	26.5948	27.4269	28.1471	28.4693	27.0299	27.6152				8	8	8	29.6	29.6	29.6	40.076	0	56.272	2360100000	44	P08571	P08571	Monocyte differentiation antigen CD14;Monocyte differentiation antigen CD14, urinary form;Monocyte differentiation antigen CD14, membrane-bound form	CD14
28.5916	30.3556	28.7187	29.6629	29.0762	30.0493	29.8205	28.9311	30.4342	29.9319	28.4141	29.2231	30.6075	29.0159	28.759	30.4557	30.375	29.163	29.3851				11	11	11	8.4	8.4	8.4	167.55	0	156.21	12210000000	158	P08572	P08572	Collagen alpha-2(IV) chain;Canstatin	COL4A2
29.8911	29.8541	29.7065	28.614	29.5294	29.5564	29.4813	29.4388	28.0519	29.8962	30.1967	29.1432	28.9246	29.9633	28.9195	27.9443	27.9654	28.7815	29.8635				9	9	9	30.2	30.2	30.2	35.422	0	119.72	11101000000	110	P08574	P08574	Cytochrome c1, heme protein, mitochondrial	CYC1
27.9596	27.5358	28.0748	27.7218	27.3514	27.2244	27.235	27.3954	27.9593	27.2359	27.5419	28.5553	28.0778	26.6709	28.3632	28.8794	28.8621	27.6855	27.9628				21	21	21	17.6	17.6	17.6	147.25	0	124.06	3356100000	142	P08575	P08575	Receptor-type tyrosine-protein phosphatase C	PTPRC
28.3036	27.9689	27.9177	27.4623	28.0635	27.9922	27.8848	27.9137	28.1257	27.7221	27.7976	27.9357	27.5231	28.3638	27.9222	27.6849	27.3075	27.558	28.1562				7	7	5	32	32	25.3	25.486	0	19.422	3498700000	53	P08579	P08579	U2 small nuclear ribonucleoprotein B	SNRPB2
28.4212	28.4629	28.7204	29.4468	29.161	29.1169	29.857	29.6034	29.5529	29.186	29.3815	28.4118	29.4407	28.7988	28.9006	29.2096	30.4054	28.7825	29.8087				32	32	29	29.3	29.3	27.1	139.09	0	149.76	8904600000	235	P08603;Q02985	P08603	Complement factor H	CFH
28.6109	27.1744	28.363	28.1079	28.357	27.9408	28.2156	28.3228	28.5339	28.1095	27.9711	28.1896	28.2598	28.5461	28.3816	28.2228	27.7831	28.1547	28.0068				10	10	10	23.6	23.6	23.6	51.556	0	35.426	4193300000	61	P08621	P08621	U1 small nuclear ribonucleoprotein 70 kDa	SNRNP70
26.8355	29.6212	27.2355	27.8885	27.0384	27.8843	26.8904	26.4944	29.7178	27.5227	26.51	27.3427	29.9201	25.6114	27.2805	28.1538	28.4017	26.9616	27.0119				18	18	18	21.9	21.9	21.9	114.54	0	238.71	3775100000	85	P08648	P08648	Integrin alpha-5;Integrin alpha-5 heavy chain;Integrin alpha-5 light chain	ITGA5
34.7444	36.0517	35.1769	35.5258	35.1989	35.3426	35.2326	35.186	35.8343	35.0535	35.0642	35.2675	35.6797	34.5774	35.5867	35.8858	36.6062	35.2178	35.4054				40	40	32	75.8	75.8	62.2	53.651	0	323.31	689350000000	1523	P08670;P14136	P08670	Vimentin	VIM
26.3329	26.9144	27.8912	27.2776	26.9899	26.648	27.8014	26.6705	27.5429	26.9119	26.9172	26.6132	27.1729	28.3567	26.3485	27.9412	28.6233	26.3584	28.0575				7	7	7	16.5	16.5	16.5	54.565	0	33.054	2426500000	50	P08697;CON__P28800	P08697	Alpha-2-antiplasmin	SERPINF2
30.7458	29.8504	30.5841	29.3297	30.1886	29.551	29.9631	29.5026	29.4231	29.7066	29.5434	30.3208	29.2429	30.6239	30.0497	30.1383	29.3402	29.9263	30.6827				5	5	5	39.3	39.3	39.3	15.55	0	28.534	16420000000	96	P08708	P08708	40S ribosomal protein S17	RPS17
27.0699	26.3416	27.0428	27.2128	26.3414	26.6168	26.6192	27.356	26.9748	26.7955	26.9449	27.0406	26.4586	26.1546	27.272	27.1853	27.1625	27.1347	27.142				8	3	3	25.1	10.2	10.2	40.532	0	17.872	1724000000	35	P08754	P08754	Guanine nucleotide-binding protein G(k) subunit alpha	GNAI3
32.7006	32.5667	31.9416	32.3001	32.1733	31.9936	32.6965	31.6769	32.3522	32.2216	31.6898	32.0491	32.636	31.1661	32.8544	32.5143	32.2472	32.1566	32.0073				19	19	19	71.2	71.2	71.2	35.936	0	323.31	72809000000	300	P08758	P08758	Annexin A5	ANXA5
31.8982	31.1515	31.792	31.2864	31.3361	31.1077	31.1187	31.0312	31.2287	30.988	31.293	31.6773	30.9282	31.7632	31.661	31.8834	31.006	31.4991	31.5578				12	12	12	50.8	50.8	50.8	32.854	0	215.26	40361000000	195	P08865	P08865	40S ribosomal protein SA	RPSA
28.3029	26.864	27.7022	26.6295	27.8684	27.3665	27.7821	27.9985	27.9684	27.5856	27.5372	27.9509	27.4675	28.0271	27.9537	27.8816	27.5436	27.4441	27.8358				7	5	5	22	16.7	16.7	31.279	0	24.238	3036100000	36	P09012	P09012	U1 small nuclear ribonucleoprotein A	SNRPA
29.0459	28.2446	27.2364	27.6542	28.4885	28.6534	27.5356	26.6983	27.3608	27.9339	25.8023	27.9111	29.1518	28.7392	27.948	27.7095	28.125	28.7951	28.5359				8	5	5	25.6	12.9	12.9	47.268	0	52.058	4157700000	35	P09104;P13929	P09104;P13929	Gamma-enolase;Beta-enolase	ENO2;ENO3
31.9806	31.8714	31.0682	31.8612	31.803	32.0732	32.2172	31.7746	31.7877	32.4111	31.9866	31.6567	31.9889	31.1744	31.7577	31.936	31.5344	31.5226	31.448				13	13	13	69.5	69.5	69.5	23.356	0	323.31	56096000000	319	P09211	P09211	Glutathione S-transferase P	GSTP1
30.2262	29.2074	29.6322	29.7616	30.7354	30.1062	30.9043	30.9168	29.9228	30.765	30.6316	30.0823	29.4259	31.3613	27.8269	27.8402	29.1836	30.5285	29.9802				25	25	25	37.5	37.5	37.5	92.694	0	236.35	18688000000	266	P09327;O75366	P09327	Villin-1	VIL1
31.682	32.8161	31.8326	32.2311	31.7703	32.3464	32.0461	32.034	32.8919	31.5989	32.2724	32.0538	33.1023	31.2212	32.5541	32.6124	32.3585	31.9853	31.7913				11	11	11	91.1	91.1	91.1	14.716	0	323.31	74928000000	376	P09382	P09382	Galectin-1	LGALS1
27.9001	27.754	26.8967	27.7735	27.7938	26.9243	27.2166	27.8118	26.4605	27.6126	27.8119	26.9863	27.1564	28.251	27.661	27.5551	27.671	27.4625	27.4053				7	7	7	34.4	34.4	34.4	25.789	0	29.02	2706300000	55	P09417	P09417	Dihydropteridine reductase	QDPR
30.6779	31.0028	30.2226	30.6381	30.9585	31.2853	31.0059	30.6763	31.4286	31.1813	30.7429	30.5974	31.2041	31.5954	30.1283	30.5643	30.1473	30.6133	30.3388				10	10	7	36.7	36.7	23.7	24.893	0	129.55	27615000000	175	P09429;B2RPK0	P09429;B2RPK0	High mobility group protein B1;Putative high mobility group protein B1-like 1	HMGB1;HMGB1P1
29.3499	27.4375	28.9605	27.8114	28.3939	28.6915	28.3456	27.3619	28.9099	28.6678	27.436	27.7689	28.5429	27.6118	28.2041	28.5369	27.7051	28.4635	28.8916				9	9	8	36.1	36.1	32.8	36.842	0	84.546	4709100000	62	P09467	P09467	Fructose-1,6-bisphosphatase 1	FBP1
28.2248	32.492	29.35	31.7225	30.7851	31.7132	30.0022	30.0648	33.3841	32.1139	29.757	30.2366	33.6322	28.5969	30.4862	30.3055	32.6285	30.6129	28.9529				18	13	8	46.8	35.6	21.8	32.708	0	171.54	43909000000	167	P09493	P09493	Tropomyosin alpha-1 chain	TPM1
28.8512	27.9395	28.8901	28.7719	29.0757	28.4139	28.9496	29.3192	28.7596	28.0071	29.0179	28.8684	28.671	28.4153	29.0062	28.8585	28.7903	28.7037	28.9659				5	5	5	16.1	16.1	16.1	27.076	0	16.386	6259100000	66	P09496	P09496	Clathrin light chain A	CLTA
28.4738	28.1642	26.8465	28.1701	27.743	27.7831	28.305	28.2221	27.8885	28.1509	27.8787	27.5782	27.2874	27.2756	27.7389	27.9999	28.0194	28.8084	28.098				6	6	6	23.1	23.1	23.1	25.19	0	15.995	3803600000	40	P09497	P09497	Clathrin light chain B	CLTB
32.1021	31.2004	30.9481	31.2187	31.1634	30.7454	32.0267	31.1148	30.9238	31.7392	31.0624	30.7647	30.6819	31.8428	30.9496	30.5251	30.5271	30.7466	30.8099				19	19	19	61.4	61.4	61.4	35.882	0	323.31	39688000000	320	P09525	P09525	Annexin A4	ANXA4
27.7538	27.4852	27.5568	27.7005	27.9252	27.5953	27.9616	28.1686	27.9032	27.7144	27.9521	27.7528	27.8145	27.7884	27.4421	27.5182	28.2811	27.7383	27.4558				11	11	11	25.4	25.4	25.4	47.578	0	39.369	3179000000	70	P09543	P09543	2,3-cyclic-nucleotide 3-phosphodiesterase	CNP
29.0638	28.9324	28.8047	29.0498	29.1902	29.1319	28.4013	29.154	28.1215	27.6135	28.8544	28.5585	28.5004	29.8237	28.7829	28.2673	28.9682	28.5719	28.7882				13	13	13	28.1	28.1	28.1	54.177	0	138.71	6911200000	119	P09622	P09622	Dihydrolipoyl dehydrogenase, mitochondrial	DLD
32.1059	31.2961	31.6054	30.9343	31.677	31.0212	31.7405	30.8185	30.8591	31.3121	31.1939	31.7259	30.9624	31.678	31.5734	31.5032	30.7908	31.4747	31.7373				16	15	14	50.3	47.8	47.8	38.746	0	293.97	44504000000	345	P09651;Q32P51	P09651;Q32P51	Heterogeneous nuclear ribonucleoprotein A1;Heterogeneous nuclear ribonucleoprotein A1, N-terminally processed;Heterogeneous nuclear ribonucleoprotein A1-like 2	HNRNPA1;HNRNPA1L2
28.0785	27.3427	27.9715	27.8108	27.7593	27.8171	27.4601	27.9414	27.9374	27.4978	27.857	28.0351	27.6099	28.1635	27.9048	27.8335	27.6776	27.9884	28.1171				6	6	6	24.3	24.3	24.3	28.415	0	34.328	3300600000	68	P09661	P09661	U2 small nuclear ribonucleoprotein A	SNRPA1
26.1499	27.1384	26.0528	27.0677	26.269	26.671	26.6269	26.7197	26.8846	26.8129	26.5699	25.9561	26.58	26.1797	26.2521	27.4386	27.877	25.9209	26.8048				6	6	6	10.5	10.5	10.5	76.684	0	20.424	1438400000	48	P09871	P09871	Complement C1s subcomponent;Complement C1s subcomponent heavy chain;Complement C1s subcomponent light chain	C1S
28.6845	27.7262	28.2367	28.6528	28.2863	28.4328	29.6007	28.9194	28.976	28.3601	28.7743	28.7005	28.7275	28.5325	27.8164	28.0392	28.8674	28.759	28.2558				17	17	17	18	18	18	113.08	0	57.313	5776000000	83	P09874	P09874	Poly [ADP-ribose] polymerase 1	PARP1
25.4585	27.4862	25.8681	26.7883	25.6331	26.7282	26.3655	26.8041	27.4665	25.7933	26.6906	25.104	27.4497	25.7407	25.855	26.6615	27.7058	26.5803	25.9547				6	6	6	33.2	33.2	33.2	24.824	0	13.541	1391400000	21	P09936	P09936	Ubiquitin carboxyl-terminal hydrolase isozyme L1	UCHL1
29.085	29.0017	29.4914	29.4071	29.0943	29.239	28.2276	29.5988	30.0299	28.7247	29.4675	29.2884	29.8721	28.9625	29.7396	29.3191	29.8963	29.3037	29.1199				22	22	22	41.7	41.7	41.7	69.284	0	165.35	10124000000	222	P09960	P09960	Leukotriene A-4 hydrolase	LTA4H
28.2181	27.7073	29.2007	28.0161	28.2863	27.785	28.4273	28.3564	28.0254	27.8051	28.0498	28.1813	27.0067	27.704	28.4177	28.2336	28.5416	29.4125	28.4487				16	12	11	50	36.8	34.9	39.455	0	249.06	8339900000	170	P09972	P09972	Fructose-bisphosphate aldolase C	ALDOC
29.9575	30.3764	30.0821	30.8338	29.9915	30.3252	30.4742	30.6463	31.4693	30.3897	30.6362	29.9487	31.3558	30.6053	30.0557	31.3598	31.8958	30.1339	32.0288				47	47	2	28.3	28.3	1.2	192.75	0	323.31	25748000000	446	P0C0L5	P0C0L5	Complement C4-B;Complement C4 beta chain;Complement C4-B alpha chain;C4a anaphylatoxin;C4b-B;C4d-B;Complement C4 gamma chain	C4B
30.2245	29.5911	29.0268	29.3482	29.204	28.6054	29.7368	28.8326	29.0859	30.3657	28.9441	29.5645	29.3115	30.28	29.0049	29.589	29.4565	29.1595	29.3606				4	2	2	31.2	18.8	18.8	13.509	0	11.386	10714000000	54	Q71UI9;P0C0S5	Q71UI9;P0C0S5	Histone H2A.V;Histone H2A.Z	H2AFV;H2AFZ
32.1285	32.4062	31.0766	32.077	31.5345	32.1086	31.8719	31.285	32.2019	31.8507	31.4192	31.3549	32.2447	31.5714	31.6083	31.1277	32.1879	31.4662	31.3978				27	23	11	51.3	46	25.3	70.051	0	323.31	53431000000	402	P0DMV9;P0DMV8	P0DMV9;P0DMV8	Heat shock 70 kDa protein 1B;Heat shock 70 kDa protein 1A	HSPA1B;HSPA1A
28.2932	27.6338	28.2601	27.9458	28.034	28.4691	27.9805	28.0384	28.2779	27.6917	27.8901	28.217	27.98	28.4165	28.373	28.3131	27.7286	28.081	27.9899				6	6	6	28.3	28.3	28.3	27.872	0	77.22	4266800000	84	P0DN76;Q01081;Q8WU68	P0DN76;Q01081;Q8WU68	Splicing factor U2AF 35 kDa subunit;Splicing factor U2AF 26 kDa subunit	U2AF1;U2AF1L4
27.5019	27.0453	27.5437	28.5151	27.3176	26.8008	26.7259	28.3237	27.3444	27.6486	28.0411	28.5483	26.4319	27.309	27.8359	26.3098	30.9877	27.9906	27.5242				10	7	3	30.8	25.5	9.5	48.462	0	271.8	4295200000	61	P0DOX2;A0A0J9YVY3	P0DOX2
31.2781	33.1021	32.3726	33.1178	32.7899	32.5517	33.5198	33.3806	32.2165	33.6257	33.3715	33.102	32.3508	32.9904	33.2608	32.5685	34.9936	32.4619	33.7085				17	17	7	49.7	49.7	22.3	48.986	0	323.31	148830000000	504	P0DOX5;P01857	P0DOX5;P01857	Ig gamma-1 chain C region	IGHG1
30.547	31.3892	31.4232	32.7135	31.2964	31.39	31.8654	33.2536	31.7707	32.4708	33.2609	32.5163	31.7585	31.9355	32.6085	32.0979	34.5033	31.9471	32.5686				8	8	3	55.6	55.6	22.4	23.379	0	323.31	82457000000	380	P0DOX7;P01602	P0DOX7
30.2199	30.6232	30.9236	31.8686	30.5422	30.5767	31.0512	31.8963	30.4442	31.5597	31.5121	30.8636	30.6105	30.9717	31.468	31.6663	33.5322	30.8579	31.1838				7	7	2	42.6	42.6	12.5	22.83	0	323.31	37795000000	121	P0DOX8;B9A064;P0CG04	P0DOX8;B9A064;P0CG04	Immunoglobulin lambda-like polypeptide 5;Ig lambda-1 chain C regions	IGLL5;IGLC1
31.6548	31.7493	31.0213	31.7028	30.9284	31.0315	31.202	31.3523	31.739	31.6245	30.9936	31.4969	31.8272	31.2869	31.2903	31.5086	31.8166	31.81	31.1532				11	11	11	65.1	65.1	65.1	16.837	0	161.59	49968000000	254	P0DP25;P0DP24;P0DP23;P27482;P02585	P0DP25;P0DP24;P0DP23
27.3182	27.5178	26.7841	26.1824	27.3526	27.1628	27.9476	27.3905	26.8499	27.3908	27.1489	27.0316	26.944	27.3203	27.2645	26.8263	26.7274	27.0187	26.4862				9	9	9	17.7	17.7	17.7	60.67	0	25.667	2065400000	36	P10155	P10155	60 kDa SS-A/Ro ribonucleoprotein	TROVE2
26.5839	25.6246	25.7947	26.0434	25.1804	25.478	25.5843	27.7768	27.617	25.2693	28.7687	25.5887	27.2208	27.6806	26.3863	26.6064	26.6587	25.3852	27.266				7	7	7	9	9	9	105.32	0	17.351	1572200000	24	P10253	P10253	Lysosomal alpha-glucosidase;76 kDa lysosomal alpha-glucosidase;70 kDa lysosomal alpha-glucosidase	GAA
27.385	29.3883	26.9539	28.8207	27.1008	28.46	26.4468	27.0677	29.2256	28.5006	27.9006	28.0857	29.4773	26.9298	27.5099	28.6866	28.9939	27.3295	27.3432				10	10	8	50.5	50.5	38.1	23.48	0	32.348	4357400000	55	P10301	P10301	Ras-related protein R-Ras	RRAS
28.7828	29.2052	28.333	29.466	28.564	29.2493	27.7072	29.1662	28.5895	29.1924	28.8631	28.5478	28.5127	29.3436	28.2154	27.9958	28.9018	28.5707	28.3774				11	11	11	18.2	18.2	18.2	68.996	0	65.584	6523100000	99	P10515	P10515	Dihydrolipoyllysine-residue acetyltransferase component of pyruvate dehydrogenase complex, mitochondrial	DLAT
32.1213	30.8022	31.0867	31.3078	31.7747	30.7208	31.4464	31.8856	31.2868	31.6953	31.6622	31.5701	30.9952	31.4592	31.9525	31.0801	30.7031	31.399	31.3834				7	7	7	51.4	51.4	51.4	11.737	0	31.567	42970000000	163	P10599	P10599	Thioredoxin	TXN
29.396	29.4734	29.5605	28.5133	29.0012	29.5285	28.3246	29.0961	29.3238	29.1826	28.9606	28.9803	29.3052	28.2862	29.2472	29.0561	29.8552	29.5547	29.2721				5	5	5	30.2	30.2	30.2	13.696	0	16.279	8396500000	57	P10606	P10606	Cytochrome c oxidase subunit 5B, mitochondrial	COX5B
27.2185	26.403	26.552	26.5373	26.6886	26.7339	25.8462	27.8072	27.2208	26.0504	27.6161	26.5467	26.4978	27.7085	26.1633	27.5328	26.7182	26.6729	26.9326				4	4	4	9.4	9.4	9.4	54.465	0	38.346	1818800000	34	P10619	P10619	Lysosomal protective protein;Lysosomal protective protein 32 kDa chain;Lysosomal protective protein 20 kDa chain	CTSA
27.5229	27.1878	27.733	27.4484	27.2027	27.91	26.8957	26.5134	25.9651	26.3604	27.2262	27.5598	26.1573	27.2897	27.154	27.4943	27.6678	28.1825	27.5834				3	3	3	19.4	19.4	19.4	17.598	0	33.695	2321400000	41	P10620	P10620	Microsomal glutathione S-transferase 1	MGST1
27.2794	28.1071	27.8845	27.7836	27.831	27.3924	27.2636	27.9549	28.2628	27.8937	27.4826	28.0441	27.9454	27.0062	27.691	28.1803	28.8125	27.7599	27.562				12	12	12	31	31	31	42.981	0	25.326	3263900000	41	P10644;P31321	P10644	cAMP-dependent protein kinase type I-alpha regulatory subunit;cAMP-dependent protein kinase type I-alpha regulatory subunit, N-terminally processed	PRKAR1A
28.5494	29.4572	28.6859	29.577	28.9576	29.5125	28.9445	29.0846	29.9966	29.6362	28.8172	28.7163	30.1223	29.1009	28.6113	29.1425	29.5886	29.0165	28.4155				9	9	9	44.3	44.3	44.3	31.462	0	97.552	8784400000	167	P10768	P10768	S-formylglutathione hydrolase	ESD
32.9809	32.8218	33.2531	32.6748	32.8683	33.5487	33.5244	33.9346	33.0439	33.0325	33.8838	32.8378	32.7501	34.5317	32.6563	32.1634	31.9758	33.0587	33.3292				32	32	32	62.1	62.1	62.1	61.054	0	323.31	156560000000	646	P10809	P10809	60 kDa heat shock protein, mitochondrial	HSPD1
28.9828	29.1952	30.07	29.989	28.5993	30.0436	29.9979	28.4842	30.0665	29.7588	28.5993	28.3857	29.4456	30.7723	28.8256	30.7845	30.5337	28.6535	30.7626				12	12	12	29.4	29.4	29.4	52.494	0	204.91	13084000000	112	P10909	P10909	Clusterin;Clusterin beta chain;Clusterin alpha chain	CLU
32.1855	31.7865	32.2309	32.1217	32.2786	31.873	32.5308	32.612	32.2467	32.6989	32.5249	32.3434	31.8771	31.7771	32.642	31.8995	32.3246	32.7904	32.0879				29	27	27	46.5	45.4	45.4	72.332	0	323.31	76462000000	588	P11021	P11021	78 kDa glucose-regulated protein	HSPA5
28.1597	30.5054	28.0363	29.8263	28.8548	29.8309	29.3931	28.9245	30.5724	29.8318	28.4371	29.1227	30.618	28.4007	28.8143	30.1312	30.7667	29.1079	29.0821				37	37	37	29.3	29.3	29.3	177.6	0	323.31	11239000000	299	P11047;Q9Y6N6	P11047	Laminin subunit gamma-1	LAMC1
33.0219	33.1713	33.3363	33.1207	33.2643	33.3306	33.504	33.4936	33.609	33.2143	33.3181	33.3777	33.5473	33.0563	33.4958	33.2514	32.9252	33.5508	33.2973				30	30	18	49.4	49.4	33.6	70.897	0	323.31	155190000000	703	P11142	P11142	Heat shock cognate 71 kDa protein	HSPA8
27.1566	27.2243	27.1901	26.9633	26.8812	27.1318	28.0324	26.8512	25.7714	26.8832	27.368	26.9241	26.1045	27.8918	27.2984	26.8539	25.4399	26.7964	27.0634				10	10	10	22.9	22.9	22.9	52.221	0	22.659	1991100000	51	P11172	P11172	Uridine 5-monophosphate synthase;Orotate phosphoribosyltransferase;Orotidine 5-phosphate decarboxylase	UMPS
27.4862	28.2221	27.7778	28.2671	27.1113	28.3319	27.6455	28.4435	28.137	27.6486	27.7251	27.7094	27.9795	28.5407	27.2672	27.4787	28.068	27.55	27.5405				7	7	7	24	24	24	39.233	0	39.971	3631700000	70	P11177	P11177	Pyruvate dehydrogenase E1 component subunit beta, mitochondrial	PDHB
28.2445	26.8092	29.2138	27.25	27.5336	28.3885	27.7166	27.9047	28.6004	26.3665	27.7685	27.8992	28.0829	27.5083	29.0805	29.6181	27.5276	27.02	28.8915				23	23	21	24.1	24.1	21.9	127.18	0	113.71	3946300000	117	P11215;Q13349	P11215	Integrin alpha-M	ITGAM
31.8056	30.7458	30.1353	31.6882	30.5539	31.5637	29.9629	31.214	29.8764	31.0274	31.1361	30.8832	30.1268	30.3526	30.2639	29.318	30.5914	31.5252	31.0464				37	37	28	53.7	53.7	41.8	96.695	0	299.18	28071000000	344	P11216	P11216	Glycogen phosphorylase, brain form	PYGB
27.4304	27.5976	27.1308	27.1342	26.8873	27.6886	27.4409	27.7414	27.3139	27.8473	27.1015	27.0071	27.0457	27.9635	26.7821	27.2792	26.7141	27.138	27.4369				7	7	5	31.1	31.1	22.3	23.567	0	40.191	2667700000	65	P11233	P11233	Ras-related protein Ral-A	RALA
26.4928	26.2744	26.478	26.4994	26.059	26.5142	26.659	26.8053	26.2783	26.8795	26.8103	26.3469	26.4688	26.6889	26.8747	26.8082	26.6099	26.3446	26.9158				6	4	4	26.2	17.5	17.5	23.408	0	14.33	1398100000	35	P11234	P11234	Ras-related protein Ral-B	RALB
29.396	29.4011	28.5953	28.259	29.1627	28.7979	28.9389	29.0652	29.5912	28.9158	28.6827	28.6689	29.1102	28.7517	28.7472	29.2827	28.6551	28.5718	28.8288				6	6	6	14.1	14.1	14.1	44.882	0	15.357	7238400000	50	P11279	P11279	Lysosome-associated membrane glycoprotein 1	LAMP1
27.6652	28.136	28.3427	27.8104	27.4649	28.1275	27.4503	28.2386	27.9672	28.5785	28.3743	28.2564	27.6794	28.6194	27.7647	27.6451	28.3471	27.342	27.8631				10	10	10	29.9	29.9	29.9	46.588	0	49.713	3791800000	46	P11310	P11310	Medium-chain specific acyl-CoA dehydrogenase, mitochondrial	ACADM
28.2092	27.1197	26.8073	27.0463	28.358	28.4584	28.5989	29.1213	28.9757	27.9154	28.6235	27.8171	28.6074	29.0909	26.5979	27.5451	26.4679	27.5023	26.7369				17	17	17	22.6	22.6	22.6	90.725	0	59.024	4064600000	77	P11387;Q969P6	P11387	DNA topoisomerase 1	TOP1
29.0515	28.4752	29.614	28.3223	29.379	28.9264	28.8675	28.6415	29.1708	28.5423	28.8398	29.0572	28.9812	28.9806	29.519	29.3445	28.4934	28.6709	29.1098				15	15	15	29.3	29.3	29.3	59.256	0	81.829	7305800000	113	P11413	P11413	Glucose-6-phosphate 1-dehydrogenase	G6PD
29.9995	29.5151	30.6192	30.1526	30.4975	29.7586	30.2629	30.1937	30.1301	30.1721	30.045	29.8568	29.7351	29.6476	29.968	29.9124	29.5421	30.4099	30.4204				35	35	35	41.6	41.6	41.6	101.56	0	235.04	15784000000	262	P11586	P11586	C-1-tetrahydrofolate synthase, cytoplasmic;Methylenetetrahydrofolate dehydrogenase;Methenyltetrahydrofolate cyclohydrolase;Formyltetrahydrofolate synthetase;C-1-tetrahydrofolate synthase, cytoplasmic, N-terminally processed	MTHFD1
26.5567	26.7448	26.9257	26.2715	26.5103	26.4757	27.4331	26.5516	26.7435	27.0762	26.0712	26.7133	25.5363	25.9913	26.0122	26.3597	26.3023	26.6863	26.908				15	15	15	6.3	6.3	6.3	274.37	0	27.333	1462700000	49	P11717	P11717	Cation-independent mannose-6-phosphate receptor	IGF2R
28.7058	28.9128	28.5941	29.7415	28.7144	29.0979	28.8989	29.0282	29.6706	29.3878	29.0553	28.9164	29.9331	28.3781	28.6704	29.1576	30.2606	29.4507	28.3108				12	12	12	37.4	37.4	37.4	39.724	0	173.96	8209100000	152	P11766	P11766	Alcohol dehydrogenase class-3	ADH5
28.3393	27.8687	28.3969	28.0339	28.435	28.0244	29.0979	28.7582	28.7169	28.2823	28.2637	28.3772	28.1073	28.9524	27.8659	27.9958	28.4785	28.5026	27.9865				12	12	5	48.7	48.7	21.1	34.769	0	82.082	4942100000	61	P11908	P11908	Ribose-phosphate pyrophosphokinase 2	PRPS2
30.23	29.5899	30.221	29.7018	29.9434	29.715	30.0543	29.9702	29.9742	29.7279	29.9654	30.2476	29.6475	29.8513	30.2938	30.2036	29.5086	30.2417	30.3174				21	21	14	34.4	34.4	22.2	70.67	0	243.94	15272000000	255	P11940;Q9H361;Q4VXU2	P11940;Q9H361	Polyadenylate-binding protein 1;Polyadenylate-binding protein 3	PABPC1;PABPC3
29.1578	27.3519	29.0988	27.8414	29.5042	28.489	29.4725	29.1656	28.3995	28.3813	28.9532	29.2175	27.8636	28.1714	28.9317	28.856	27.6179	29.0996	29.1813				11	11	11	45.2	45.2	45.2	28.768	0	79.69	6778400000	89	P12004	P12004	Proliferating cell nuclear antigen	PCNA
29.1169	28.6248	28.9705	28.8397	28.5847	28.3707	28.4798	28.2979	28.2195	28.4751	28.3549	28.7202	28.1284	28.4435	28.8201	28.8952	28.3745	28.6657	28.7546				16	16	11	28.5	28.5	19.3	57.41	0	66.722	5556800000	100	P12081	P12081	Histidine--tRNA ligase, cytoplasmic	HARS
32.036	33.8306	31.4049	32.3693	32.197	33.1299	32.5809	31.3566	32.8257	32.3608	31.9404	32.5726	33.6051	31.6822	32.1065	33.1687	33.3985	31.8306	32.6521				30	30	30	37.5	37.5	37.5	108.53	0	323.31	99838000000	673	P12109	P12109	Collagen alpha-1(VI) chain	COL6A1
31.9436	33.717	31.4964	32.4686	32.1101	32.9102	32.3284	31.5595	33.0592	32.3488	31.6013	32.3585	33.5981	31.565	31.9938	33.1829	33.6192	31.879	32.485				26	26	26	27.8	27.8	27.8	108.58	0	323.31	91431000000	574	P12110	P12110	Collagen alpha-2(VI) chain	COL6A2
33.7236	35.6436	33.2132	34.485	33.9045	34.8506	34.1597	33.6462	35.0485	34.1653	33.6559	34.3104	35.3367	33.3612	33.9138	35.0371	35.6188	33.9492	34.3731				110	110	110	40.9	40.9	40.9	343.67	0	323.31	344290000000	1729	P12111	P12111	Collagen alpha-3(VI) chain	COL6A3
32.7794	32.7575	32.82	32.6064	33.8739	33.0867	33.3865	32.7278	32.3832	32.7318	32.9144	32.4949	32.3375	33.5577	32.2649	32.2972	32.0055	32.5842	32.7531				15	15	2	53.7	53.7	7.4	32.866	0	143.61	110350000000	268	P12236	P12236	ADP/ATP translocase 3;ADP/ATP translocase 3, N-terminally processed	SLC25A6
28.6386	27.9281	29.285	28.1029	28.2786	28.2796	28.2779	28.5963	28.221	27.8363	28.5461	28.9056	28.2751	27.8958	29.2149	29.1259	27.77	28.8721	28.7958				12	12	11	25.9	25.9	24.3	55.804	0	79.178	5316800000	110	P12268	P12268	Inosine-5-monophosphate dehydrogenase 2	IMPDH2
29.0802	31.6663	29.057	31.1331	28.6306	30.1708	26.3676	32.7027	31.3058	29.6568	32.6704	29.5894	32.2568	29.2201	28.9794	29.3903	31.8754	31.0373	26.4381				15	15	15	54.3	54.3	54.3	42.644	0	323.31	32643000000	322	P12277;P06732	P12277	Creatine kinase B-type	CKB
29.7815	30.2959	30.5609	30.2573	29.8655	29.5654	30.1081	29.9278	29.8128	30.3149	30.1314	29.9534	29.4723	29.9306	31.1561	31.4331	28.6038	30.4255	30.0883				16	16	16	50.8	50.8	50.8	36.375	0	323.31	17596000000	260	P12429	P12429	Annexin A3	ANXA3
31.1585	30.6219	30.8663	30.7133	29.0232	30.1888	29.0189	29.5639	29.6116	30.9779	29.3926	30.0624	28.9912	31.2144	30.4148	29.8211	30.0532	30.8318	30.3255				14	14	10	42.2	42.2	32.1	47.036	0	158.91	19097000000	146	P12532	P12532	Creatine kinase U-type, mitochondrial	CKMT1A
30.7998	32.993	31.075	32.1738	31.8007	32.3084	32.133	31.5687	33.2019	32.354	31.3368	31.1096	33.0608	30.3057	31.6139	31.6	32.0665	31.556	31.4957				54	38	33	64.9	46.3	42.7	103.06	0	323.31	69528000000	709	P12814	P12814	Alpha-actinin-1	ACTN1
27.0694	25.9164	26.3629	26.8421	26.7539	26.1591	26.3169	27.3881	27.2508	26.5522	27.1291	26.1688	26.4771	26.3435	25.9021	26.1724	26.2069	26.8675	25.907				7	7	6	16.4	16.4	14.9	59.834	0	27.326	1430500000	42	P12931;Q9H3Y6;P42685;P07947;Q04912	P12931	Proto-oncogene tyrosine-protein kinase Src	SRC
27.0267	26.9434	27.4002	27.455	28.3739	27.7526	27.4235	27.607	27.4493	26.9361	27.7925	27.7757	27.4583	27.9067	27.7504	27.6894	27.3476	27.285	27.578				10	10	10	21.7	21.7	21.7	54.548	0	37.376	2818900000	40	P12955	P12955	Xaa-Pro dipeptidase	PEPD
30.1944	30.2404	30.3187	30.4016	30.7437	30.7425	31.4053	30.8554	30.7023	30.295	30.8652	30.5569	30.4648	31.0353	30.3221	30.3146	30.3446	30.6908	30.2581				22	22	22	39.7	39.7	39.7	69.842	0	219.74	24192000000	302	P12956	P12956	X-ray repair cross-complementing protein 6	XRCC6
29.8944	29.9313	29.8568	29.907	30.2491	30.2918	30.7806	30.4232	30.019	29.7985	30.4607	29.9688	30.1422	30.534	29.7747	29.6591	29.7577	30.104	29.8873				23	23	23	37.2	37.2	37.2	82.704	0	227.23	17168000000	234	P13010	P13010	X-ray repair cross-complementing protein 5	XRCC5
29.6307	29.6644	30.0711	28.9453	29.7327	30.0176	28.9971	29.3651	29.3705	29.7681	28.9749	29.2658	29.1539	29.1738	29.187	28.8428	29.6393	29.7994	29.6014				7	7	7	39.1	39.1	39.1	19.576	0	32.433	11722000000	135	P13073	P13073	Cytochrome c oxidase subunit 4 isoform 1, mitochondrial	COX4I1
26.8833	24.9118	26.7811	25.2577	26.7281	26.1666	25.1178	26.0194	26.1475	24.8416	26.1619	26.8624	24.6531	24.9583	27.2471	27.2447	25.7334	25.1521	27.0417				3	3	3	19.6	19.6	19.6	27.963	0	24.947	1295400000	50	P13284	P13284	Gamma-interferon-inducible lysosomal thiol reductase	IFI30
28.9804	27.7636	27.9593	26.8795	28.9099	28.0554	27.7624	28.5314	27.097	27.0597	28.5432	27.8844	27.5399	28.4806	27.8449	28.3198	27.1805	27.0227	28.1218				4	4	4	8.8	8.8	8.8	44.96	0	12.842	3709600000	38	P13473	P13473	Lysosome-associated membrane glycoprotein 2	LAMP2
30.5586	30.7905	30.6036	30.8038	30.208	30.629	29.8202	30.6117	31.0407	30.5453	30.4826	30.7417	30.9003	29.8527	30.8336	30.9579	31.414	30.8205	30.6307				20	20	20	58.6	58.6	58.6	49.973	0	323.31	23526000000	246	P13489	P13489	Ribonuclease inhibitor	RNH1
29.4491	30.9953	28.6914	30.5186	29.5363	30.7367	30.3675	30.1864	29.8783	31.0624	30.0991	28.7396	29.8319	28.9335	29.3344	29.9614	29.8259	28.8456	29.5161				20	20	20	6.3	6.3	6.3	372.82	0	141.6	15198000000	185	P13611	P13611	Versican core protein	VCAN
33.0025	32.4844	33.3722	32.8696	33.1308	32.7625	33.1473	32.9138	33.0735	32.6033	32.8205	33.3306	32.8152	33.1414	33.1419	33.0704	32.6971	33.4858	33.5359				42	42	41	55.6	55.6	54.4	95.337	0	323.31	127910000000	721	P13639	P13639	Elongation factor 2	EEF2
31.559	30.5834	31.1344	31.3965	31.4402	30.8614	31.3146	31.5498	30.9214	31.8047	31.2148	31.3874	30.5729	31.2125	31.302	30.7827	31.0946	31.8315	30.8953				29	29	29	44	44	44	72.932	0	285.27	39926000000	425	P13667	P13667	Protein disulfide-isomerase A4	PDIA4
27.0432	26.3646	27.3339	26.3466	27.1542	26.8658	27.7026	27.3083	26.6588	26.014	26.7686	26.6505	25.9578	26.0479	27.0398	26.8677	26.5348	27.1948	27.2811				10	10	10	24	24	24	61.049	0	61.02	1711200000	49	P13674	P13674	Prolyl 4-hydroxylase subunit alpha-1	P4HA1
29.1428	30.2577	29.7028	29.1785	29.9031	29.3193	29.8671	28.8063	29.7674	29.3824	28.833	29.4439	29.701	29.7661	29.1521	29.448	28.8293	29.0363	29.3651				5	5	5	25.6	25.6	25.6	19.595	0	34.894	13480000000	148	P13693;Q9HAU6;Q56UQ5	P13693	Translationally-controlled tumor protein	TPT1
31.2644	28.2537	28.0044	28.2117	30.9923	26.8082	25.6949	27.2185	30.7279	28.9501	28.2881	30.2335	31.223	29.6763	28.2296	31.1699	29.1106	29.6499	28.1871				7	7	7	32	32	32	25.205	0	112.55	13890000000	101	P13727	P13727	Bone marrow proteoglycan;Eosinophil granule major basic protein	PRG2
31.6587	31.0542	32.1826	31.4392	31.2275	31.4425	30.9234	31.4686	32.0073	30.7244	31.3994	32.2423	31.7732	30.8518	32.2377	32.3415	32.1614	31.3048	31.8668				31	31	25	59.2	59.2	50.7	70.288	0	323.31	46769000000	499	P13796	P13796	Plastin-2	LCP1
28.2451	29.0237	27.8834	28.9187	29.1365	28.9313	28.7791	28.9548	28.5466	28.3698	29.0334	28.3104	28.2527	28.338	28.5947	28.6095	28.5072	28.0696	28.4356				22	16	14	44	35.6	31.4	70.81	0	98.319	5839600000	117	P13797	P13797	Plastin-3	PLS3
28.6679	27.8509	28.8311	27.8923	27.8756	27.6457	27.7973	28.3187	27.6599	27.868	28.2715	28.5211	27.4577	28.491	28.135	28.4677	28.1566	28.6538	28.4371				13	13	13	22.7	22.7	22.7	81.224	0	59.939	4359500000	107	P13798	P13798	Acylamino-acid-releasing enzyme	APEH
30.0392	30.8284	30.0552	30.6386	30.1111	30.0977	30.2484	30.6795	29.7754	30.8179	30.4276	29.8436	29.5889	31.5185	29.2605	29.6342	29.9893	30.0892	30.2215				16	16	16	63.4	63.4	63.4	35.079	0	137.07	18852000000	162	P13804	P13804	Electron transfer flavoprotein subunit alpha, mitochondrial	ETFA
25.6796	25.504	25.9482	25.7584	24.7663	25.1578	25.1111	25.4014	25.1617	25.3958	25.5124	25.6323	24.9783	25.2118	26.0122	26.1485	25.3873	25.6177	25.9546				7	7	7	10.6	10.6	10.6	83.785	0	20.653	666490000	35	P13807	P13807	Glycogen [starch] synthase, muscle	GYS1
29.3383	29.3509	28.8029	29.4939	29.3251	29.3711	29.2503	29.6004	29.6603	29.0881	29.5007	29.1486	29.4268	29.9283	29.263	28.9836	29.3655	29.3236	28.8925				16	16	14	47.3	47.3	40.1	45.518	0	53.681	9331100000	87	P13861	P13861	cAMP-dependent protein kinase type II-alpha regulatory subunit	PRKAR2A
28.4902	29.5764	27.8937	28.6885	28.1955	28.8781	27.987	27.6041	28.7809	29.116	27.8716	29.028	29.3609	28.6772	28.4107	29.314	29.2182	28.5946	28.5682				4	4	4	25	25	25	14.177	0	20.372	6097900000	65	P13987	P13987	CD59 glycoprotein	CD59
31.2863	30.3893	30.6999	29.7492	30.5082	30.2805	31.4052	29.6714	29.382	29.9604	30.1119	30.5715	30.1702	30.8364	31.0986	30.6673	29.4451	30.0073	30.9315				3	3	3	23.5	23.5	23.5	12.476	0	15.083	22243000000	88	P14174	P14174	Macrophage migration inhibitory factor	MIF
29.1631	29.1833	29.5039	29.8554	29.6634	29.3684	29.937	29.8504	29.6637	29.5673	29.6809	29.2902	28.9039	29.7352	29.2153	29.2523	29.5116	29.9403	29.4027				11	11	11	25.2	25.2	25.2	59.425	0	290.22	11239000000	144	P14314	P14314	Glucosidase 2 subunit beta	PRKCSH
27.9806	27.6632	28.1602	27.7528	27.348	27.4658	27.0551	27.4471	28.1427	27.4728	27.2398	28.5846	28.5621	26.9513	28.5797	28.3961	28.8421	27.6371	27.8372				10	10	10	25.7	25.7	25.7	54.013	0	43.808	3310600000	94	P14317	P14317	Hematopoietic lineage cell-specific protein	HCLS1
27.7002	27.0959	27.794	27.3442	27.5461	26.954	27.7933	27.7568	26.9239	27.2205	27.4931	27.5463	26.9615	26.8323	27.4275	27.789	26.9689	28.8666	27.582				7	7	7	18.9	18.9	18.9	48.275	0	17.388	2769100000	50	P14324	P14324	Farnesyl pyrophosphate synthase	FDPS
28.6483	30.8098	28.6393	29.654	29.1834	29.8949	29.4615	28.6553	30.4131	29.6308	27.7246	29.303	30.8593	28.5056	28.757	30.0798	30.6551	28.9527	29.241				29	29	28	28.4	28.4	27.6	136.38	0	261.22	11658000000	216	P14543	P14543	Nidogen-1	NID1
29.9321	29.5323	29.8526	30.0353	30.1761	29.4795	29.5538	29.9144	29.5312	29.3217	29.9728	30.1095	29.4014	29.4193	30.1923	29.986	30.085	30.0417	29.7108				16	16	16	64	64	64	36.573	0	277.74	13565000000	208	P14550	P14550	Alcohol dehydrogenase [NADP(+)]	AKR1A1
33.6572	33.7486	34.2467	33.606	33.7369	33.4442	34.1275	33.6994	33.6844	33.9928	33.5831	33.7966	33.4083	33.2398	34.2788	34.109	33.4532	34.1196	34.365				33	33	32	67.4	67.4	65.3	57.936	0	323.31	228110000000	929	P14618	P14618	Pyruvate kinase PKM	PKM
32.6043	32.0657	32.6885	32.3658	32.7675	32.1669	32.5001	32.9655	32.2199	32.6072	32.9258	32.8892	32.1467	32.3006	32.9333	32.0012	32.6097	33.1147	32.5679				32	31	31	44.5	43	43	92.468	0	323.31	100730000000	724	P14625;Q58FF3	P14625	Endoplasmin	HSP90B1
27.7842	27.2544	28.1788	27.328	27.7362	27.4515	27.3492	27.4729	26.8168	27.1143	27.3358	27.9768	27.4114	28.195	27.4019	27.7324	27.2079	27.2549	28.0666				6	6	6	26.7	26.7	26.7	24.61	0	12.187	3233500000	37	P14678;P63162	P14678;P63162	Small nuclear ribonucleoprotein-associated proteins B and B;Small nuclear ribonucleoprotein-associated protein N	SNRPB;SNRPN
28.1391	26.1335	28.9112	26.8092	26.0118	27.4765	26.3131	28.0185	26.5951	26.3367	27.892	27.9561	25.9761	27.563	29.3078	29.424	27.5282	27.1786	28.4777				13	13	13	20.9	20.9	20.9	78.457	0	38.319	3078400000	63	P14780	P14780	Matrix metalloproteinase-9;67 kDa matrix metalloproteinase-9;82 kDa matrix metalloproteinase-9	MMP9
29.4257	28.9574	29.5572	26.4383	29.1524	29.2409	27.8014	28.4497	28.5697	28.9053	28.7464	28.8303	28.4476	28.1368	29.0662	28.0057	28.9907	28.8918	29.1739				5	5	5	53.5	53.5	53.5	10.192	0	17.289	6720300000	72	P14854	P14854	Cytochrome c oxidase subunit 6B1	COX6B1
30.7977	30.041	30.3399	30.6337	30.5668	30.5099	30.7533	30.9408	30.9072	30.6385	30.6139	30.7579	30.4529	30.7753	30.6563	30.1213	30.659	30.7315	30.4654				17	17	16	36.7	36.7	35.5	64.132	0	170.42	22760000000	182	P14866	P14866	Heterogeneous nuclear ribonucleoprotein L	HNRNPL
30.0772	29.8889	30.1291	29.8131	30.1444	30.1575	30.6103	30.1586	29.7415	29.9147	30.1786	29.8515	29.7247	30.0611	30.0721	29.9053	29.4147	29.8193	29.8775				24	24	24	51.1	51.1	51.1	57.136	0	142.33	15229000000	257	P14868	P14868	Aspartate--tRNA ligase, cytoplasmic	DARS
29.7938	28.7873	29.2231	29.615	28.8409	29.1472	29.2428	30.157	28.8323	29.7108	29.9643	29.1459	28.5221	29.3889	29.2043	28.9885	28.3052	29.6436	29.6729				25	21	21	39.5	33.2	33.2	81.744	0	117.17	10276000000	221	P14923	P14923	Junction plakoglobin	JUP
28.4744	28.7461	29.0971	28.0442	28.4248	28.7011	27.6378	28.7374	28.1638	28.4525	28.4464	28.2353	28.0365	28.776	28.1776	28.2135	28.2435	28.6345	28.4023				6	6	6	45.9	45.9	45.9	13.53	0	44.054	5155600000	62	P14927	P14927	Cytochrome b-c1 complex subunit 7	UQCRB
27.3674	26.0209	28.1212	25.4575	27.8117	25.9424	27.0659	27.1134	25.7889	25.8582	27.4063	27.2459	25.7341	25.9699	26.8637	26.7308	25.5941	27.7917	28.1175				6	6	6	18.5	18.5	18.5	42.064	0	114.39	2120900000	48	P15104	P15104	Glutamine synthetase	GLUL
27.8482	28.5626	28.1258	28.4656	27.912	28.6521	27.5044	27.416	28.8073	28.1808	27.6804	28.8731	28.902	27.5798	28.3793	28.6208	29.27	28.1509	27.9773				10	10	9	33.5	33.5	31	35.853	0	20.002	4586100000	61	P15121	P15121	Aldose reductase	AKR1B1
30.0647	29.5736	30.6424	30.6362	29.8087	30.2266	29.9041	30.1847	29.9894	29.5438	30.2855	30.7548	30.1556	29.7496	30.8239	31.3134	30.9745	30.1272	30.2935				7	6	3	43.2	37.5	19.3	21.429	0	93.461	17835000000	96	P15153	P15153	Ras-related C3 botulinum toxin substrate 2	RAC2
27.2103	27.3176	27.8865	27.7875	27.9424	27.4586	28.0447	28.0732	27.8099	27.7087	27.6709	27.4735	27.535	27.3002	27.6525	27.3996	27.3711	27.8695	27.8056				6	6	1	11.2	11.2	1.6	55.755	0	15.801	2979300000	41	P15170	P15170	Eukaryotic peptide chain release factor GTP-binding subunit ERF3A	GSPT1
29.6866	29.5777	29.9675	29.9252	29.9077	29.0026	29.9672	28.8125	29.7606	30.3067	28.8463	30.6281	29.4083	29.123	31.1087	30.8715	29.9443	30.302	30.3981				25	17	15	32.4	23	21.7	69.412	0	106.33	14696000000	157	P15311	P15311	Ezrin	EZR
26.6226	27.8805	27.1727	27.3866	27.6569	27.9018	27.203	27.4239	27.6944	28.0164	27.7383	27.0596	27.4912	28.1009	27.0739	27.2389	26.8718	27.2003	26.6438				8	8	8	54.8	54.8	54.8	26.182	0	104.67	2603800000	77	P15374	P15374	Ubiquitin carboxyl-terminal hydrolase isozyme L3	UCHL3
29.2289	28.8364	28.9837	28.5956	28.86	28.4036	29.1366	29.5961	28.5401	28.5579	29.4837	28.9468	28.2581	29.8096	29.0039	28.5892	28.3483	28.9791	29.2142				11	6	6	69.7	39.5	39.5	17.149	0	31.871	8445700000	66	P15531	P15531	Nucleoside diphosphate kinase A	NME1
32.1967	31.4468	32.2271	31.4587	31.7989	31.2861	31.3596	31.5448	31.5917	31.2782	31.4754	31.9281	31.2354	31.9998	31.9153	32.128	31.3006	31.9136	31.8417				14	14	14	49.5	49.5	49.5	31.324	0	112.24	49678000000	205	P15880	P15880	40S ribosomal protein S2	RPS2
29.4787	28.9439	29.2703	29.6256	28.7131	29.072	29.9999	30.444	29.1269	29.5192	29.905	28.51	28.8693	29.1368	28.9988	28.8334	28.2664	29.644	29.1108				47	47	47	18	18	18	331.77	0	155.98	9708800000	191	P15924	P15924	Desmoplakin	DSP
29.1403	28.4993	29.1161	27.9291	28.3701	27.9896	28.396	28.1967	28.967	27.6199	28.1698	28.9756	28.5937	28.1373	28.8837	28.0855	28.3264	27.9799	28.9369				8	8	8	11.6	11.6	11.6	81.537	0	58.742	5275500000	88	P16070	P16070	CD44 antigen	CD44
28.8339	27.6034	28.3168	29.8448	28.2887	28.1886	29.554	28.6251	27.9658	29.1253	28.2847	29.5246	27.6261	28.6857	29.2134	29.7611	27.6497	30.1219	29.3444				27	27	27	18	18	18	202.16	0	120.01	7388200000	117	P16144	P16144	Integrin beta-4	ITGB4
29.9784	29.7507	29.4263	29.2226	29.8089	29.2496	28.6766	28.5851	29.0681	29.8584	29.1964	29.4321	29.1636	29.6811	29.6108	28.59	29.7548	29.5034	29.8528				13	13	11	55.2	55.2	44.8	30.375	0	318.68	10794000000	165	P16152	P16152	Carbonyl reductase [NADPH] 1	CBR1
27.6398	25.4625	27.4412	27.1586	26.0359	26.9353	26.0588	27.0219	25.9162	27.0829	27.1056	27.3781	26.022	27.3837	25.7576	25.9687	28.4093	26.7104	26.9166				9	9	9	25.5	25.5	25.5	44.297	0	32.684	1757300000	63	P16219	P16219	Short-chain specific acyl-CoA dehydrogenase, mitochondrial	ACADS
31.6679	29.9799	30.4309	31.7171	31.3258	31.5712	31.3506	31.5859	32.2874	31.2759	31.3615	31.3337	31.6619	31.7447	29.7751	30.5283	31.2762	30.9755	29.6971				7	5	5	28.8	21.7	21.7	22.58	0	122.54	37227000000	148	P16401	P16401	Histone H1.5	HIST1H1B
33.243	32.1907	31.893	33.1524	32.9724	33.0237	32.8793	32.9187	33.833	33.1204	32.6765	32.9459	33.4535	33.421	31.9518	32.1624	33.3115	33.2379	31.1278				9	9	1	32.9	32.9	7.5	21.364	0	76.91	111580000000	241	P16403	P16403	Histone H1.2	HIST1H1C
27.8448	28.0426	27.612	26.673	28.3859	28.1949	27.8525	27.6889	27.5716	28.336	28.1999	27.4758	27.7884	28.5419	27.7734	27.5807	27.1973	27.8608	27.9035				15	15	15	23.9	23.9	23.9	76.689	0	48.729	3511300000	83	P16435	P16435	NADPH--cytochrome P450 reductase	POR
30.2193	29.8029	30.2787	30.1314	30.3433	29.5926	30.3401	30.39	30.269	29.986	30.0202	30.0818	29.7702	29.891	30.1207	29.9014	30.3317	30.7879	30.1806				30	30	24	33.8	33.8	26.4	114.76	0	254.67	17079000000	218	P16615;O14983	P16615	Sarcoplasmic/endoplasmic reticulum calcium ATPase 2	ATP2A2
28.8335	28.031	28.7415	28.6924	28.7592	28.2396	29.5635	27.7708	28.9315	29.4284	27.3318	29.0716	28.5421	28.1139	28.5279	28.3979	28.1074	29.0808	29.1887				7	7	5	43.6	43.6	32.9	17.302	0	43.539	6115700000	72	P16949	P16949	Stathmin	STMN1
26.9372	26.8113	27.7468	26.8646	26.8403	26.3254	26.3206	26.7664	27.4952	26.661	26.1564	27.063	27.5536	26.1202	27.2929	27.6087	26.5635	27.2718	27.2181				11	8	8	43	33.3	33.3	40.089	0	81.81	1967200000	67	P16989	P16989	Y-box-binding protein 3	YBX3
29.0497	28.3558	28.8161	28.4951	28.703	28.6306	29.309	28.8385	28.9451	29.3358	28.5125	28.5226	28.3429	28.6577	28.8015	28.8504	28.3148	29.0407	28.667				4	4	4	37.4	37.4	37.4	11.676	0	49.641	6472000000	103	P17096	P17096	High mobility group protein HMG-I/HMG-Y	HMGA1
28.9782	28.0059	29.2347	28.3544	28.1746	27.654	28.4601	28.1362	28.0792	28.9215	27.7979	28.9485	28.0191	27.43	28.0388	28.198	28.8588	28.6761	28.6661				12	12	12	30.5	30.5	30.5	46.247	0	48.68	5002600000	113	P17174	P17174	Aspartate aminotransferase, cytoplasmic	GOT1
27.8691	26.8484	27.5831	28.4452	28.2114	27.1612	27.1298	28.2141	27.5206	28.4035	27.8764	26.9428	27.5862	26.6759	27.5112	27.5036	27.2412	28.7141	27.7243				13	13	13	13	13	13	129.29	0	63.952	2997500000	61	P17301	P17301	Integrin alpha-2	ITGA2
27.0188	27.5955	26.9075	26.7339	27.0444	26.9661	27.259	27.0404	27.0541	27.0975	27.4568	27.1619	27.2752	27.1607	27.1333	26.999	27.1393	27.1948	27.0513				7	7	7	17.7	17.7	17.7	40.589	0	14.337	2065000000	48	P17612;P22694;P22612	P17612;P22694	cAMP-dependent protein kinase catalytic subunit alpha;cAMP-dependent protein kinase catalytic subunit beta	PRKACA;PRKACB
29.2691	29.415	28.8674	29.0609	28.4102	28.83	29.3744	28.381	28.8849	29.4216	28.6902	29.1346	28.6273	28.3135	28.7873	29.3829	28.9796	29.0747	28.6893				13	13	13	21.1	21.1	21.1	79.994	0	103.69	7465000000	121	P17655	P17655	Calpain-2 catalytic subunit	CAPN2
30.6829	36.0964	31.6318	35.0475	33.7363	34.3754	31.2951	27.4115	36.2457	34.0567	27.854	34.2024	36.8782	30.6897	34.0141	33.8981	36.8157	33.3598	30.5195				38	33	33	78.3	72.6	72.6	53.535	0	323.31	385740000000	837	P17661;P07197	P17661	Desmin	DES
26.6232	26.9902	26.7216	26.5162	26.5769	26.4101	26.6163	26.4401	26.974	26.7154	26.4782	27.0275	27.0441	25.9696	26.4387	27.0255	26.6359	27.1356	27.1135				10	10	9	18.8	18.8	16.8	66.69	0	38.705	1548200000	45	P17812	P17812	CTP synthase 1	CTPS1
31.0918	30.4404	31.0032	30.5026	30.9427	30.7122	30.6648	30.5743	30.8827	30.4424	30.5295	31.1246	30.6678	30.9955	30.9805	30.8282	30.2705	31.014	30.6433				28	28	19	45.8	45.8	31.8	69.147	0	164.97	25836000000	338	P17844	P17844	Probable ATP-dependent RNA helicase DDX5	DDX5
30.1753	30.1548	30.7394	29.9457	30.0907	29.7247	29.6768	30.116	29.7726	30.3914	30.1574	29.9509	29.5978	29.6169	29.7718	30.0295	30.1116	30.4397	30.6116				24	24	19	36.8	36.8	29.9	85.018	0	199.91	17021000000	199	P17858	P17858	ATP-dependent 6-phosphofructokinase, liver type	PFKL
32.7367	31.2512	31.0918	31.5139	32.2679	31.6759	31.4558	31.4585	30.1354	32.3509	32.7935	31.9569	30.9115	32.0134	31.971	30.637	30.9586	32.1259	32.0346				10	10	10	40.8	40.8	40.8	26.152	0	110.67	55369000000	266	P17931	P17931	Galectin-3	LGALS3
26.7367	26.7365	27.3634	27.4002	27.0025	27.0416	27.1749	27.5054	27.3118	26.9813	26.1271	26.893	26.8611	26.7401	26.9173	27.5894	27.1394	27.55	27.5404				8	8	8	20	20	20	49.203	0	33.485	2080500000	51	P17980	P17980	26S protease regulatory subunit 6A	PSMC3
30.2759	30.6876	30.9797	30.4244	30.6407	30.5502	30.9495	30.967	30.7035	30.7088	30.9005	30.9736	30.6147	30.5074	30.485	30.8233	30.3368	30.9299	31.0593				23	23	23	46.4	46.4	46.4	60.343	0	200.71	24575000000	310	P17987	P17987	T-complex protein 1 subunit alpha	TCP1
26.6407	26.6227	26.8406	26.5057	26.8282	26.7253	26.542	27.1733	27.2089	26.3866	27.1524	26.9176	26.9527	26.8169	26.3759	26.6065	26.8801	26.7833	26.6851				8	8	8	22.3	22.3	22.3	49.966	0	41.633	1691300000	48	P18031	P18031	Tyrosine-protein phosphatase non-receptor type 1	PTPN1
30.9906	30.1239	31.0883	30.3248	30.38	30.0283	29.9071	30.4553	30.4737	29.9453	30.0883	30.789	30.4816	30.7048	30.862	31.018	30.2402	30.6225	30.8011				6	6	6	44.5	44.5	44.5	12.538	0	15.422	22607000000	83	P18077	P18077	60S ribosomal protein L35a	RPL35A
30.5272	29.198	30.1327	29.5943	29.5222	29.7311	29.9683	29.397	28.8805	29.1975	29.7569	30.1826	29.0805	29.861	30.0006	30.1532	29.2482	30.2364	30.0176				8	5	5	55.6	27.8	27.8	20.511	0	32.738	13585000000	77	P18085	P18085	ADP-ribosylation factor 4	ARF4
32.2473	31.215	32.0315	31.0725	31.4893	30.975	31.2182	31.4744	31.3839	31.1467	31.2044	31.7621	30.9957	31.9441	31.7225	31.91	30.9579	31.8146	31.4637				14	14	14	48.4	48.4	48.4	29.225	0	228.12	43400000000	195	P18124	P18124	60S ribosomal protein L7	RPL7
31.8123	33.8957	32.0717	33.4896	32.2805	33.131	32.5276	32.3342	34.1279	33.4446	31.9866	32.5706	34.1429	31.3599	32.5741	32.9431	33.9438	32.9074	32.1811				64	64	64	59.7	59.7	59.7	123.8	0	323.31	123700000000	887	P18206	P18206	Vinculin	VCL
28.5771	28.8102	28.457	29.3033	29.7552	28.4517	27.7519	28.8517	27.2056	28.1983	28.9949	27.7521	27.0949	29.6536	27.6482	25.2241	26.1562	27.8343	27.139				10	10	10	48.4	48.4	48.4	21.954	0	80.743	5144000000	94	P18283	P18283	Glutathione peroxidase 2	GPX2
30.083	29.4143	29.835	29.4387	29.7238	29.1222	29.4323	29.7854	29.7799	29.3489	29.4883	29.8105	29.1571	30.008	29.7377	29.919	28.232	29.689	29.7731				7	7	7	40.2	40.2	40.2	21.397	0	35.162	11440000000	84	P18621	P18621	60S ribosomal protein L17	RPL17
31.1095	30.4387	31.0704	30.3621	30.3735	30.4966	30.9069	29.9829	30.1547	30.431	30.5642	30.8923	30.3864	30.1226	30.941	30.8223	30.4877	30.5963	30.8977				10	10	10	61.4	61.4	61.4	28.804	0	273.83	23490000000	233	P18669;P15259;Q8N0Y7	P18669	Phosphoglycerate mutase 1	PGAM1
27.5079	26.918	27.8694	27.5456	25.7922	26.6438	26.181	27.1015	27.2055	26.6807	26.766	27.4404	26.6595	27.5216	26.8854	27.2415	27.9984	27.4632	27.4999				3	3	3	32.4	32.4	32.4	12.587	0	171.86	2063100000	32	P18859	P18859	ATP synthase-coupling factor 6, mitochondrial	ATP5J
31.5551	30.7697	31.0242	31.197	31.8451	31.8369	31.8661	32.6489	32.1455	32.0662	32.3261	31.5403	31.7958	32.3773	31.3221	31.2184	30.8088	31.6346	31.8356				26	26	26	34.2	34.2	34.2	76.613	0	239.92	51838000000	359	P19338	P19338	Nucleolin	NCL
29.6286	30.4455	29.4672	30.1268	29.5004	29.8054	29.5255	29.7731	30.0197	29.8902	29.6811	29.6798	29.8139	29.6431	29.4805	29.6349	29.9927	29.7645	29.9822				30	30	24	35	35	29.1	102.48	0	107.41	13310000000	198	P19367	P19367	Hexokinase-1	HK1
27.0685	27.2819	27.2154	26.6	26.8887	27.1618	26.6954	26.731	26.8922	26.2386	26.712	27.1183	26.852	26.7922	27.1207	27.3291	27.7108	27.2426	26.6113				4	4	4	20.5	20.5	20.5	27.391	0	14.4	1810700000	30	P19404	P19404	NADH dehydrogenase [ubiquinone] flavoprotein 2, mitochondrial	NDUFV2
26.2589	26.04	26.6306	26.3942	27.3932	26.928	26.6842	26.8214	26.2948	27.1356	26.8982	27.2096	26.6269	26.7074	26.9174	26.9892	26.3004	26.7129	26.7171				8	8	8	17.2	17.2	17.2	62.094	0	21.011	1545400000	39	P19525	P19525	Interferon-induced, double-stranded RNA-activated protein kinase	EIF2AK2
28.961	29.2625	29.3755	28.5953	29.5524	28.6841	29.9923	28.2633	29.1944	28.6049	29.7994	28.5622	29.4244	29.5761	28.5962	30.1281	30.7296	28.7008	29.4537				7	7	5	39.3	39.3	31.3	23.602	0	41.11	9665900000	74	P19652	P19652	Alpha-1-acid glycoprotein 2	ORM2
28.3456	29.5472	28.2237	29.0337	28.7979	29.2745	29.2756	28.2456	29.4272	29.6459	27.8235	28.4927	29.0297	28.101	28.7446	29.8366	30.5677	28.151	29.6257				18	18	18	22.4	22.4	22.4	106.46	0	103.88	8461600000	143	P19823;CON__Q9TRI1	P19823	Inter-alpha-trypsin inhibitor heavy chain H2	ITIH2
28.1523	30.5209	28.0165	29.1038	28.7845	29.8847	29.0968	28.5605	29.2987	29.3972	28.1905	28.0062	29.449	28.3439	28.4837	29.699	29.9278	28.117	28.8671				12	12	12	16.8	16.8	16.8	101.39	0	187.5	8271500000	99	P19827;CON__Q0VCM5	P19827	Inter-alpha-trypsin inhibitor heavy chain H1	ITIH1
30.5797	29.6224	31.1712	29.8318	29.7607	30.1219	29.5907	29.9382	30.8604	29.5456	29.5347	31.0958	30.234	29.1689	31.4768	31.3003	30.7317	30.6337	30.5897				18	18	18	46.3	46.3	46.3	49.955	0	130.17	21388000000	244	P19971	P19971	Thymidine phosphorylase	TYMP
28.5113	28.0972	28.6271	28.3906	29.1099	28.5915	28.5236	28.9779	28.9031	28.4935	28.6928	28.6814	28.5056	28.8446	28.5028	28.695	27.8037	28.7239	28.7435				12	12	12	38.7	38.7	38.7	38.388	0	45.134	5792400000	109	P20042	P20042	Eukaryotic translation initiation factor 2 subunit 2	EIF2S2
29.1589	29.3424	29.303	28.9747	29.0626	28.941	29.0385	29.1536	29.3023	29.1105	28.8528	29.1449	29.0675	28.592	29.1346	28.855	29.4605	29.0366	28.9029				13	13	13	28.7	28.7	28.7	52.739	0	44.54	7998200000	124	P20073	P20073	Annexin A7	ANXA7
30.1157	27.764	31.2421	28.5677	28.3988	29.7138	28.7413	31.2046	29.2685	27.2822	31.2915	30.1157	28.3318	28.9314	31.5283	31.2816	27.6222	28.4925	30.5363				5	5	5	20.7	20.7	20.7	26.885	0	111.28	14598000000	57	P20160	P20160	Azurocidin	AZU1
28.52	28.329	24.9599	29.6305	28.9397	27.1356	26.8799	26.0024	28.8597	28.4777	26.9053	28.1679	29.0622	27.1118	28.2535	29.2586	31.5891	28.416	26.0395				9	9	9	34.2	34.2	34.2	30.515	0	190.19	6271200000	104	Q15661;P20231;Q9BZJ3;A6NIE9;P05981	Q15661;P20231	Tryptase alpha/beta-1;Tryptase beta-2	TPSAB1;TPSB2
29.8573	29.2037	29.5716	29.3775	29.4035	29.5913	29.5229	29.5202	29.2003	29.3198	29.5009	29.6641	29.4962	28.9319	29.6461	29.8016	29.2752	29.6024	29.6238				8	8	8	42.3	42.3	42.3	23.593	0	78.022	12360000000	141	P20340;Q9NRW1;Q14964	P20340;Q9NRW1	Ras-related protein Rab-6A;Ras-related protein Rab-6B	RAB6A;RAB6B
26.6682	24.0416	28.2041	26.0255	30.619	28.5957	25.476	27.9061	26.3825	29.2308	28.6047	30.0673	25.4849	24.8592	27.9624	27.9502	29.0511	25.4136	28.1744				22	22	20	41.7	41.7	36.1	75.519	0	238.58	4936400000	77	P20591	P20591	Interferon-induced GTP-binding protein Mx1;Interferon-induced GTP-binding protein Mx1, N-terminally processed	MX1
29.3371	29.0214	29.7553	29.0388	29.1622	28.6153	28.4547	29.0038	28.8955	28.8049	28.755	29.5426	28.8856	29.3655	29.6015	29.695	29.1824	29.1011	29.4732				9	9	9	44.8	44.8	44.8	26.489	0	84.319	8801500000	107	P20618	P20618	Proteasome subunit beta type-1	PSMB1
27.2967	27.4126	27.3138	27.0031	27.4842	26.9337	27.54	27.0594	27.4352	27.0765	26.5956	27.6194	27.2127	27.386	27.4671	26.7998	27.3768	27.5606	27.4973				6	6	6	22.7	22.7	22.7	30.993	0	39.914	2313800000	39	P20645	P20645	Cation-dependent mannose-6-phosphate receptor	M6PR
30.1635	28.7271	30.632	29.8138	30.0552	30.4981	29.0623	29.9698	30.0897	30.297	29.3736	30.101	29.7447	29.5098	30.0109	29.9738	30.5164	30.3064	30.0415				4	4	4	32.7	32.7	32.7	16.762	0	31.649	15063000000	67	P20674	P20674	Cytochrome c oxidase subunit 5A, mitochondrial	COX5A
30.0902	30.122	29.7325	31.0972	30.7005	30.5229	30.9753	31.2578	30.8338	31.0334	30.769	30.2212	30.4989	29.5658	29.9765	29.9796	30.7454	31.1217	30.2495				27	25	24	45.9	44.4	43	66.408	0	323.31	23694000000	328	P20700	P20700	Lamin-B1	LMNB1
26.837	30.2785	25.9011	28.7279	28.1969	28.653	27.209	26.8869	28.5411	28.9669	27.0576	28.6047	29.0198	27.712	27.9625	29.1457	30.7847	27.4002	27.2027				8	8	8	28.2	28.2	28.2	33.922	0	48.627	5797900000	80	P20774	P20774	Mimecan	OGN
28.3603	27.913	27.5571	28.588	27.3783	27.607	27.5638	28.1678	28.1504	28.3965	27.7904	28.0358	27.8797	27.5795	27.6395	27.8513	28.2721	28.6582	27.5065				10	10	10	18.8	18.8	18.8	76.572	0	42.068	3626700000	61	P20810	P20810	Calpastatin	CAST
26.8832	27.8348	25.6333	25.8654	27.172	27.3702	29.1004	27.7801	27.7919	25.6324	26.9768	25.9823	27.7615	26.2717	26.7749	25.3688	28.6589	25.2866	24.5297				11	11	10	53.3	53.3	49.3	26.559	0	38.16	2248400000	53	P21266	P21266	Glutathione S-transferase Mu 3	GSTM3
30.4172	29.5106	30.3923	29.892	29.4304	29.4859	29.7927	29.4741	29.8611	29.5148	29.5969	30.1945	29.8331	29.7244	30.4153	30.4311	29.9064	30.0926	30.5982				15	15	15	39.5	39.5	39.5	56.5	0	77.013	14227000000	129	P21281;P15313	P21281	V-type proton ATPase subunit B, brain isoform	ATP6V1B2
26.7275	25.735	26.7944	25.4142	25.6771	25.6956	26.8815	26.2958	26.58	26.0489	26.5603	26.1203	26.1362	25.9017	26.528	26.1768	26.0213	26.2652	26.7612				7	7	7	14.9	14.9	14.9	43.941	0.00037272	9.6234	1139300000	20	P21283;Q8NEY4	P21283	V-type proton ATPase subunit C 1	ATP6V1C1
30.0173	33.5014	30.5414	32.3963	30.9321	32.4388	30.9044	30.8505	33.8551	32.3574	30.6175	31.6326	34.1964	30.0578	31.1887	31.9067	33.368	31.4923	30.3159				12	12	12	67.9	67.9	67.9	20.567	0	323.31	71872000000	322	P21291	P21291	Cysteine and glycine-rich protein 1	CSRP1
33.0151	35.8216	33.3975	35.2764	34.4345	35.3681	34.4573	34.3074	36.3155	35.5014	34.1422	34.0604	36.477	32.8593	34.2255	34.4426	36.0013	34.3447	33.4866				131	131	118	65	65	60.1	280.74	0	323.31	482470000000	2805	P21333	P21333	Filamin-A	FLNA
27.456	28.9548	26.0502	29.1129	29.6684	29.3704	25.6827	29.6394	26.5049	28.4143	29.8212	27.0389	26.0682	29.2427	26.3096	24.7337	28.3903	27.6783	27.569				14	14	13	32.4	32.4	30.4	59.681	0	79.412	5135400000	74	P21397	P21397	Amine oxidase [flavin-containing] A	MAOA
28.3762	28.1146	28.6731	28.9072	28.2586	28.088	27.7099	27.9942	28.2925	27.7972	28.1524	28.2339	27.9968	27.9571	27.9581	28.0463	28.7137	28.7028	28.28				15	15	15	20.7	20.7	20.7	98.398	0	54.322	4345600000	71	P21399	P21399	Cytoplasmic aconitate hydratase	ACO1
25.792	26.9178	25.6723	26.0592	25.4042	25.8347	28.0809	25.9593	25.889	26.6342	25.7684	26.0742	25.8462	23.8826	26.1501	25.9217	26.9787	25.7239	26.9851				6	6	6	11.5	11.5	11.5	63.367	0	14.262	1218700000	13	P21589	P21589	5-nucleotidase	NT5E
31.269	31.0282	30.0982	31.3425	30.4386	30.8526	30.78	31.286	30.3013	31.0454	31.1679	29.8931	29.8375	31.0604	30.0182	30.4248	29.9588	30.4379	30.4268				15	15	15	66.1	66.1	66.1	30.772	0	323.31	27189000000	308	P21796	P21796	Voltage-dependent anion-selective channel protein 1	VDAC1
29.0657	30.8068	28.7235	30.4525	30.2204	30.7292	30.579	30.0099	29.3279	30.6608	30.4521	29.151	29.6747	29.1519	29.7219	30.8971	30.3121	28.9291	30.4962				11	11	10	35.3	35.3	33.2	41.654	0	158.92	16123000000	147	P21810	P21810	Biglycan	BGN
28.3682	27.6663	28.4485	28.9151	27.753	28.5648	27.355	27.9605	27.8439	27.7608	27.5347	28.4665	27.5659	28.7728	28.2807	27.9527	28.4418	28.0277	28.2677				8	8	8	25.4	25.4	25.4	31.629	0	28.48	4228700000	47	P21912	P21912	Succinate dehydrogenase [ubiquinone] iron-sulfur subunit, mitochondrial	SDHB
27.1199	28.1363	25.8668	28.1334	27.9784	27.8224	27.7693	28.2815	28.137	28.3496	27.8489	26.1403	27.9239	27.6218	26.3027	25.8677	27.4443	27.9038	26.2299				3	3	3	7.5	7.5	7.5	25.416	0.00032216	6.5525	2933400000	40	P21926	P21926	CD9 antigen	CD9
28.049	28.7048	27.6892	26.2907	29.0245	28.0114	27.9058	29.1457	27.7058	27.0951	28.4885	26.9628	26.1262	29.2023	27.4786	27.1094	27.2029	27.8849	28.0522				10	10	10	46.5	46.5	46.5	30.037	0	37.137	4109600000	48	P21964	P21964	Catechol O-methyltransferase	COMT
30.4528	30.7196	30.3726	30.5115	30.7179	30.5882	30.3977	31.0072	32.2127	30.8765	30.6031	30.5603	31.6898	30.5928	30.5763	31.9296	31.4481	30.5438	30.8223				23	23	23	41.5	41.5	41.5	77.328	0	258.9	28489000000	266	P21980;P49221;O43548	P21980	Protein-glutamine gamma-glutamyltransferase 2	TGM2
25.7968	24.366	24.9711	26.0548	25.4034	25.3373	25.5865	25.3492	24.8459	25.2419	25.7389	25.237	24.5048	26.0462	24.8754	24.958	25.5217	26.3093	25.5968				7	7	7	11.1	11.1	11.1	83.134	0	13.991	623760000	16	P22033	P22033	Methylmalonyl-CoA mutase, mitochondrial	MUT
27.0386	26.1516	27.1535	27.1267	26.7913	26.7701	26.9613	27.3113	26.579	26.9015	26.9593	27.1039	26.5553	26.6054	26.738	26.931	26.9632	27.4204	26.8919				9	9	9	13.4	13.4	13.4	89.42	0	24.076	1773900000	51	P22059	P22059	Oxysterol-binding protein 1	OSBP
28.5228	27.5178	27.8421	27.4241	28.5064	28.0936	28.3116	28.2915	26.4494	28.1703	28.7261	28.0059	27.8683	28.6465	28.2286	27.9136	27.1777	26.9845	28.1573				8	8	6	24	24	20.6	33.784	0	25.963	3855100000	72	P22087	P22087	rRNA 2-O-methyltransferase fibrillarin	FBL
28.8394	28.4934	29.4282	28.6099	28.7249	28.5961	28.4698	28.6701	28.3568	28.9311	29.0073	29.0332	28.4564	28.8267	28.9294	28.7356	28.0929	29.0405	28.2886				17	17	17	20.8	20.8	20.8	107.77	0	123.52	6342400000	123	P22102	P22102	Trifunctional purine biosynthetic protein adenosine-3;Phosphoribosylamine--glycine ligase;Phosphoribosylformylglycinamidine cyclo-ligase;Phosphoribosylglycinamide formyltransferase	GART
29.5746	28.7	29.7345	28.5983	29.2272	29.119	30.0592	29.0179	28.6753	29.3394	29.2434	29.4735	28.438	29.3503	28.3682	29.0319	28.2792	29.4067	29.7798				11	11	11	28.7	28.7	28.7	47.079	0	83.239	9109100000	116	P22234	P22234	Multifunctional protein ADE2;Phosphoribosylaminoimidazole-succinocarboxamide synthase;Phosphoribosylaminoimidazole carboxylase	PAICS
27.9816	27.0748	27.0935	27.5576	28.0259	27.7219	27.0246	27.4514	26.4148	28.0653	27.4741	27.1924	26.3047	27.5841	26.8257	27.2409	26.6674	27.7671	27.5782				9	9	9	15	15	15	58.993	0	20.894	2553000000	44	P22307	P22307	Non-specific lipid-transfer protein	SCP2
31.5793	31.6862	31.491	31.6238	32.1466	31.6477	31.443	32.1557	31.9351	31.6207	32.1193	31.7255	31.6106	31.7585	31.4258	31.39	31.1733	31.9164	31.685				37	37	37	45.6	45.6	45.6	117.85	0	323.31	50068000000	407	P22314	P22314	Ubiquitin-like modifier-activating enzyme 1	UBA1
25.7007	27.3825	26.6947	26.8789	26.1046	27.2525	26.1767	25.9423	27.0685	26.1257	24.9978	26.4075	26.3335	27.0144	25.5543	27.3366	28.139	26.2	26.6741				4	4	4	25.7	25.7	25.7	25.552	0	17.512	1717800000	38	P22352	P22352	Glutathione peroxidase 3	GPX3
31.7362	31.3667	31.8353	31.2613	31.1699	31.0864	31.3855	31.8818	31.1774	30.6523	31.833	31.5531	31.3184	31.9282	31.6312	31.3565	30.9251	31.5097	31.5074				12	12	1	76.3	76.3	9.9	17.298	0	69.928	48536000000	269	P22392	P22392	Nucleoside diphosphate kinase B	NME2
27.3597	26.6099	27.3964	26.2489	27.0839	26.9547	25.4423	27.8242	26.3815	25.9698	27.5747	26.8467	26.4559	29.6818	27.7824	27.7885	26.5378	25.8025	26.7856				14	14	14	31.2	31.2	31.2	53.836	0	43.72	2322500000	51	P22570	P22570	NADPH:adrenodoxin oxidoreductase, mitochondrial	FDXR
33.4279	32.5962	32.9678	32.7721	33.1107	33.141	33.0025	33.3434	33.12	32.7882	33.0672	33.0737	32.8561	33.4632	33.0796	32.8772	32.6904	32.8041	32.9493				17	17	16	60.6	60.6	58.1	37.429	0	323.31	133740000000	606	P22626	P22626	Heterogeneous nuclear ribonucleoproteins A2/B1	HNRNPA2B1
30.8625	30.8444	31.1159	29.9915	30.8387	30.9059	30.1693	30.8303	30.3619	30.5799	30.6303	30.4053	29.8059	30.8538	30.4668	29.8077	30.6155	30.8004	30.9141				19	19	19	54.5	54.5	54.5	48.442	0	323.31	23773000000	333	P22695	P22695	Cytochrome b-c1 complex subunit 2, mitochondrial	UQCRC2
27.6833	26.8576	27.5754	27.0875	27.5953	26.9417	27.9163	28.1363	27.7612	26.8969	27.8427	27.5329	27.3844	27.2626	27.3034	26.9728	27.256	27.359	27.7071				10	10	10	34.9	34.9	34.9	33.969	0	39.557	2643600000	65	P23193;Q15560	P23193	Transcription elongation factor A protein 1	TCEA1
27.9068	27.241	27.9853	28.7763	27.6623	28.1597	28.8603	27.9998	26.745	28.5923	27.8448	28.5401	26.6306	28.8467	27.8127	28.0668	27.6851	29.4228	28.6877				18	18	18	18.6	18.6	18.6	126.6	0	111.01	4505000000	115	P23229	P23229	Integrin alpha-6;Integrin alpha-6 heavy chain;Integrin alpha-6 light chain;Processed integrin alpha-6	ITGA6
31.4739	30.6154	30.9567	30.8118	31.0293	30.9846	31.0231	31.1451	30.9792	30.7948	31.0458	31.1804	30.9447	31.2013	31.2306	30.9195	30.6659	31.0075	30.9898				22	22	21	35.9	35.9	34.8	76.149	0	283.1	31320000000	253	P23246	P23246	Splicing factor, proline- and glutamine-rich	SFPQ
30.9875	31.3934	31.0783	30.805	31.2903	30.6542	31.3171	31.276	30.8507	31.4217	31.1715	31.149	30.5034	30.9002	30.5442	30.5919	30.9862	31.2507	31.0198				11	11	11	50.9	50.9	50.9	23.742	0	197.81	33486000000	234	P23284	P23284	Peptidyl-prolyl cis-trans isomerase B	PPIB
29.3288	27.7706	28.9891	28.1387	27.7703	27.833	27.6208	27.5843	28.1979	27.5936	27.6218	28.622	27.8315	28.9423	28.8095	28.5687	28.6138	28.4701	28.6526				17	17	16	35.6	35.6	34.1	65.443	0	190.26	4690400000	117	P23368	P23368	NAD-dependent malic enzyme, mitochondrial	ME2
30.3862	29.581	30.6356	29.0388	29.4353	29.2716	29.4698	28.5983	30.974	29.8486	28.8555	31.1168	30.608	28.6816	31.2737	30.6265	29.2977	30.1854	30.8906				17	17	17	46.3	46.3	46.3	53.165	0	253.08	17167000000	179	P23381	P23381	Tryptophan--tRNA ligase, cytoplasmic;T1-TrpRS;T2-TrpRS	WARS
32.2808	31.6639	32.3853	31.7164	31.8996	31.6541	31.576	31.9049	31.8195	31.5058	31.7655	32.1619	31.7165	32.2141	32.0809	32.3293	31.7485	32.0625	32.2414				18	18	18	79.8	79.8	79.8	26.688	0	122.7	62326000000	385	P23396	P23396	40S ribosomal protein S3	RPS3
30.4583	30.5891	30.4236	30.6125	30.7598	30.9417	30.2279	31.2514	31.0147	30.2405	31.2579	30.1072	30.8029	31.5502	29.9835	30.0447	30.0467	30.4107	30.2152				16	16	16	36.1	36.1	36.1	47.716	0	286.45	23589000000	246	P23526	P23526	Adenosylhomocysteinase	AHCY
32.4754	32.0578	32.34	32.56	32.244	32.4407	32.2166	32.3444	32.6078	32.6312	32.2936	32.3212	32.5304	31.9353	32.3985	32.4819	32.5518	32.6494	32.381				11	11	9	62	62	51.2	18.502	0	203.35	89618000000	290	P23528	P23528	Cofilin-1	CFL1
28.8866	28.8817	29.4419	28.3604	29.3776	28.3766	28.8164	29.0973	29.1649	29.0209	28.366	29.3728	28.712	28.5285	29.3386	29.0278	28.4444	29.2103	29.4086				11	11	11	21.4	21.4	21.4	69.15	0	218.24	7475800000	79	P23588	P23588	Eukaryotic translation initiation factor 4B	EIF4B
25.9587	27.3014	26.5684	26.767	26.1207	26.3834	26.0392	26.1237	26.9524	26.9824	25.8482	26.2758	27.0757	25.5543	25.9413	26.3317	27.3791	26.7595	25.7248				9	9	9	8.4	8.4	8.4	137.92	0	48.267	1337400000	47	P23634;P20020;Q16720;Q01814	P23634	Plasma membrane calcium-transporting ATPase 4	ATP2B4
28.4727	27.2767	27.6902	27.7781	27.2557	27.5399	25.9083	28.3305	26.6909	27.8382	28.337	27.6868	26.7956	28.3921	27.8728	27.3356	27.6565	27.9616	27.0095				13	13	13	20.5	20.5	20.5	73.776	0	30.164	2999200000	56	P23786	P23786	Carnitine O-palmitoyltransferase 2, mitochondrial	CPT2
27.6447	28.1351	28.4033	28.0399	27.8609	28.1321	28.0398	28.1982	27.906	27.8813	28.2898	27.8472	27.7962	28.6212	27.8272	27.9001	27.255	28.3867	28.1309				7	7	7	30.7	30.7	30.7	23.819	0	14.787	3838600000	61	P23919	P23919	Thymidylate kinase	DTYMK
29.3228	25.953	30.346	26.3604	27.692	28.9679	27.8963	28.7836	26.6105	25.2198	30.7547	29.5169	27.1261	29.2078	30.3853	29.6408	25.898	26.1817	30.2349				6	6	6	34.8	34.8	34.8	27.807	0	40.363	7368400000	50	P24158	P24158	Myeloblastin	PRTN3
28.974	28.3925	29.2172	28.7824	29.2248	28.7914	29.5914	29.7294	29.5056	29.1052	29.2393	29.2896	29.0841	28.814	29.2641	28.8062	28.6752	29.3757	29.4147				9	7	7	44	38.7	38.7	24.763	0	210.96	8795300000	77	P24534	P24534	Elongation factor 1-beta	EEF1B2
29.1848	29.2232	29.3364	29.0207	28.312	28.7139	28.3337	28.8271	28.4755	28.6147	28.6905	28.867	28.1002	29.1108	28.412	28.5618	29.3466	29.0285	29.2351				10	10	10	47.3	47.3	47.3	28.908	0	144.99	6973600000	112	P24539	P24539	ATP synthase F(0) complex subunit B1, mitochondrial	ATP5F1
26.7755	26.1345	26.0481	26.9715	26.2193	25.3256	25.8808	25.3627	25.9537	26.5332	25.3508	25.8483	25.7052	26.1706	26.1048	26.4442	25.9763	26.0699	26.497				7	7	7	14.8	14.8	14.8	60.518	0	43.968	1078100000	50	P24557	P24557	Thromboxane-A synthase	TBXAS1
28.6831	28.4569	28.781	28.556	27.9631	28.1824	28.5628	28.8098	28.7574	28.2881	28.911	28.4135	28.2513	28.9734	28.3782	28.7066	28.3855	28.6423	28.6545				5	5	5	38	38	38	18.042	0	132.07	5470700000	59	P24666	P24666	Low molecular weight phosphotyrosine protein phosphatase	ACP1
29.3261	29.404	29.1463	29.6524	29.0332	29.6217	28.31	29.8198	29.3037	29.2211	29.5746	29.1974	29.0948	29.9098	29.3452	28.7717	30.2957	29.6416	29.3021				15	15	15	44.7	44.7	44.7	45.199	0	146.8	9931600000	138	P24752	P24752	Acetyl-CoA acetyltransferase, mitochondrial	ACAT1
31.87	32.8513	31.3175	31.8648	31.7247	32.8716	33.2259	31.2219	33.6747	32.2663	30.8064	31.6168	33.46	30.7572	31.8819	33.8826	31.3027	31.8265	33.0528				60	60	60	34.7	34.7	34.7	240.85	0	323.31	84111000000	734	P24821	P24821	Tenascin	TNC
29.5569	32.9615	30.0912	31.2718	30.3271	31.1474	29.7809	30.1697	32.0229	30.8507	29.6862	30.5917	32.7479	29.8965	30.313	30.9131	31.8385	30.5724	29.8088				9	9	3	62.2	62.2	23.8	19.827	0	323.31	41874000000	239	P24844	P24844	Myosin regulatory light polypeptide 9	MYL9
27.4352	26.091	28.017	25.5306	26.8779	26.7576	29.0507	27.2544	26.522	26.7556	27.1626	28.1372	26.3793	27.7141	27.3525	27.3781	25.7156	28.3441	28.2369				18	18	18	24.9	24.9	24.9	90.98	0	46.786	2665500000	64	P25205	P25205	DNA replication licensing factor MCM3	MCM3
27.1566	26.57	26.6918	26.4754	27.5231	26.3654	28.434	28.4502	27.4492	27.7646	28.1763	26.4591	26.243	28.8322	25.7321	27.3247	29.0742	26.1346	27.1973				10	10	10	38.6	38.6	38.6	34.258	0	52.593	2754100000	36	P25311	P25311	Zinc-alpha-2-glycoprotein	AZGP1
29.2114	29.2876	28.6375	28.7761	29.2844	29.526	29.2311	29.6974	27.6462	28.1212	29.6139	28.054	28.0579	28.9945	28.5079	28.7772	27.6698	28.3982	28.9661				12	12	12	57.2	57.2	57.2	33.178	0	83.461	6662800000	60	P25325	P25325	3-mercaptopyruvate sulfurtransferase	MPST
30.3576	30.0152	30.191	29.6125	30.0855	29.6876	29.8953	29.5051	29.1912	29.4391	30.0096	30.2194	29.5756	30.2876	30.0997	30.2404	29.1922	29.9473	30.3134				7	7	7	69.7	69.7	69.7	14.515	0	183.41	16800000000	179	P25398	P25398	40S ribosomal protein S12	RPS12
27.9102	27.2411	27.9642	27.6266	27.7281	27.4778	27.8234	28.0217	28.2714	28.1976	27.9026	27.9716	27.4711	28.5399	28.209	28.2297	27.8918	28.2914	28.1753				11	11	10	34.1	34.1	30.6	38.044	0	68.687	3971400000	88	P25685	P25685	DnaJ homolog subfamily B member 1	DNAJB1
33.3745	33.0679	33.4545	32.9973	32.3457	32.7372	31.8447	32.0736	32.3099	32.5422	32.1449	32.8072	32.3249	33.5655	32.5185	32.9211	33.0544	32.7182	32.9292				26	26	26	53.3	53.3	53.3	59.75	0	323.31	121390000000	560	P25705	P25705	ATP synthase subunit alpha, mitochondrial	ATP5A1
28.9784	26.7339	28.622	28.0524	27.2236	27.3033	25.618	28.291	28.4548	27.772	27.8397	28.6557	27.6207	27.4523	27.7011	28.0197	27.8985	27.9146	28.5026				8	8	8	27.5	27.5	27.5	37.495	0	72.428	3774500000	67	P25774	P25774	Cathepsin S	CTSS
30.076	29.1158	30.5663	29.9154	30.066	29.603	29.5523	30.2218	30.1755	29.8911	29.9046	30.2624	29.7328	29.8648	30.3551	30.2511	29.7825	29.9815	30.3864				15	15	15	62.4	62.4	62.4	29.555	0	85.555	15306000000	166	P25786	P25786	Proteasome subunit alpha type-1	PSMA1
28.6285	28.2476	28.9806	28.5801	28.5932	28.2237	28.1783	28.9359	28.4213	28.5148	28.7761	28.927	28.6832	28.8357	29.1789	29.0143	28.5298	28.9729	28.8655				5	5	5	27.8	27.8	27.8	25.898	0	50.636	6098500000	45	P25787	P25787	Proteasome subunit alpha type-2	PSMA2
29.4635	28.8184	29.7508	29.1535	29.6301	28.6841	28.8167	29.41	29.3844	29.3451	29.1261	29.5354	29.0812	29.1499	29.5407	29.2127	28.9818	29.4764	29.5226				10	10	10	38	38	38	28.433	0	71.903	9256200000	125	P25788	P25788	Proteasome subunit alpha type-3	PSMA3
29.12	28.3969	29.3	28.9525	29.0643	28.8321	28.7558	29.4009	29.3681	29.1226	28.9194	29.3547	28.9562	28.9656	29.4037	29.312	29.0018	29.2471	29.5616				7	7	7	25.7	25.7	25.7	29.483	0	28.29	7553200000	68	P25789	P25789	Proteasome subunit alpha type-4	PSMA4
30.1347	28.5033	28.5427	30.0882	28.8375	29.3231	28.4399	30.8057	28.4476	30.4816	30.5028	29.124	28.1505	30.1925	30.5185	30.1734	26.2783	29.4133	30.2034				3	3	3	41.1	41.1	41.1	10.4	0	168.88	12220000000	68	P25815	P25815	Protein S100-P	S100P
31.505	32.069	31.5939	31.6742	31.6049	31.5206	31.3756	31.3405	32.2122	31.6218	31.3279	31.8345	32.1985	30.6722	32.116	32.0162	32.0151	31.8479	31.8065				26	26	17	36.7	36.7	25.8	67.819	0	296.62	50105000000	333	P26038	P26038	Moesin	MSN
27.6454	27.3851	27.6335	27.2805	27.5623	27.3435	28.5478	27.1859	27.4364	27.4242	27.6165	28.0424	27.5522	27.71	27.5995	27.5573	26.8187	27.4787	27.492				10	10	10	29	29	29	54.416	0	72.567	2850500000	69	P26196	P26196	Probable ATP-dependent RNA helicase DDX6	DDX6
27.7461	27.1733	27.613	28.025	27.8455	27.9351	27.9779	28.0953	27.9458	27.5675	28.2525	27.6796	27.5987	28.1491	28.0207	28.1647	27.6604	27.7443	27.6831				6	6	6	13.7	13.7	13.7	53.5	0	58.708	3729900000	96	P26368	P26368	Splicing factor U2AF 65 kDa subunit	U2AF2
31.3196	30.2512	31.2068	30.1199	30.8216	30.0746	30.4057	30.5977	30.6102	30.305	30.1652	31.2203	30.0864	31.0353	31.0521	30.8756	29.8093	31.1145	30.5706				8	8	8	37.4	37.4	37.4	24.261	0	216.25	24947000000	128	P26373	P26373	60S ribosomal protein L13	RPL13
30.157	30.8691	29.9807	28.6678	29.4493	30.0218	32.4411	29.607	29.9928	29.9197	29.2311	29.6501	29.8639	29.1061	29.9805	29.7193	29.8786	29.0443	29.6393				5	5	5	36.6	36.6	36.6	11.728	0	25.148	21118000000	143	P26447	P26447	Protein S100-A4	S100A4
28.9347	28.4143	28.7039	28.5646	28.4703	28.2899	28.5959	29.1079	29.2875	28.6805	28.686	29.0543	28.8408	29.1105	28.5474	28.9516	28.559	28.8041	28.8473				6	5	5	31.6	25.8	25.8	24.033	0	30.877	6396200000	59	P26583	P26583	High mobility group protein B2	HMGB2
30.7339	30.2008	30.49	30.332	30.6835	30.419	30.8112	30.6945	30.6491	30.3471	30.7131	30.5376	30.3991	30.7787	30.5653	30.3273	30.0811	30.5166	30.5507				15	15	12	43.1	43.1	38.4	57.221	0	323.31	22510000000	230	P26599	P26599	Polypyrimidine tract-binding protein 1	PTBP1
29.3174	28.5231	29.0847	28.5842	28.6144	28.3938	29.0245	28.98	28.4345	28.5571	28.7731	28.7798	28.2982	28.7601	28.7411	28.7447	28.2537	28.5251	28.79				20	20	20	29.9	29.9	29.9	83.434	0	93.714	6323100000	126	P26639;A2RTX5	P26639	Threonine--tRNA ligase, cytoplasmic	TARS
30.1551	29.7484	30.0817	29.8093	29.9128	29.7867	29.8045	29.6229	29.4844	29.8362	29.5917	30.045	29.5581	29.8252	30.1387	29.8772	29.6581	29.9925	29.9881				33	33	33	31.5	31.5	31.5	140.47	0	235.45	13485000000	260	P26640	P26640	Valine--tRNA ligase	VARS
31.2298	30.872	31.5968	31.002	31.5376	31.1345	31.6016	31.4672	31.1516	31.0661	31.3752	31.2647	30.9649	31.2107	31.3011	31.0373	30.6715	31.2822	31.3039				18	18	18	37.8	37.8	37.8	50.118	0	189.81	35165000000	262	P26641	P26641	Elongation factor 1-gamma	EEF1G
28.6584	28.9596	29.4984	29.0777	28.5464	29.3941	27.9425	30.0272	29.9837	28.5726	29.6658	28.9498	29.9286	28.8325	29.3296	30.6243	29.3298	28.6526	28.8737				11	11	11	49.7	49.7	49.7	31.73	0	184.96	9003300000	138	P27105	P27105	Erythrocyte band 7 integral membrane protein	STOM
28.2079	27.5516	27.0434	26.7387	24.8296	28.8409	26.0358	27.554	27.1875	25.5758	27.8057	26.8826	27.8622	27.8436	28.0949	25.5564	27.3998	27.1882	24.3681				6	6	6	32.7	32.7	32.7	25.268	0	19.339	2377400000	64	P27144	P27144	Adenylate kinase 4, mitochondrial	AK4
25.9169	28.7531	25.736	26.6725	27.9565	27.1932	25.5436	26.7412	26.4152	27.8286	27.1829	26.6626	26.9562	26.1844	26.0942	26.3115	28.1282	25.7819	26.4378				9	8	8	19.2	17.1	17.1	58.762	0	47.59	2122800000	33	P27338	P27338	Amine oxidase [flavin-containing] B	MAOB
29.3003	29.679	29.4779	29.6401	29.6575	29.4092	29.2716	29.9413	29.9123	29.304	29.8165	29.2781	29.6924	29.2282	29.4988	29.4114	29.6538	29.534	29.2734				13	8	8	53.1	38.8	38.8	27.764	0	254.25	10879000000	117	P27348	P27348	14-3-3 protein theta	YWHAQ
27.1111	27.2158	26.2754	27.2478	27.2259	27.2326	26.2248	26.1696	26.649	27.5031	26.362	27.0861	26.8964	26.496	26.773	26.4687	27.094	26.5067	26.9149				9	7	7	27.4	21.6	21.6	43.135	0	16.496	1678100000	29	P27361;Q16659	P27361	Mitogen-activated protein kinase 3	MAPK3
28.3753	25.8915	25.6326	25.8047	28.3266	26.4743	28.4623	28.8403	26.7628	28.0699	28.8472	26.9018	26.2859	25.5587	29.1225	26.3721	26.3091	27.7749	29.9158				19	19	19	25.1	25.1	25.1	88.278	0	70.94	3690200000	74	P27487	P27487	Dipeptidyl peptidase 4;Dipeptidyl peptidase 4 membrane form;Dipeptidyl peptidase 4 soluble form	DPP4
30.463	29.7604	30.6724	29.1116	29.8865	29.5596	29.4444	29.4201	28.9373	29.585	29.5801	30.1659	29.4446	30.2731	30.1959	29.9699	29.2118	29.9912	30.1732				7	7	7	32.7	32.7	32.7	24.604	0	35.537	17184000000	179	P27635;Q96L21	P27635;Q96L21	60S ribosomal protein L10;60S ribosomal protein L10-like	RPL10;RPL10L
27.0926	26.9522	27.5015	26.9508	26.5713	27.1247	26.9326	27.0537	27.4591	27.0871	26.5031	27.6693	26.6242	27.1217	27.2764	27.2003	27.4834	27.8942	26.938				12	12	12	25.6	25.6	25.6	68.137	0	36.93	2060300000	42	P27694	P27694	Replication protein A 70 kDa DNA-binding subunit;Replication protein A 70 kDa DNA-binding subunit, N-terminally processed	RPA1
29.5675	28.7529	28.8424	29.0444	29.8388	29.1536	28.6152	29.5791	29.2973	29.2575	29.3818	28.9701	28.9263	29.4205	28.5842	28.8825	28.8461	29.0865	28.9768				9	9	9	38.4	38.4	38.4	35.554	0	162.09	8980700000	143	P27695	P27695	DNA-(apurinic or apyrimidinic site) lyase;DNA-(apurinic or apyrimidinic site) lyase, mitochondrial	APEX1
27.6007	27.5587	28.2487	28.2334	28.0871	28.1276	28.2863	28.6278	28.5413	28.4984	28.6817	28.3629	27.7676	28.3429	28.2346	28.5931	27.8565	28.7757	28.2389				26	26	25	13.5	13.5	13.2	242.98	0	118.23	4569200000	114	P27708	P27708	CAD protein;Glutamine-dependent carbamoyl-phosphate synthase;Aspartate carbamoyltransferase;Dihydroorotase	CAD
31.0614	29.8494	31.1645	30.5413	30.8614	30.6966	31.2162	31.5051	30.9793	30.9302	31.2796	31.232	30.7086	30.5039	31.1544	30.6063	30.9989	31.216	31.2032				20	20	20	48	48	48	48.141	0	323.31	32578000000	290	P27797	P27797	Calreticulin	CALR
29.6396	30.0074	29.8505	30.088	29.5805	29.9126	29.6042	30.0634	30.7231	29.8755	29.6201	29.7314	30.3996	29.4919	29.9411	29.7274	30.235	30.471	29.4639				29	29	29	32.6	32.6	32.6	121	0	307.59	14182000000	243	P27816	P27816	Microtubule-associated protein 4	MAP4
31.3866	30.8269	31.0838	31.0459	31.2047	30.9564	31.2696	31.4089	31.0035	31.0434	31.1659	31.174	30.9523	30.2937	31.1622	30.8012	30.8441	31.3425	30.4536				24	24	24	37.8	37.8	37.8	67.567	0	246.59	33425000000	417	P27824	P27824	Calnexin	CANX
30.2675	29.3302	30.4427	29.2604	29.5289	29.3919	28.6054	29.0073	28.9732	29.7548	29.1038	30.3391	29.313	29.4038	30.3564	30.1557	29.2474	29.543	30.3723				9	9	9	32.6	32.6	32.6	30.354	0	95.597	11916000000	120	P28062	P28062	Proteasome subunit beta type-8	PSMB8
29.0863	28.3873	29.6671	28.6462	28.3174	28.3133	27.058	28.4303	29.2549	28.6817	28.0431	29.3119	28.3595	28.2102	29.3801	29.6085	28.8034	28.6882	29.7021				5	5	5	24.2	24.2	24.2	23.264	0	62.253	6756800000	56	P28065	P28065	Proteasome subunit beta type-9	PSMB9
29.6359	28.4896	29.8638	29.1255	29.1057	28.5671	28.8092	29.247	28.9655	28.9417	29.2848	29.5664	28.732	29.1575	29.527	29.5294	29.0378	29.2158	29.5478				8	8	8	45.6	45.6	45.6	26.411	0	86.122	8738900000	98	P28066	P28066	Proteasome subunit alpha type-5	PSMA5
28.8135	28.1852	29.2839	28.4488	28.4901	27.9137	27.8602	28.1203	28.2084	28.1782	28.2743	29.0169	27.6752	28.2956	29.0431	28.3096	27.4317	27.8227	28.9631				5	5	5	26.1	26.1	26.1	29.204	0	20.847	4933200000	46	P28070	P28070	Proteasome subunit beta type-4	PSMB4
27.7901	27.6453	27.3509	27.8445	27.5999	26.9597	27.2577	28.3136	27.3134	27.3025	27.9804	26.4568	27.4745	28.148	26.9915	27.1717	27.6558	28.1131	27.0731				5	5	5	20.1	20.1	20.1	25.357	0	11.341	2688900000	30	P28072	P28072	Proteasome subunit beta type-6	PSMB6
25.7302	26.3515	26.4316	26.9383	27.7523	25.6755	27.4569	28.1003	26.6171	26.0455	27.8412	25.4928	26.5404	27.8887	25.5928	25.3829	26.723	27.3939	25.7345				5	5	5	23.6	23.6	23.6	28.48	0	32.902	1725300000	41	P28074	P28074	Proteasome subunit beta type-5	PSMB5
26.5773	25.8708	26.7357	26.8173	26.2977	26.5084	27.0605	26.667	26.0487	27.1313	26.4114	26.3225	25.6245	26.245	25.6865	26.1321	25.4223	27.6341	26.6137				8	8	8	15.2	15.2	15.2	75.475	0	24.306	1401300000	34	P28288	P28288	ATP-binding cassette sub-family D member 3	ABCD3
28.7743	29.4869	28.9396	28.1666	28.2357	28.3949	28.1619	28.1267	28.1618	27.5109	28.1468	28.6247	28.101	28.3897	28.6209	28.6165	28.9431	28.3449	28.1064				15	15	15	27.5	27.5	27.5	79.467	0	141.71	5104800000	103	P28331	P28331	NADH-ubiquinone oxidoreductase 75 kDa subunit, mitochondrial	NDUFS1
28.5743	28.7748	28.4651	28.4592	28.4499	28.514	28.495	28.313	28.6795	28.1923	28.555	28.739	28.8851	28.3195	28.7196	28.7933	28.7161	28.5193	28.4333				13	13	11	39.7	39.7	33.6	41.389	0	46.515	5751300000	147	P28482	P28482	Mitogen-activated protein kinase 1	MAPK1
27.8473	26.6283	28.6831	27.0573	27.2203	28.2492	27.047	27.1148	27.0583	26.0213	27.966	27.8967	27.0323	27.9492	28.7823	29.3456	26.5911	26.6983	28.17				5	5	5	26.7	26.7	26.7	24.01	0	13.764	3055000000	51	P28676	P28676	Grancalcin	GCA
27.0116	26.0226	27.5089	25.6235	26.7201	26.5586	25.889	27.2465	26.9406	25.9705	26.9	27.7861	26.5449	26.6827	27.6852	27.5565	26.9396	26.3343	27.6788				5	5	5	10.1	10.1	10.1	63.544	0	39.534	1762300000	54	P28799	P28799	Granulins;Acrogranin;Paragranulin;Granulin-1;Granulin-2;Granulin-3;Granulin-4;Granulin-5;Granulin-6;Granulin-7	GRN
30.7256	29.7403	30.9708	30.0994	30.2283	29.9773	29.5378	30.5117	30.9129	30.4869	30.4305	31.148	30.4526	29.6828	30.7096	30.6112	30.743	30.7838	31.4162				23	23	23	55.5	55.5	55.5	56.166	0	323.31	22660000000	371	P28838	P28838	Cytosol aminopeptidase	LAP3
27.0886	28.2776	27.5617	27.3551	27.2633	27.9425	28.4218	27.5495	28.4498	28.432	27.0367	27.3771	27.5608	27.8289	27.603	27.231	27.3663	27.3815	27.4317				21	21	21	20	20	20	138.35	0	53.287	3220500000	65	P29144	P29144	Tripeptidyl-peptidase 2	TPP2
25.8914	26.4557	25.7711	25.8053	26.2132	25.9132	26.4956	27.0611	26.7376	26.1105	27.1421	26.8739	26.4498	25.6296	26.2447	25.2921	26.4032	26.7682	26.7297				4	4	4	16.2	16.2	16.2	30.188	0	15.788	1243100000	37	P29218	P29218	Inositol monophosphatase 1	IMPA1
27.1453	26.4152	27.5636	27.707	26.9859	27.1262	26.535	27.476	27.7838	26.9785	27.2881	27.6638	27.3863	27.0499	27.8138	28.2776	28.4228	27.495	27.2429				12	12	12	24.2	24.2	24.2	67.56	0	47.638	2438000000	56	P29350	P29350	Tyrosine-protein phosphatase non-receptor type 6	PTPN6
31.6868	31.1725	31.9733	31.7409	31.735	32.1717	31.2714	32.1999	32.3717	31.5771	32.1347	31.4948	31.9382	31.971	31.751	31.9465	31.7392	31.7839	31.7217				23	23	23	49	49	49	67.877	0	323.31	59741000000	381	P29401	P29401	Transketolase	TKT
26.386	25.3266	27.2969	26.5581	26.1673	25.5234	24.6422	26.6604	26.1728	25.3716	26.1271	27.0435	25.6832	25.8463	25.8063	26.3146	26.8512	26.6543	27.0108				7	7	7	17.3	17.3	17.3	45.158	0	17.858	1298400000	30	P29466	P29466	Caspase-1;Caspase-1 subunit p20;Caspase-1 subunit p10	CASP1
29.6851	29.4681	29.8754	29.834	29.5391	29.421	29.3049	29.6136	30.0962	29.5815	29.3653	30.0334	29.7627	29.3114	30.4547	30.407	29.7941	29.6311	29.8196				23	23	23	30.3	30.3	30.3	97.55	0	243.6	12362000000	211	P29590	P29590	Protein PML	PML
30.5766	30.0898	30.8099	30.4034	30.6986	30.469	30.4723	31.2388	30.7446	30.529	31.1039	30.6356	30.5445	30.3927	30.6381	30.5043	30.1285	30.5895	30.7375				14	14	12	57.7	57.7	53.4	31.121	0	323.31	24589000000	219	P29692	P29692	Elongation factor 1-delta	EEF1D
27.8438	28.2383	28.5673	28.7526	28.5705	28.673	29.0733	29.4529	29.2013	28.8333	28.798	28.897	29.0253	28.0665	28.9961	28.2497	29.19	28.9532	28.0591				10	10	10	47.9	47.9	47.9	31.554	0	221.97	6569700000	138	P29966	P29966	Myristoylated alanine-rich C-kinase substrate	MARCKS
27.3313	27.9506	27.2151	27.7135	27.4134	27.5352	27.6532	27.4729	27.5756	27.6809	27.3867	27.5385	27.636	27.5342	26.8743	26.9396	27.5314	28.444	27.5818				12	12	6	40.1	40.1	19.2	42.123	0	39.509	2885000000	45	P29992	P29992	Guanine nucleotide-binding protein subunit alpha-11	GNA11
31.3895	31.5267	30.974	31.4556	30.7871	31.3057	31.5656	31.2267	31.5317	31.2608	31.3236	31.1951	31.5895	30.8527	31.4513	31.4008	31.7436	31.3439	30.9764				14	14	14	70.1	70.1	70.1	25.035	0	117.05	37524000000	167	P30041	P30041	Peroxiredoxin-6	PRDX6
29.9021	30.2431	29.8712	29.5667	29.1665	28.5856	28.6423	28.7115	29.1642	28.7069	29.068	29.1598	29.0614	29.9154	29.3626	29.4899	30.083	28.8156	29.3532				8	8	8	56.3	56.3	56.3	22.119	0	97.154	10971000000	121	P30043	P30043	Flavin reductase (NADPH)	BLVRB
30.7746	30.3783	30.9985	31.7147	30.6915	32.3288	29.8043	32.3698	30.8933	30.8619	32.5325	30.2785	31.1108	32.13	30.1959	30.8012	30.6909	30.9033	30.6474				8	8	8	55.1	55.1	55.1	22.086	0	167.51	36717000000	176	P30044	P30044	Peroxiredoxin-5, mitochondrial	PRDX5
29.5404	29.0216	29.038	28.4642	29.3893	28.8675	29.1014	28.5032	28.5714	28.0873	28.341	28.7964	28.8873	29.332	29.0201	29.1016	28.8924	28.9682	28.5953				6	6	6	53.4	53.4	53.4	12.712	0	80.835	7103100000	64	P30046;A6NHG4	P30046;A6NHG4	D-dopachrome decarboxylase;D-dopachrome decarboxylase-like protein	DDT;DDTL
30.9186	30.9143	30.7975	30.6873	30.8106	30.4835	30.7238	30.7521	30.0535	30.6645	31.0411	30.3548	30.5215	31.4494	30.675	30.2174	30.3549	30.372	30.4085				8	8	8	36.3	36.3	36.3	27.692	0	166.03	23519000000	105	P30048	P30048	Thioredoxin-dependent peroxide reductase, mitochondrial	PRDX3
31.0662	30.2913	31.1721	30.3708	30.6039	30.3253	30.3498	30.6097	30.5998	30.2301	30.7329	30.9207	30.4664	30.8069	30.9275	31.0417	30.3705	30.8349	31.0482				7	7	7	58.8	58.8	58.8	17.818	0	239.89	25907000000	184	P30050	P30050	60S ribosomal protein L12	RPL12
29.9238	30.0643	29.2237	28.6343	29.19	29.4432	29.3564	28.0987	27.814	29.861	29.1666	29.1203	28.0788	30.7356	28.893	28.5143	28.1781	28.8664	29.3751				11	11	11	46.6	46.6	46.6	31.387	0	198.24	10223000000	132	P30084	P30084	Enoyl-CoA hydratase, mitochondrial	ECHS1
29.3359	28.3501	28.2662	28.4346	28.6934	27.9322	27.6127	28.0115	27.0228	28.1794	28.5809	28.273	27.3702	28.4361	28.4044	27.8327	26.7556	28.1515	28.3792				9	9	9	46.4	46.4	46.4	22.222	0	126.1	4465800000	90	P30085	P30085	UMP-CMP kinase	CMPK1
30.6505	30.8756	30.3372	30.9093	30.8616	30.7011	31.0868	30.2121	30.9365	30.6523	30.1603	30.5928	31.0676	30.7693	30.5058	30.6194	31.3931	30.7583	30.5027				10	10	10	73.3	73.3	73.3	21.057	0	323.31	26619000000	200	P30086	P30086	Phosphatidylethanolamine-binding protein 1;Hippocampal cholinergic neurostimulating peptide	PEBP1
32.3724	32.0799	32.3603	32.133	32.2322	31.7012	31.7765	32.5222	32.3248	33.194	32.4081	32.294	31.8055	31.8285	32.3205	31.6151	32.0034	32.8592	31.991				23	23	23	53.5	53.5	53.5	56.782	0	323.31	82315000000	617	P30101	P30101	Protein disulfide-isomerase A3	PDIA3
30.2734	30.0073	30.1602	29.7262	30.0704	29.5751	29.7378	29.7691	29.9113	29.8892	29.5259	30.1428	29.5833	29.627	30.1116	29.7214	29.6279	30.1718	30.3483				24	24	24	51.1	51.1	51.1	65.308	0	170.08	14082000000	189	P30153;P30154	P30153	Serine/threonine-protein phosphatase 2A 65 kDa regulatory subunit A alpha isoform	PPP2R1A
27.2599	26.7975	27.1145	26.9466	27.1268	26.9374	27.2234	27.618	27.6786	26.8488	27.1453	27.3394	27.1151	27.2624	27.3214	27.4055	27.0501	27.5088	27.0721				8	8	8	17.5	17.5	17.5	56.806	0	59.725	2129800000	68	P30419;O60551	P30419	Glycylpeptide N-tetradecanoyltransferase 1	NMT1
30.6668	29.7772	30.3693	30.0637	29.9167	30.1194	29.3197	29.4338	29.9449	30.2715	29.4694	31.1696	30.4631	29.7126	30.4188	30.6037	29.975	29.3358	29.9967				17	17	1	47.7	47.7	3	41.054	0	323.31	17630000000	267	P30453;P30457;P30450;P18462;P30456;P16190	P30453;P30457;P30450;P18462;P30456;P16190	HLA class I histocompatibility antigen, A-34 alpha chain;HLA class I histocompatibility antigen, A-66 alpha chain;HLA class I histocompatibility antigen, A-26 alpha chain;HLA class I histocompatibility antigen, A-25 alpha chain;HLA class I histocompatibility antigen, A-43 alpha chain;HLA class I histocompatibility antigen, A-33 alpha chain	HLA-A
29.1106	28.1795	29.1724	28.2153	28.8787	28.3756	28.0789	28.6538	28.9062	28.1004	28.6242	29.2014	28.268	27.9111	29.3755	28.9834	28.0245	28.4869	28.1351				12	6	1	36.2	20.7	2.2	40.33	0	100.48	6217500000	82	P30460	P30460	HLA class I histocompatibility antigen, B-8 alpha chain	HLA-B
25.7644	25.9746	26.3637	26.178	27.152	26.0459	25.7714	27.3551	25.958	26.6487	27.3412	26.0099	26.0526	27.0346	26.5258	26.0326	25.7806	26.3527	26.1742				6	6	6	17.1	17.1	17.1	41.465	0	17.2	1256000000	30	P30533	P30533	Alpha-2-macroglobulin receptor-associated protein	LRPAP1
30.2073	29.406	29.7514	28.6798	29.1598	29.5211	29.2347	29.2669	27.8571	29.4041	30.0229	29.7189	28.7432	30.4797	30.0497	29.6362	28.1533	29.0621	29.8301				3	3	3	13.6	13.6	13.6	18.828	0.00033179	7.1416	10506000000	49	P30536	P30536	Translocator protein	TSPO
25.6196	25.6249	26.4611	25.0065	25.6817	25.3099	25.4301	25.6749	25.1974	25.0259	25.4376	26.2374	25.6858	25.3801	25.8136	25.6676	25.7688	25.6106	25.4702				4	4	4	9.9	9.9	9.9	54.889	0.00036245	9.0202	701710000	9	P30566	P30566	Adenylosuccinate lyase	ADSL
30.5353	29.8246	29.0643	30.1296	29.1153	29.7432	28.6173	29.9323	29.5579	29.308	29.4461	29.1471	29.0695	30.3352	28.9383	29.305	30.1183	29.7735	28.9322				8	8	8	39.9	39.9	39.9	21.676	0	65.535	11706000000	96	P30626	P30626	Sorcin	SRI
31.4621	30.0331	31.6549	30.6157	31.2359	30.3578	30.2108	31.4545	30.6042	30.637	31.437	31.3206	30.3272	30.1951	32.071	31.7156	30.2164	31.175	31.1301				20	20	19	50.7	50.7	48	42.741	0	319.47	31363000000	278	P30740;O75830	P30740	Leukocyte elastase inhibitor	SERPINB1
28.9282	31.4699	29.6071	30.8544	30.2638	30.5937	29.0775	29.6052	29.8825	30.003	29.8459	29.7208	30.1327	31.5754	28.8371	29.6749	30.6661	29.0262	29.5989				20	19	18	47.6	46	44.5	57.206	0	323.31	17465000000	200	P30837	P30837	Aldehyde dehydrogenase X, mitochondrial	ALDH1B1
29.221	29.1018	29.606	30.025	29.335	29.3725	28.6292	29.2693	29.1905	29.2672	28.9497	29.3052	28.9941	30.0014	29.3227	28.9327	29.5615	29.1335	29.6186				20	20	20	34.5	34.5	34.5	72.691	0	185.29	9438900000	148	P31040	P31040	Succinate dehydrogenase [ubiquinone] flavoprotein subunit, mitochondrial	SDHA
31.4017	30.9316	31.7069	31.0136	31.0386	30.6326	29.9567	30.7672	31.6515	30.6486	30.6997	31.8799	31.3992	30.2292	31.9684	32.4525	32.2768	30.7221	31.4539				13	13	13	27.3	27.3	27.3	51.026	0	185.57	36853000000	267	P31146	P31146	Coronin-1A	CORO1A
27.2784	28.4418	27.244	28.2703	27.7715	28.0117	27.5619	28.1826	28.6781	28.1024	28.145	27.565	28.0727	27.3749	27.3983	27.4792	28.3047	27.9965	27.5552				18	12	12	53.2	36.7	36.7	50.582	0	141.16	3547200000	127	P31150	P31150	Rab GDP dissociation inhibitor alpha	GDI1
28.7372	27.9978	28.575	28.062	28.0649	28.0412	28.2985	28.2107	28.2258	28.0438	28.2272	28.6537	27.8656	28.3692	28.3414	28.2188	27.7349	28.7588	28.2755				10	10	10	28.1	28.1	28.1	43.66	0	51.373	4695100000	91	P31153;Q00266	P31153	S-adenosylmethionine synthase isoform type-2	MAT2A
27.0197	26.2884	27.4427	26.6709	26.8849	26.8441	27.6132	26.9173	26.5382	26.7553	27.1185	27.2434	26.5602	26.834	27.2935	26.9388	26.3143	27.2082	27.3935				7	7	7	22.4	22.4	22.4	44.868	0	22.414	1828400000	54	P31689	P31689	DnaJ homolog subfamily A member 1	DNAJA1
30.6671	30.7658	31.0868	29.8698	30.688	30.6297	29.9697	30.1925	29.7875	30.4429	30.4696	30.3198	30.0046	30.642	30.3276	29.7762	30.138	30.3048	30.4813				15	15	14	34.6	34.6	33.1	52.645	0	110.41	21889000000	207	P31930	P31930	Cytochrome b-c1 complex subunit 1, mitochondrial	UQCRC1
28.3352	28.1451	27.525	28.305	27.1233	28.8924	27.7143	28.8734	28.1602	27.8454	28.7128	27.1236	27.5105	28.8738	27.1567	26.8708	27.4798	27.5525	27.3021				8	8	8	33.9	33.9	33.9	35.329	0	104.56	4127400000	88	P31937	P31937	3-hydroxyisobutyrate dehydrogenase, mitochondrial	HIBADH
29.7853	29.9643	29.6552	29.7756	30.0765	29.7617	30.3255	29.8474	29.8238	29.5666	29.6421	29.5634	29.3171	30.4055	29.5936	29.4087	29.2588	29.6518	29.3088				25	25	25	54.1	54.1	54.1	64.615	0	135.95	12891000000	233	P31939	P31939	Bifunctional purine biosynthesis protein PURH;Phosphoribosylaminoimidazolecarboxamide formyltransferase;IMP cyclohydrolase	ATIC
29.1807	28.235	28.6777	28.9459	28.87	29.2526	28.7607	28.7054	28.7587	28.7699	28.9387	29.0313	28.8609	28.9361	29.0747	29.1319	28.6553	28.8051	28.8033				7	6	6	24	21.7	21.7	36.926	0	62.906	6863700000	81	P31942	P31942	Heterogeneous nuclear ribonucleoprotein H3	HNRNPH3
30.815	30.0922	30.4865	30.3647	30.4527	30.6082	30.4143	30.37	30.8794	30.3126	30.3163	30.7421	30.5566	30.7832	30.5728	30.5869	30.4968	30.5499	30.6547				12	12	4	30.1	30.1	10.2	49.229	0	213.81	26522000000	266	P31943	P31943	Heterogeneous nuclear ribonucleoprotein H;Heterogeneous nuclear ribonucleoprotein H, N-terminally processed	HNRNPH1
30.4216	30.473	30.0689	30.6222	30.8887	30.972	30.3686	31.1292	31.4683	30.708	30.8728	30.3818	31.0004	31.2713	30.3445	30.1404	30.5892	30.2694	29.9815				12	7	6	55.7	41.5	37.8	28.082	0	323.31	24303000000	169	P31946	P31946	14-3-3 protein beta/alpha;14-3-3 protein beta/alpha, N-terminally processed	YWHAB
30.4764	30.682	30.6692	30.493	31.9446	30.0157	30.1415	30.6687	29.5622	31.4299	30.0445	30.7987	29.2117	30.8538	31.2861	30.686	29.5074	30.8477	31.6391				12	9	9	55.2	45.2	45.2	27.774	0	67.411	27632000000	105	P31947	P31947	14-3-3 protein sigma	SFN
29.7521	28.9806	29.9925	29.504	29.7205	29.8787	30.0669	30.2119	30.1782	29.9086	29.9776	29.887	29.866	29.2167	29.8946	29.5793	29.4698	30.0025	29.9742				21	21	21	34.8	34.8	34.8	62.639	0	56.354	13622000000	164	P31948	P31948	Stress-induced-phosphoprotein 1	STIP1
31.8591	31.9613	31.3253	31.6835	31.5451	31.2133	31.7066	31.7395	31.5841	31.7397	31.3804	31.2685	31.5147	31.3354	31.711	31.4631	30.6147	31.1799	31.4793				6	6	6	79	79	79	11.74	0	77.828	44655000000	114	P31949	P31949	Protein S100-A11;Protein S100-A11, N-terminally processed	S100A11
31.5533	31.4545	31.8189	31.414	30.8796	30.6026	31.5083	30.8679	30.6176	30.3847	30.7772	30.716	30.9145	31.6091	31.0481	31.3312	31.1648	31.302	31.3481				12	11	11	69.7	64.1	64.1	21.892	0	92.544	37881000000	200	P32119	P32119	Peroxiredoxin-2	PRDX2
27.5527	25.3535	27.0984	27.2424	27.9071	27.0705	25.7862	28.6909	25.9517	27.0176	28.7984	26.864	25.5492	28.1193	26.9842	27.0119	24.6558	27.2694	27.0049				9	9	8	39.8	39.8	35.7	33.36	0	65.53	2329500000	60	P32322	P32322	Pyrroline-5-carboxylate reductase 1, mitochondrial	PYCR1
28.7713	28.4075	29.524	28.0277	27.4471	27.9686	26.3844	27.8446	29.691	27.6722	27.3235	29.3495	29.1799	26.204	29.2855	29.305	28.6219	29.0687	29.2816				14	14	12	24.2	24.2	19.4	67.93	0	69.549	5668500000	94	P32455;Q9H0R5	P32455	Interferon-induced guanylate-binding protein 1	GBP1
30.0153	29.5916	30.2457	29.3973	29.7862	29.6223	29.4139	29.5462	29.3652	29.269	29.3694	29.8253	29.3738	30.0118	29.9898	29.9439	28.393	29.8033	29.9137				10	10	10	65.1	65.1	65.1	21.863	0	109.86	13289000000	142	P32969	P32969	60S ribosomal protein L9	RPL9
28.0621	28.2877	28.089	28.4018	28.7393	28.506	28.19	28.8756	28.8565	28.9224	28.4858	28.231	28.4115	27.1966	27.7339	27.5569	28.4136	29.0032	28.1529				25	25	25	31.9	31.9	31.9	109.68	0	127.53	5137200000	128	P33176;O60282;Q12840	P33176	Kinesin-1 heavy chain	KIF5B
27.126	25.802	26.9843	26.6106	26.7917	26.7261	26.7873	27.2008	27.1347	25.7441	26.8792	26.9689	26.4313	27.0953	26.9222	26.9174	26.5332	26.9909	26.883				6	6	6	12	12	12	60.959	0	31.356	1615700000	50	P33240;Q9H0L4	P33240;Q9H0L4	Cleavage stimulation factor subunit 2;Cleavage stimulation factor subunit 2 tau variant	CSTF2;CSTF2T
27.476	26.8943	27.5501	27.5168	27.1908	27.6132	27.0668	26.737	28.1139	26.2206	26.8445	27.6869	27.6733	26.2138	28.1198	28.2574	27.8913	27.4118	28.098				10	10	10	53.1	53.1	53.1	37.191	0	90.355	2496800000	67	P33241	P33241	Lymphocyte-specific protein 1	LSP1
27.1684	27.8619	27.5502	26.9153	27.4639	26.8784	26.7045	27.771	27.6706	26.5523	27.1242	27.2272	26.9722	27.3186	27.5466	27.0539	26.8653	27.1939	26.8873				5	5	5	25.8	25.8	25.8	26.563	0	36.249	2190400000	43	P33316	P33316	Deoxyuridine 5-triphosphate nucleotidohydrolase, mitochondrial	DUT
29.9676	29.6385	30.2184	29.2109	30.935	29.4965	30.5431	29.482	29.504	30.3715	29.6019	29.7931	29.2449	30.4775	29.7386	29.5594	28.8611	29.2388	31.1869				18	18	17	41.7	41.7	38.9	55.992	0	229.54	15967000000	195	P34897	P34897	Serine hydroxymethyltransferase, mitochondrial	SHMT2
29.0348	28.8786	28.9951	28.7447	29.0089	28.4459	29.3754	29.1192	28.5041	28.9987	28.9057	28.8676	28.3656	28.8208	28.9215	28.8824	28.6642	29.335	28.8076				25	25	24	37.3	37.3	35.6	94.33	0	151.71	7230000000	199	P34932	P34932	Heat shock 70 kDa protein 4	HSPA4
29.9083	29.6503	29.5954	30.5958	30.2021	30.2546	29.805	30.5284	30.1229	30.7506	30.3215	29.825	29.5105	29.7461	29.3166	28.6407	29.6986	30.5397	29.613				32	32	22	44.9	44.9	32.5	100.07	0	323.31	15918000000	261	P35221;Q9UI47	P35221	Catenin alpha-1	CTNNA1
29.6911	30.0628	29.7561	30.2392	29.9038	30.8581	29.5009	30.1213	30.4448	30.4229	30.2006	29.6134	29.7215	30.6856	29.2996	28.8143	29.0626	30.3087	29.513				25	25	21	39.3	39.3	33.3	85.496	0	222.94	15439000000	247	P35222	P35222	Catenin beta-1	CTNNB1
31.1705	31.0093	31.3593	30.92	31.235	30.7569	30.5902	30.8497	30.4751	31.1802	30.7964	30.9752	30.2089	31.5027	31.0702	30.9989	30.5774	30.9332	31.2604				17	17	17	62.5	62.5	62.5	29.804	0	109.46	29558000000	152	P35232	P35232	Prohibitin	PHB
29.5387	29.3769	28.8687	29.1125	29.0663	28.9006	27.6943	28.176	29.0211	29.6589	28.2091	29.0915	29.0355	27.8355	29.2706	28.6965	29.2904	29.5292	29.3194				13	13	12	42.6	42.6	40.4	42.621	0	119.08	7821800000	107	P35237	P35237	Serpin B6	SERPINB6
29.3511	29.187	28.1232	28.3112	28.1341	28.9086	30.0073	28.7545	27.83	28.4516	29.0264	27.9717	27.9536	30.7066	28.4454	28.5385	27.5278	28.1214	28.1797				11	11	11	52.9	52.9	52.9	28.048	0	200.18	6996200000	117	P35270;REV__Q16649	P35270	Sepiapterin reductase	SPR
32.821	33.9435	32.0938	33.9451	32.8606	33.6808	33.3169	32.9154	33.1392	33.5479	32.2766	33.1165	33.007	32.7534	32.4271	33.591	34.0348	32.9123	33.3177				92	92	88	38.3	38.3	37	312.24	0	323.31	146220000000	1569	P35555	P35555	Fibrillin-1	FBN1
31.7706	32.2336	32.5483	32.742	32.2406	32.6228	33.3789	33.6719	33.583	33.6124	33.5117	32.3246	33.3024	31.7525	32.7571	32.501	32.9966	33.7322	32.479				96	96	75	53.3	53.3	42.7	226.53	0	323.31	120150000000	1214	P35579;REV__Q9UKV3	P35579	Myosin-9	MYH9
25.6664	27.1759	25.6853	26.6963	26.3422	26.972	26.125	27.1624	28.7515	27.7842	26.4576	26.2546	27.0331	25.9497	26.1761	25.9532	26.6442	26.3462	26.1092				28	8	8	14.8	5	5	229	0	14.443	1650500000	16	P35580	P35580	Myosin-10	MYH10
29.187	28.8873	29.0303	29.5534	29.1795	29.1636	29.5339	29.8039	29.2496	29.5949	29.341	29.3661	28.6969	28.4511	29.1146	29.1204	29.3537	29.8742	29.2215				23	23	23	30.5	30.5	30.5	102.49	0	131.6	9282700000	169	P35606	P35606	Coatomer subunit beta	COPB2
26.8202	27.4322	26.9984	27.5257	27.2407	27.038	26.3254	27.7391	27.492	27.6864	27.2913	27.2746	27.2285	26.796	26.6476	26.4102	27.6765	27.3839	26.8868				10	10	10	17.9	17.9	17.9	80.954	0	52.088	2168500000	66	P35611;P35612	P35611	Alpha-adducin	ADD1
27.673	27.1791	26.948	27.4102	27.3553	27.7073	28.1592	27.3253	27.9058	27.392	27.3912	27.3902	27.667	27.8094	26.7408	27.3373	27.0525	27.8274	26.7347				8	8	8	26.7	26.7	26.7	42.674	0	67.3	2661000000	65	P35659	P35659	Protein DEK	DEK
29.114	33.9704	29.6568	32.6813	31.4719	32.4601	30.1456	29.1465	34.3053	33.176	29.1013	31.5536	34.3871	29.7543	31.2846	31.5769	33.4159	31.1879	29.6559				88	74	69	45.6	38.8	36.5	227.34	0	323.31	77547000000	538	P35749	P35749	Myosin-11	MYH11
25.7104	25.1902	25.7311	25.7494	25.3589	25.4114	25.6528	25.7743	25.7565	25.5309	25.6758	25.8697	25.5679	25.2675	25.8281	25.7684	25.9825	26.1977	25.5684				4	4	3	13.4	13.4	10.2	42.447	0	26.027	737330000	33	P35813	P35813	Protein phosphatase 1A	PPM1A
27.2745	26.7129	26.9086	27.2468	27.058	27.2002	26.7446	27.4545	26.9767	26.6525	26.7338	26.6798	26.339	26.5422	26.7178	26.4614	26.9071	26.6859	26.9246				6	6	6	22.8	22.8	22.8	34.36	0	28.387	1670600000	27	P35914;Q8TB92	P35914	Hydroxymethylglutaryl-CoA lyase, mitochondrial	HMGCL
28.9073	28.5853	29.192	28.8597	28.8744	28.6256	28.6391	29.0427	28.7635	28.4532	28.76	28.8433	28.6884	28.9571	28.9953	28.7995	28.6916	29.1323	28.9729				17	17	17	41.1	41.1	41.1	48.633	0	105.19	6759700000	149	P35998	P35998	26S protease regulatory subunit 7	PSMC2
25.8045	26.8103	25.7018	26.4335	26.9481	26.1714	26.3226	25.6189	26.6356	25.7436	25.8572	26.1416	26.2558	25.9251	25.6981	26.1318	27.1686	26.4598	26.0878				6	6	6	11.6	11.6	11.6	62.26	0	20.115	1142000000	28	P36269	P36269	Gamma-glutamyltransferase 5;Gamma-glutamyltransferase 5 heavy chain;Gamma-glutamyltransferase 5 light chain	GGT5
27.0091	26.5326	26.8877	27.01	26.6837	26.729	26.5067	26.6381	26.73	26.388	26.6458	27.126	26.824	26.6786	27.0946	26.7782	26.7042	27.0031	27.1113				10	10	6	29	29	16.2	44.424	0	24.314	1608200000	59	P36507	P36507	Dual specificity mitogen-activated protein kinase kinase 2	MAP2K2
29.9939	29.1276	29.5598	29.0737	29.1909	29.1886	28.6777	28.2008	27.935	28.8275	28.795	29.2175	28.7348	29.9751	28.9029	28.8069	28.8755	28.8197	29.208				10	10	10	34.6	34.6	34.6	32.996	0	59.794	7901200000	83	P36542	P36542	ATP synthase subunit gamma, mitochondrial	ATP5C1
27.8124	26.835	27.5529	27.2245	26.9268	26.853	27.1085	27.3989	27.3914	26.7743	27.2225	27.4795	27.5043	27.2576	27.7257	27.7521	27.3855	27.2987	27.9034				6	6	6	22.1	22.1	22.1	26.145	0	51.05	2328200000	45	P36543;Q96A05	P36543	V-type proton ATPase subunit E 1	ATP6V1E1
31.7106	31.2354	31.5214	30.8597	31.252	30.8266	31.0692	31.4169	31.2224	30.7807	31.1198	31.4736	30.6766	31.5897	31.5243	31.5143	30.6917	31.755	31.1304				17	17	17	40.3	40.3	40.3	47.697	0	191.57	36711000000	230	P36578	P36578	60S ribosomal protein L4	RPL4
28.4089	28.1157	28.5498	28.7986	28.3701	28.6845	27.874	29.2966	28.1413	27.7234	28.946	28.1125	27.7347	29.593	28.4044	28.0566	27.8561	28.5785	28.7705				20	20	20	22.6	22.6	22.6	106.49	0	93.773	5386200000	98	P36776	P36776	Lon protease homolog, mitochondrial	LONP1
29.2264	29.0413	29.4115	29.3115	28.3839	29.2804	28.591	29.3555	29.5569	28.7928	29.086	28.8342	29.6385	28.7622	29.0606	29.169	29.9686	29.2809	28.8841				21	21	21	45.6	45.6	45.6	61.448	0	139.63	8246500000	192	P36871	P36871	Phosphoglucomutase-1	PGM1
27.4145	28.1354	27.3619	28.529	28.0345	28.3296	28.3395	28.802	27.4132	28.1311	28.8296	27.3071	27.4139	27.6033	27.8327	28.37	28.8278	27.4065	28.0693				10	10	10	27.3	27.3	27.3	46.312	0	47.303	3933000000	73	P36955;CON__Q95121	P36955	Pigment epithelium-derived factor	SERPINF1
29.7653	30.2654	29.9751	30.2091	29.8652	29.8198	29.455	29.9453	29.9369	30.3107	29.8353	29.8034	29.6072	30.0029	29.7661	29.9585	29.9417	29.8756	30.0583				11	11	11	24.9	24.9	24.9	48.755	0	242.44	14290000000	159	P36957	P36957	Dihydrolipoyllysine-residue succinyltransferase component of 2-oxoglutarate dehydrogenase complex, mitochondrial	DLST
27.5432	26.8476	27.5601	27.2297	26.8121	27.5982	28.1412	27.8181	27.5128	27.0351	27.2537	27.1654	27.1328	28.0961	27.3245	27.7369	27.8135	27.6566	26.8142				7	7	7	32	32	32	22.174	0	12.859	3030900000	39	P36969	P36969	Phospholipid hydroperoxide glutathione peroxidase, mitochondrial	GPX4
28.5344	27.9639	28.3116	28.1494	28.4117	27.9615	27.7577	28.7064	28.5074	28.3971	28.2273	28.1974	28.1044	28.1752	28.1092	28.1235	27.8551	28.302	27.9274				6	6	6	54.4	54.4	54.4	14.57	0	62.764	4339500000	46	P37108	P37108	Signal recognition particle 14 kDa protein	SRP14
32.209	32.534	31.8581	32.1343	31.8564	32.1314	32.384	32.2363	32.3448	31.9985	31.9537	31.9255	31.9154	31.4847	32.3183	32.157	31.3862	32.5308	32.2019				14	14	13	78.9	78.9	71.9	22.391	0	323.31	76566000000	376	P37802	P37802	Transgelin-2	TAGLN2
31.2524	30.1383	30.6643	30.8942	31.0857	31.1586	30.4053	31.3741	31.0018	31.0095	31.1962	30.9257	30.5774	30.8857	31.2358	30.7489	30.6583	30.8986	30.7425				14	14	14	40.9	40.9	40.9	37.54	0	129.2	28494000000	157	P37837	P37837	Transaldolase	TALDO1
30.3425	30.5755	29.9758	30.6851	30.1121	29.9921	30.3256	30.3708	29.7042	30.5546	30.5266	29.7203	29.5148	31.5602	29.2193	29.5901	29.9791	29.964	30.0926				14	14	14	57.6	57.6	57.6	27.843	0	189.5	20014000000	218	P38117	P38117	Electron transfer flavoprotein subunit beta	ETFB
31.1579	30.2729	30.8881	30.5472	31.0077	30.5466	30.7196	31.0122	31.2468	30.6396	30.3767	31.0131	30.9751	30.7537	30.9855	30.6429	30.6292	30.8334	30.6975				16	16	5	38.4	38.4	11.5	42.331	0	81.099	26085000000	267	P38159;O75526;Q75N03;Q8N7X1	P38159	RNA-binding motif protein, X chromosome;RNA-binding motif protein, X chromosome, N-terminally processed	RBMX
29.4607	29.1008	29.5405	28.7158	28.8676	28.734	29.0655	28.7783	28.9237	28.4988	28.9116	29.3781	28.9819	28.8551	29.5763	29.4902	28.9507	28.9047	29.5967				19	19	19	37.1	37.1	37.1	68.303	0	76.704	7844300000	117	P38606	P38606	V-type proton ATPase catalytic subunit A	ATP6V1A
32.0314	31.0744	31.9134	31.5514	31.962	31.4352	31.505	31.9753	30.9478	31.3873	31.7206	31.5067	30.299	31.8833	31.0437	30.9753	30.8667	31.4264	31.9329				29	28	28	45.4	44.3	44.3	73.68	0	323.31	45788000000	437	P38646	P38646	Stress-70 protein, mitochondrial	HSPA9
29.3569	28.5169	29.2558	28.9087	29.03	29.0463	28.9331	29.2625	29.2874	28.8233	28.9288	29.2785	28.9732	29.4074	29.5468	29.4743	28.6686	29.1542	29.5873				16	12	12	33.3	27.5	27.5	46.871	0	50.82	8161900000	107	P38919	P38919	Eukaryotic initiation factor 4A-III;Eukaryotic initiation factor 4A-III, N-terminally processed	EIF4A3
31.1582	30.8045	31.3706	30.4518	30.9666	30.4058	30.4688	30.8383	30.7283	30.3067	30.5524	31.0488	30.2613	31.0206	31.0802	30.9777	30.4098	30.9833	31.2357				11	11	11	60	60	60	16.06	0	41.682	26264000000	126	P39019	P39019	40S ribosomal protein S19	RPS19
31.4662	30.5862	31.3931	30.5804	31.0393	30.4752	30.7623	31.0021	30.8565	30.7178	30.8559	31.229	30.6929	31.2188	31.1232	31.2548	30.3095	31.2421	31.195				16	16	16	44.9	44.9	44.9	46.108	0	181.83	30490000000	235	P39023;Q92901	P39023	60S ribosomal protein L3	RPL3
26.7447	28.8819	27.1991	27.4727	26.8879	28.0796	27.3152	27.8092	28.4525	27.3555	27.5675	27.225	28.3886	27.1129	26.7024	28.6984	28.7981	27.2545	27.8448				12	12	12	9.8	9.8	9.8	141.72	0	87.412	3414200000	94	P39059	P39059	Collagen alpha-1(XV) chain;Restin;Restin-2;Restin-3;Restin-4	COL15A1
28.737	29.9516	28.1724	28.9186	28.9801	29.3308	29.298	28.0845	29.5937	29.0577	27.8085	28.8531	29.7154	28.7969	28.2065	29.6436	29.8136	28.8104	28.7786				13	13	13	9.2	9.2	9.2	178.19	0	125.08	8004100000	134	P39060	P39060	Collagen alpha-1(XVIII) chain;Endostatin	COL18A1
29.5525	29.134	29.1101	28.9744	28.9269	28.9912	29.0432	29.049	28.7301	28.6583	29.5509	29.2606	28.6618	29.1626	29.0411	28.9578	29.0567	29.4331	28.8615				13	13	13	34.4	34.4	34.4	50.8	0	81.566	8279600000	100	P39656	P39656	Dolichyl-diphosphooligosaccharide--protein glycosyltransferase 48 kDa subunit	DDOST
29.601	28.099	29.037	29.1208	29.395	28.7178	29.6455	29.9784	29.3607	29.4564	29.695	29.3981	28.7103	29.543	29.1166	28.9533	29.167	29.462	29.1807				12	12	9	40.6	40.6	31.3	28.585	0	33.926	10760000000	97	P39687;O95626;O43423	P39687	Acidic leucine-rich nuclear phosphoprotein 32 family member A	ANP32A
30.9066	29.7691	30.4264	30.3458	30.3391	30.21	30.5394	30.7579	30.3931	31.0926	30.4774	30.4926	30.1987	30.3142	30.776	30.4498	29.93	30.2071	30.7252				11	11	11	44.8	44.8	44.8	38.498	0	266.19	21543000000	185	P40121	P40121	Macrophage-capping protein	CAPG
30.0482	30.3289	30.7734	30.1925	30.4382	30.1926	30.6768	30.6135	30.4398	30.303	30.6145	30.6853	30.1639	30.3682	30.1917	30.6723	29.9739	30.6708	30.7213				19	19	19	43.5	43.5	43.5	58.024	0	146.21	21098000000	222	P40227;Q92526	P40227	T-complex protein 1 subunit zeta	CCT6A
28.4061	28.9294	28.56	28.4698	28.3041	28.7111	28.3946	28.7704	29.2199	28.146	28.7535	28.0575	29.4723	27.9042	30.1745	30.0882	28.6469	28.1448	28.3557				7	7	7	26.5	26.5	26.5	29.574	0	135.21	6304000000	48	P40261	P40261	Nicotinamide N-methyltransferase	NNMT
29.3344	27.8784	29.5219	28.1168	27.9535	27.9439	27.183	27.6877	28.3841	28.2747	27.566	29.3539	28.0516	28.255	29.0669	29.2025	28.3598	28.4652	29.2179				7	7	7	27.1	27.1	27.1	28.936	0	61.272	5287400000	84	P40306	P40306	Proteasome subunit beta type-10	PSMB10
30.5941	29.5754	30.6108	29.3401	30.1251	29.472	29.8788	29.65	29.5322	29.3411	29.4197	30.3644	29.2662	30.5621	30.4688	30.3693	29.0044	30.2921	29.7				8	8	8	36.9	36.9	36.9	23.577	0	87.055	15465000000	114	P40429;Q6NVV1	P40429	60S ribosomal protein L13a	RPL13A
26.332	26.1146	27.2718	27.0775	26.2442	26.2659	26.4278	27.8976	27.5297	26.325	27.4474	27.3707	26.6316	25.8336	27.0401	27.2163	27.5662	27.1355	26.9951				11	11	11	18.6	18.6	18.6	88.067	0	95.503	1796500000	43	P40763	P40763	Signal transducer and activator of transcription 3	STAT3
29.3819	29.2335	29.0795	29.4133	28.9542	29.0281	29.3517	29.1949	29.7215	29.175	29.2403	29.5977	29.9317	29.3987	29.0952	28.8724	30.2953	29.4323	28.7848				11	11	11	38	38	38	36.426	0	103.91	9361000000	113	P40925	P40925	Malate dehydrogenase, cytoplasmic	MDH1
33.1176	33.0428	32.3559	33.161	32.259	32.6222	32.6715	32.9969	32.3067	32.9009	32.6834	31.9651	32.0506	33.9686	31.9986	32.3644	32.1204	32.2433	32.0854				19	19	19	67.8	67.8	67.8	35.503	0	323.31	99125000000	417	P40926	P40926	Malate dehydrogenase, mitochondrial	MDH2
30.3345	31.1254	30.69	31.0002	30.7132	30.7247	30.1777	30.9314	30.8016	31.0133	30.7309	30.4932	30.2128	31.7533	30.1684	30.2157	31.1148	30.763	30.4547				31	31	31	49.1	49.1	49.1	82.999	0	217.51	26210000000	234	P40939	P40939	Trifunctional enzyme subunit alpha, mitochondrial;Long-chain enoyl-CoA hydratase;Long chain 3-hydroxyacyl-CoA dehydrogenase	HADHA
29.2951	29.1812	29.8611	29.5838	30.1838	29.7393	29.7246	30.0964	30.1216	29.7856	30.0343	29.9854	29.745	29.8329	29.6364	29.7117	29.3858	29.9111	30.087				18	18	18	43	43	43	51.109	0	213.88	13008000000	188	P41091;Q2VIR3	P41091;Q2VIR3	Eukaryotic translation initiation factor 2 subunit 3;Putative eukaryotic translation initiation factor 2 subunit 3-like protein	EIF2S3;EIF2S3L
28.5232	27.0075	29.0932	28.1737	27.5254	29.0298	27.6904	29.0349	29.2627	27.2142	29.1287	28.9033	28.5751	28.1755	29.2201	29.5365	28.4664	28.054	28.1689				11	11	11	28.7	28.7	28.7	45.836	0	185.19	5277500000	95	P41218	P41218	Myeloid cell nuclear differentiation antigen	MNDA
29.267	28.1967	28.9314	28.5172	29.1623	29.2429	29.0792	29.5778	28.5936	29.2226	29.5475	28.6867	28.3065	29.4601	28.5903	28.8797	28.0133	28.5811	28.8				17	17	17	24.5	24.5	24.5	83.165	0	57.888	7315900000	94	P41250	P41250	Glycine--tRNA ligase	GARS
29.1203	28.2744	29.0021	28.8383	29.0085	28.5569	29.3254	29.2307	28.7581	28.9408	29.0288	28.7486	28.3089	28.5452	28.7241	28.5434	28.4366	29.2485	28.4042				21	21	21	19.3	19.3	19.3	144.5	0	81.436	6806000000	123	P41252	P41252	Isoleucine--tRNA ligase, cytoplasmic	IARS
27.1344	27.4812	27.0994	26.9311	27.0081	27.0126	26.964	27.0323	27.2972	27.0058	27.7241	27.6001	27.3428	26.8923	27.2901	27.6758	27.3752	27.5239	26.9907				4	4	4	62.8	62.8	62.8	12.732	0	108.09	2167700000	57	P41567;O60739	P41567;O60739	Eukaryotic translation initiation factor 1;Eukaryotic translation initiation factor 1b	EIF1;EIF1B
29.6642	29.0666	29.2125	29.6864	29.9334	29.1233	29.0727	29.6046	30.0522	29.2614	29.2835	29.5536	29.3961	29.1444	29.0581	29.346	29.4978	30.0821	28.7526				15	15	8	35.9	35.9	18.5	50.67	0	107.44	10095000000	148	P42167	P42167	Lamina-associated polypeptide 2, isoforms beta/gamma;Thymopoietin;Thymopentin	TMPO
29.955	28.9007	30.523	28.5125	29.3695	29.146	28.6996	29.1244	30.0148	29.2513	29.2102	30.75	29.9031	28.6281	30.644	30.1818	29.3067	29.6449	30.433				25	25	25	39.9	39.9	39.9	87.334	0	163.63	12008000000	200	P42224	P42224	Signal transducer and activator of transcription 1-alpha/beta	STAT1
26.1231	25.0335	25.8695	25.9697	25.6792	25.7547	25.716	25.9226	26.3961	25.6417	25.9544	26.0033	26.0121	25.9897	25.9589	25.842	25.8159	25.8038	25.5636				6	6	6	6.2	6.2	6.2	117.8	0	19.797	839140000	36	P42285	P42285	Superkiller viralicidic activity 2-like 2	SKIV2L2
28.3473	28.1242	27.0295	28.063	29.2571	28.5369	26.2819	28.433	26.9397	28.9684	28.3302	26.9777	26.9454	28.5246	28.1576	26.2164	28.9228	28.8144	27.323				8	8	5	24.8	24.8	19.5	36.853	0	78.327	4225000000	45	P42330;Q04828;P17516	P42330;Q04828;P17516	Aldo-keto reductase family 1 member C3;Aldo-keto reductase family 1 member C1;Aldo-keto reductase family 1 member C4	AKR1C3;AKR1C1;AKR1C4
29.5949	29.057	29.9886	29.1994	29.5023	29.1965	29.0268	29.4518	29.5696	28.8648	29.3286	29.5887	29.3615	29.4577	29.5356	29.7556	29.1098	29.5272	29.5568				4	4	2	39.3	39.3	14.3	9.461	0	21.656	9882700000	54	P42677	P42677	40S ribosomal protein S27	RPS27
30.8279	30.7121	31.3838	30.9228	31.5404	31.4879	30.9399	31.3218	30.9483	31.3088	31.1544	30.4764	30.6675	32.1117	30.1019	29.8805	30.4362	31.2701	31.4818				53	53	53	41	41	41	157.9	0	323.31	33511000000	442	P42704;Q9NP80	P42704	Leucine-rich PPR motif-containing protein, mitochondrial	LRPPRC
30.0718	30.3967	29.5813	30.523	29.7544	30.7934	29.1133	30.2446	30.1823	29.643	30.2096	29.7561	29.983	31.9053	29.1215	28.6569	30.5304	29.9847	29.9573				15	15	15	49.6	49.6	49.6	41.924	0	299.99	17271000000	170	P42765	P42765	3-ketoacyl-CoA thiolase, mitochondrial	ACAA2
30.8543	29.8463	30.7392	30.0358	30.2338	29.9	29.9956	30.1253	29.4948	29.6615	30.0719	30.5651	29.7243	30.6889	30.6154	30.6653	29.3901	30.2956	29.9403				4	4	4	21.1	21.1	21.1	14.551	0	58.427	16959000000	44	P42766	P42766	60S ribosomal protein L35	RPL35
26.335	27.4727	26.9823	27.2414	26.7992	27.3013	26.8328	27.2861	27.7619	26.8963	26.9229	27.0415	27.5497	26.7861	27.0499	27.5964	27.537	27.6381	27.1579				9	9	9	28	28	28	46.637	0	27.585	2151600000	37	P43034	P43034	Platelet-activating factor acetylhydrolase IB subunit alpha	PAFAH1B1
26.4128	28.4239	26.1187	27.9027	27.1261	27.4958	26.3582	26.1218	28.5781	27.6892	25.7945	27.0479	29.0535	26.3291	26.4557	26.7152	28.5232	27.2022	26.1378				11	11	11	21.4	21.4	21.4	71.607	0	131.53	2431500000	71	P43121	P43121	Cell surface glycoprotein MUC18	MCAM
26.9439	27.1102	26.8654	26.2531	29.2826	26.9055	25.9637	26.7035	24.3277	26.9974	26.8163	26.5359	24.1661	27.4597	26.3094	26.0712	26.7103	26.4335	27.2643				13	13	13	21.9	21.9	21.9	70.857	0	35.765	1939900000	28	P43155	P43155	Carnitine O-acetyltransferase	CRAT
30.4876	29.4903	29.7643	29.867	30.0198	29.9027	30.0808	30.078	29.9432	29.6791	29.8724	30.2467	29.6833	29.9574	30.0145	29.7377	29.7914	30.2322	29.9713				22	22	22	33.5	33.5	33.5	94.622	0	227.53	14778000000	234	P43243	P43243	Matrin-3	MATR3
28.5462	28.1434	28.3889	28.5745	28.2728	28.3703	30.591	28.8275	28.1832	29.3803	28.6898	28.5462	26.8763	29.1365	28.8333	28.1974	28.0603	28.687	29.1727				27	27	27	39.5	39.5	39.5	80.852	0	110.88	6712600000	124	P43304	P43304	Glycerol-3-phosphate dehydrogenase, mitochondrial	GPD2
26.457	26.6498	26.6878	26.379	27.4302	26.3517	27.0202	26.2707	26.2053	26.3196	26.5314	26.3495	26.1431	26.5541	26.1643	26.5136	26.3948	25.7325	26.8353				8	8	8	13.9	13.9	13.9	72.065	0	17.229	1375400000	22	P43405	P43405	Tyrosine-protein kinase SYK	SYK
27.7376	27.8232	28.1781	27.3133	27.9977	27.7544	27.5827	28.1286	28.5957	27.5829	27.8363	28.1786	28.1023	27.8019	27.9126	27.9788	27.4589	28.2573	28.5475				5	5	4	30.3	30.3	26.9	23.31	0	64.036	3708100000	56	P43487	P43487	Ran-specific GTPase-activating protein	RANBP1
29.659	29.07	30.1224	29.7019	29.1548	29.5634	29.2269	29.8605	30.504	28.7572	29.8653	29.8771	30.3552	29.6276	29.8312	30.3039	29.6766	30.0823	29.9981				19	19	19	43.2	43.2	43.2	55.52	0	230.61	12691000000	193	P43490	P43490	Nicotinamide phosphoribosyltransferase	NAMPT
28.389	27.914	28.6147	28.097	28.4671	27.9496	28.1104	28.322	28.5237	27.7647	28.3825	28.5682	28.4471	28.4126	28.6304	28.3506	27.8798	28.7409	28.312				12	12	12	31.1	31.1	31.1	47.366	0	32.779	4672900000	86	P43686	P43686	26S protease regulatory subunit 6B	PSMC4
26.7474	26.8595	27.4043	27.3272	27.133	27.496	27.0159	27.6014	26.8961	26.9985	27.4865	27.2364	26.7851	27.3911	27.3388	27.2513	26.488	27.3454	27.2289				7	7	7	22.8	22.8	22.8	35.39	0	46.36	2147400000	55	P43897	P43897	Elongation factor Ts, mitochondrial	TSFM
30.0625	30.0936	30.0666	30.2278	29.56	30.1919	30.3795	30.4251	29.7984	30.7498	30.5552	30.0625	29.6419	29.8689	30.2012	29.9855	29.6526	30.0258	30.6196				12	12	12	45.9	45.9	45.9	31.566	0	167.54	16680000000	172	P45880	P45880	Voltage-dependent anion-selective channel protein 2	VDAC2
28.4555	28.4872	28.5846	28.6475	28.9595	28.2571	28.4977	28.4767	28.4766	29.1005	28.2187	28.6324	28.1156	28.6307	28.2764	28.2715	28.5835	28.522	28.2413				15	15	15	20.3	20.3	20.3	95.785	0	81.488	5752100000	156	P45974	P45974	Ubiquitin carboxyl-terminal hydrolase 5	USP5
27.0851	26.7154	27.7557	26.6759	26.929	27.2867	27.6503	27.0356	27.5323	27.1489	26.872	27.4988	26.9678	26.9446	27.4063	27.568	26.6385	27.8419	27.3209				10	10	10	20.8	20.8	20.8	63.541	0	79.689	2195100000	62	P46060	P46060	Ran GTPase-activating protein 1	RANGAP1
27.9886	27.7622	28.3347	28.521	28.409	28.1687	28.6122	28.773	28.5112	27.8268	28.5172	28.4314	28.4372	28.4505	28.4139	28.4305	28.4897	28.6169	28.1048				20	20	20	29.2	29.2	29.2	82.593	0	61.574	4849900000	119	P46459	P46459	Vesicle-fusing ATPase	NSF
31.0851	30.3125	30.897	29.5387	30.4816	30.0575	30.114	29.7855	30.1372	30.0334	30.0145	30.7262	29.793	30.8672	30.4826	30.6139	29.0832	30.2123	30.6913				5	5	5	34.5	34.5	34.5	16.561	0	58.786	18725000000	90	P46776	P46776	60S ribosomal protein L27a	RPL27A
30.2121	29.5169	30.1195	29.612	30.0473	29.5337	29.7304	30.0105	29.7666	29.834	29.8218	30.0755	29.5962	30.1049	29.9712	29.8991	29.404	30.08	30.1612				11	11	11	33.7	33.7	33.7	34.362	0	72.465	16431000000	217	P46777	P46777	60S ribosomal protein L5	RPL5
29.3512	28.7591	29.1809	27.8864	28.6289	28.0145	28.4464	27.7984	27.5835	28.2211	28.5552	28.7991	27.7416	29.3057	28.7561	29.2747	27.7405	28.628	28.9287				5	5	5	30	30	30	18.565	0	71.042	6289100000	76	P46778	P46778	60S ribosomal protein L21	RPL21
30.5776	29.7289	30.814	29.6915	30.3744	29.7794	29.9503	30.3253	30.1806	29.7171	29.9041	30.4691	29.9227	30.602	30.575	30.3838	29.175	30.2458	29.9784				8	8	8	50.4	50.4	50.4	15.747	0	51.004	17495000000	122	P46779	P46779	60S ribosomal protein L28	RPL28
32.1066	31.2505	32.0115	31.068	31.6319	31.0499	31.2452	31.3964	31.2654	30.9191	31.1241	31.8489	30.996	32.0246	31.808	31.7618	30.6248	31.6808	31.2396				12	12	12	50.5	50.5	50.5	22.591	0	74.801	42174000000	204	P46781	P46781	40S ribosomal protein S9	RPS9
31.5114	30.6817	31.4309	30.4735	31.143	30.6438	30.7767	30.8773	30.7387	30.4807	31.0022	31.3347	30.6323	31.0458	31.1878	31.2104	30.2278	31.0467	31.2729				7	7	7	38.7	38.7	38.7	22.876	0	186.47	28903000000	122	P46782	P46782	40S ribosomal protein S5;40S ribosomal protein S5, N-terminally processed	RPS5
30.1542	29.1634	30.2712	28.7045	29.7801	29.0225	28.9678	28.5632	28.8342	28.7228	29.4154	29.6983	28.9122	30.0162	29.8056	29.7902	28.5975	29.4722	29.9661				6	6	6	39.4	39.4	39.4	18.898	0	42.988	10889000000	104	P46783;Q9NQ39	P46783	40S ribosomal protein S10	RPS10
26.4974	26.5458	26.1928	26.4051	26.183	26.2158	26.1605	26.5911	26.6626	26.6165	26.5252	26.4288	26.1582	26.9402	25.9889	26.0213	26.5069	26.0656	26.1447				4	4	4	14.9	14.9	14.9	32.668	0	17.796	1237000000	34	P46926;Q8TDQ7	P46926	Glucosamine-6-phosphate isomerase 1	GNPDA1
31.4104	31.6318	31.2966	32.0633	31.3712	31.1373	31.8939	31.662	31.6485	31.9181	31.5448	31.4984	31.3569	30.7303	31.4618	31.3145	31.5107	32.1265	31.5025				59	59	56	42.5	42.5	41.2	189.25	0	323.31	45371000000	755	P46940;Q86VI3	P46940	Ras GTPase-activating-like protein IQGAP1	IQGAP1
27.2415	28.2563	27.3124	26.9692	27.3614	27.4391	27.7013	26.4837	27.2786	27.5115	27.2654	27.3888	27.0694	27.9128	27.3177	27.0252	27.8413	26.7955	27.3449				5	5	5	16.3	16.3	16.3	39.383	0	10.785	2498100000	10	P46976	P46976	Glycogenin-1	GYG1
28.3081	27.9074	28.518	28.2109	28.5731	28.5928	28.999	28.6879	28.4389	28.2354	28.5403	28.3638	28.3297	27.9273	28.2389	27.9713	28.3937	29.1074	27.7996				12	12	11	15.6	15.6	14.6	80.529	0	37.829	5083400000	59	P46977	P46977	Dolichyl-diphosphooligosaccharide--protein glycosyltransferase subunit STT3A	STT3A
29.9094	30.3661	29.6022	30.0358	29.8382	29.8335	30.0565	28.9972	30.0804	29.8147	29.2047	29.8036	30.044	29.3569	29.7203	30.1141	30.3675	29.9224	29.8117				11	11	9	52.1	52.1	42.7	32.949	0	113.49	13380000000	115	P47755	P47755	F-actin-capping protein subunit alpha-2	CAPZA2
29.6088	29.7392	29.781	29.9648	29.4673	29.6999	29.666	29.4193	29.9911	29.5818	29.2065	29.8022	30.0641	29.0914	29.9053	29.9031	30.232	29.8782	29.6907				13	13	13	49.5	49.5	49.5	31.35	0	171.06	13311000000	169	P47756	P47756	F-actin-capping protein subunit beta	CAPZB
27.1105	27.6828	27.5715	27.4638	28.1395	27.5786	28.1431	27.8192	28.0418	27.4499	27.2767	27.8562	27.3901	27.5532	27.2489	27.47	27.1675	27.8993	27.9124				4	4	1	26.4	26.4	6.9	16.46	0	19.78	3626300000	67	P47813	P47813	Eukaryotic translation initiation factor 1A, X-chromosomal	EIF1AX
29.2917	29.014	29.4831	28.7735	29.3079	29.0145	29.3017	28.222	28.6735	28.8526	28.5991	29.0613	28.6055	29.407	28.8994	28.63	28.4361	29.0736	28.9405				26	25	25	38.2	37.2	37.2	87.798	0	259.87	7643800000	219	P47897	P47897	Glutamine--tRNA ligase	QARS
29.097	28.6114	29.0886	28.5568	28.7131	28.6426	28.3255	28.9807	28.6533	28.4135	28.9325	28.7768	28.4347	29.2169	28.8692	28.4049	28.9503	29.102	28.5812				9	9	9	32.8	32.8	32.8	29.668	0	81.102	6335200000	107	P47985;P0C7P4	P47985;P0C7P4	Cytochrome b-c1 complex subunit Rieske, mitochondrial;Cytochrome b-c1 complex subunit 11;Putative cytochrome b-c1 complex subunit Rieske-like protein 1	UQCRFS1;UQCRFS1P1
30.1957	30.0889	30.3166	29.6048	29.2089	29.4259	28.7702	29.2563	28.9226	29.5412	29.2901	29.7018	29.0709	30.4013	29.2838	29.4603	29.656	29.5916	29.9303				8	8	8	49.3	49.3	49.3	23.277	0	107.65	12150000000	109	P48047	P48047	ATP synthase subunit O, mitochondrial	ATP5O
27.6698	29.0084	27.8499	28.2306	28.0468	28.871	28.2613	27.2519	29.1652	28.847	27.0009	28.2633	28.8966	27.2217	27.625	28.0009	28.0898	28.1314	28.1075				9	9	6	25.8	25.8	16	37.251	0	19.226	4434900000	43	P48059	P48059	LIM and senescent cell antigen-like-containing domain protein 1	LIMS1
29.7956	28.7845	29.4396	29.6477	29.1623	29.0901	29.0381	29.8928	29.5023	29.3928	29.4367	29.5851	29.4536	28.7869	29.1386	29.0728	29.0417	30.5965	29.5321				20	20	20	32.1	32.1	32.1	80.699	0	116.01	8224300000	85	P48147	P48147	Prolyl endopeptidase	PREP
29.3517	28.7441	29.5272	29.4886	29.2426	29.1975	29.6086	29.6044	29.2167	29.6303	29.3489	29.526	29.117	28.5346	29.1932	29.2129	29.3571	29.8968	29.4807				15	15	15	30.5	30.5	30.5	57.21	0	59.716	9804100000	139	P48444	P48444	Coatomer subunit delta	ARCN1
26.3838	25.7239	25.0443	25.6942	25.2365	25.251	25.1994	26.5628	25.6997	26.2398	26.7714	25.6482	25.2345	24.8769	24.7082	25.2448	25.4088	27.0986	25.4013				9	9	9	13.5	13.5	13.5	83.308	0	17.675	845730000	27	P48449	P48449	Lanosterol synthase	LSS
25.5542	26.0238	25.3672	26.1179	26.0721	26.0135	25.9693	25.2901	26.3429	26.1677	25.2905	25.5429	26.3329	25.7273	25.9656	25.5341	26.1529	25.93	25.2875				9	9	9	16.5	16.5	16.5	72.765	0	18.928	842920000	32	P48506	P48506	Glutamate--cysteine ligase catalytic subunit	GCLC
28.4188	27.2886	28.0976	27.4313	28.1883	27.4565	28.1905	27.6166	28.0154	27.2889	27.631	28.2649	27.5873	28.451	27.7184	27.705	27.1074	28.11	28.0621				7	7	7	16	16	16	39.611	0	11.319	3436700000	38	P48556	P48556	26S proteasome non-ATPase regulatory subunit 8	PSMD8
28.9442	28.07	28.3039	28.582	29.1136	28.7418	28.1006	29.3717	28.7072	28.019	28.8016	27.9636	28.3686	29.2456	27.98	28.0758	28.1547	28.2992	27.8805				12	12	12	28.5	28.5	28.5	52.384	0	35.562	5327500000	78	P48637	P48637	Glutathione synthetase	GSS
29.4988	29.8121	30.1735	29.7019	29.8881	29.822	30.076	30.3306	30.3613	29.8722	30.1359	30.2932	29.981	29.7958	29.8516	30.0037	29.686	30.3895	30.3689				23	23	23	47.5	47.5	47.5	59.67	0	125.49	17074000000	233	P48643	P48643	T-complex protein 1 subunit epsilon	CCT5
31.9442	31.6395	31.9806	30.8582	31.7124	31.2375	32.1946	32.316	31.2817	30.9064	32.0596	31.8881	31.2568	32.0289	31.447	30.0625	31.241	31.5333	31.4788				21	21	20	47.6	47.6	45.6	50.909	0	323.31	51481000000	372	P48735	P48735	Isocitrate dehydrogenase [NADP], mitochondrial	IDH2
27.152	27.2444	27.2661	26.8785	27.0887	26.7567	27.264	27.289	27.1438	26.7345	26.8891	27.1574	26.911	26.9591	26.8937	26.7011	26.8609	27.159	27.2282				5	5	4	21.4	21.4	18.5	31.54	0	15.827	1964400000	47	P48739	P48739	Phosphatidylinositol transfer protein beta isoform	PITPNB
26.3779	26.7136	26.5986	26.4231	26.4671	26.4949	27.3433	26.2257	26.0943	26.8268	26.2359	26.6575	26.175	26.1539	26.2678	26.3894	26.1368	26.0144	26.6641				6	6	6	12.2	12.2	12.2	64.505	0	17.405	1354100000	18	P49023	P49023	Paxillin	PXN
29.7279	29.8266	28.9568	29.8495	29.4266	29.1203	29.6387	29.2039	29.5709	29.4395	29.0271	29.5132	29.0161	29.573	29.2555	29.1373	30.4379	29.3646	28.8704				14	14	14	32.2	32.2	32.2	53.801	0	86.871	10537000000	107	P49189	P49189	4-trimethylaminobutyraldehyde dehydrogenase	ALDH9A1
30.9755	29.7968	30.939	29.7565	30.4258	29.6468	30.0457	30.3272	30.158	29.8566	29.6745	30.6594	29.5677	30.5942	30.6193	30.5407	29.5345	30.3881	30.2641				5	5	5	29.1	29.1	29.1	13.293	0	15.764	17796000000	57	P49207	P49207	60S ribosomal protein L34	RPL34
27.6851	27.3113	28.0609	27.9626	28.1539	27.4818	29.1406	28.8483	27.9422	28.1261	28.5049	28.6423	27.8322	27.8977	28.2248	27.2934	28.4538	28.6239	28.3608				8	8	8	23.5	23.5	23.5	57.548	0	38.89	4445200000	63	P49257	P49257	Protein ERGIC-53	LMAN1
31.2523	30.0276	31.6669	30.1542	30.5208	30.2705	30.0434	30.962	30.3004	30.6638	30.7572	30.4584	30.0217	30.9624	30.9197	31.2112	29.4636	32.5323	30.6438				72	72	72	36.8	36.8	36.8	273.42	0	323.31	28535000000	508	P49327	P49327	Fatty acid synthase;[Acyl-carrier-protein] S-acetyltransferase;[Acyl-carrier-protein] S-malonyltransferase;3-oxoacyl-[acyl-carrier-protein] synthase;3-oxoacyl-[acyl-carrier-protein] reductase;3-hydroxyacyl-[acyl-carrier-protein] dehydratase;Enoyl-[acyl-carrier-protein] reductase;Oleoyl-[acyl-carrier-protein] hydrolase	FASN
25.2419	25.1244	25.4587	24.566	25.4374	24.7829	24.8532	24.4735	24.8206	24.5883	24.95	25.2215	24.8896	24.3733	24.9941	24.581	24.9212	24.7907	25.2123				5	5	5	15.8	15.8	15.8	44.408	0	22.022	455050000	28	P49354	P49354	Protein farnesyltransferase/geranylgeranyltransferase type-1 subunit alpha	FNTA
30.9246	31.2322	31.5588	30.8968	31.1502	30.9478	31.2595	31.3587	31.3299	31.0806	31.1665	31.3996	30.9139	31.0169	30.9477	31.311	30.8538	31.4244	31.5578				24	24	24	43.5	43.5	43.5	60.533	0	131.03	34235000000	285	P49368	P49368	T-complex protein 1 subunit gamma	CCT3
27.0784	26.6099	27.1135	27.0095	26.8118	26.8729	25.5254	26.7192	25.7502	26.31	24.9879	26.2989	26.1637	28.2784	26.3681	26.6396	25.9425	26.4337	26.4912				8	8	8	24.7	24.7	24.7	33.535	0	20.939	1477100000	39	P49406	P49406	39S ribosomal protein L19, mitochondrial	MRPL19
26.8753	26.25	26.8112	26.6898	26.2455	26.9001	26.5309	26.7056	26.4661	26.8289	26.2495	26.5303	26.8995	26.4459	26.0628	25.9569	26.9555	26.8352	26.3799				7	7	7	20.3	20.3	20.3	47.065	0	24.987	1380100000	30	P49407;P10523	P49407	Beta-arrestin-1	ARRB1
31.2985	31.3094	31.4608	31.8417	31.6649	31.7109	31.0525	31.8498	31.0407	31.5774	31.6541	31.2234	30.8977	32.2445	31.1356	30.7405	31.0765	31.4194	31.39				22	22	22	56.4	56.4	56.4	49.541	0	323.31	42141000000	365	P49411	P49411	Elongation factor Tu, mitochondrial	TUFM
29.3835	28.3921	28.6534	28.855	28.3924	28.3784	28.1344	28.7927	28.5582	28.0087	28.7146	28.2209	28.1945	28.706	28.2133	27.5627	28.6325	28.2261	27.8945				12	12	12	28	28	28	58.486	0	108.47	5103400000	130	P49419	P49419	Alpha-aminoadipic semialdehyde dehydrogenase	ALDH7A1
28.4305	28.4037	28.2273	27.9762	28.4476	27.9933	27.8867	27.0746	28.29	28.3106	28.018	28.2851	28.1504	28.1799	28.0242	28.3345	27.6469	28.1029	28.1715				5	5	5	53.5	53.5	53.5	10.112	0	15.784	4664600000	67	P49458	P49458	Signal recognition particle 9 kDa protein	SRP9
29.3921	28.5211	29.122	29.1336	29.2991	28.9179	29.1671	29.3781	29.1825	29.2962	29.0252	29.1421	28.817	28.51	29.0796	28.9654	28.8674	29.2946	28.9074				21	21	21	25.1	25.1	25.1	106.81	0	98.824	8150300000	143	P49588	P49588	Alanine--tRNA ligase, cytoplasmic	AARS
28.8729	28.5585	28.769	28.5495	28.7238	28.6229	28.6825	28.775	28.1846	28.8926	29.0658	28.8459	28.5213	28.6748	28.8016	28.8932	28.5069	28.9973	28.5796				14	14	14	30	30	30	58.777	0	69.285	6029900000	85	P49591	P49591	Serine--tRNA ligase, cytoplasmic	SARS
29.4382	28.7926	29.739	28.7809	29.0151	28.684	28.5448	28.6038	28.4158	28.8223	28.9399	29.2837	28.4803	29.0668	29.3066	29.523	28.8331	28.8069	29.2484				6	6	6	38.5	38.5	38.5	22.949	0	69.622	7481900000	76	P49720	P49720	Proteasome subunit beta type-3	PSMB3
29.2544	28.418	29.2214	28.8205	28.9354	28.4123	28.5376	28.9123	28.3759	28.6711	28.5122	29.1437	28.3295	28.8385	29.193	29.1895	28.625	28.8979	29.0842				8	8	8	44.8	44.8	44.8	22.836	0	47.705	6721400000	58	P49721	P49721	Proteasome subunit beta type-2	PSMB2
27.6263	26.0361	28.0744	26.1946	27.0612	27.2221	28.7735	27.4164	27.445	26.6362	26.961	27.7883	26.8561	27.4348	27.3326	27.3771	26.0308	28.1721	28.1747				15	15	15	19	19	19	101.89	0	55.611	2624800000	94	P49736	P49736	DNA replication licensing factor MCM2	MCM2
30.7061	30.7481	30.7317	30.0504	30.1502	30.5052	30.0721	30.2772	30.133	30.4156	30.147	30.3525	29.8956	31.1245	29.798	30.2027	30.5409	29.8007	30.7642				24	24	24	42.3	42.3	42.3	70.389	0	307.57	20074000000	253	P49748	P49748	Very long-chain specific acyl-CoA dehydrogenase, mitochondrial	ACADVL
28.5232	27.6655	28.4375	27.9288	27.4973	27.6715	28.6734	28.5204	27.6436	28.1899	28.5351	28.1885	27.4456	28.2143	28.0964	28.0176	27.6471	28.3065	28.2167				4	4	4	17.8	17.8	17.8	24.976	0	25.24	4455900000	56	P49755	P49755	Transmembrane emp24 domain-containing protein 10	TMED10
26.2214	25.7555	26.2664	26.0725	26.0264	26.062	26.0307	26.4262	26.3718	26.5203	26.0932	26.3183	26.2043	25.9479	26.2232	26.0021	25.9431	26.4669	26.3044				7	7	7	9.7	9.7	9.7	100.18	0	27.237	1058400000	37	P49756	P49756	RNA-binding protein 25	RBM25
30.0596	28.0731	29.5638	29.6737	29.0586	29.3616	29.6267	29.4731	29.0661	29.3282	29.7443	29.5507	27.8846	29.5638	29.7116	29.4031	29.1194	29.3108	29.5247				4	4	4	35.7	35.7	35.7	13.802	0	13.685	10247000000	32	P49773	P49773	Histidine triad nucleotide-binding protein 1	HINT1
25.9184	25.8687	26.0744	26.2143	26.356	26.5709	26.6927	26.7783	26.7475	26.7096	26.3707	26.479	26.2903	25.9215	26.3595	25.8185	26.0151	27.3001	26.1691				16	16	16	7.4	7.4	7.4	358.2	0	48.964	1241500000	52	P49792;Q7Z3J3;A6NKT7;Q99666;O14715;P0DJD0;P0DJD1	P49792	E3 SUMO-protein ligase RanBP2	RANBP2
27.8605	28.4167	28.243	27.2294	27.6618	27.576	27.4048	27.2635	27.7946	26.6847	27.2066	27.8003	27.5175	27.303	27.6486	27.4859	28.3355	27.655	27.1227				11	11	11	27.4	27.4	27.4	50.817	0	88.855	2868900000	49	P49821	P49821	NADH dehydrogenase [ubiquinone] flavoprotein 1, mitochondrial	NDUFV1
28.5929	26.7836	29.8859	27.7533	26.8397	28.5155	27.1202	28.8608	29.2455	25.9809	28.4396	29.0397	28.499	27.228	30.1221	29.6653	27.9171	27.9354	29.2085				7	7	7	34.1	34.1	34.1	19.301	0	44.276	6385400000	61	P49913	P49913	Cathelicidin antimicrobial peptide;Antibacterial protein FALL-39;Antibacterial protein LL-37	CAMP
26.6274	26.4107	26.7868	26.371	27.0256	26.7301	27.5745	26.7993	26.8811	26.3905	26.7619	26.8401	26.1752	27.6019	26.721	26.5603	25.6836	27.0401	26.616				9	9	9	16.6	16.6	16.6	76.715	0	24.613	1633600000	49	P49915	P49915	GMP synthase [glutamine-hydrolyzing]	GMPS
26.071	26.4207	25.2737	27.4544	26.4087	26.1141	27.347	26.7137	26.454	26.7427	26.3871	25.9895	25.8121	25.7128	25.8124	25.8583	26.8409	26.7581	26.0425				4	4	4	17.5	17.5	17.5	33.295	0	21.492	1255800000	50	P50135	P50135	Histamine N-methyltransferase	HNMT
28.8298	28.8068	28.9622	28.6871	28.7701	28.6907	28.4748	28.9714	28.3585	28.8734	28.7045	28.6075	27.9928	29.217	28.1731	28.137	28.6711	28.5871	29.0405				12	12	12	36.9	36.9	36.9	39.591	0	62.833	6119500000	100	P50213	P50213	Isocitrate dehydrogenase [NAD] subunit alpha, mitochondrial	IDH3A
26.3393	27.6314	26.5014	26.3926	26.7719	24.8515	26.4645	25.9394	25.3299	26.6536	26.2401	26.3398	25.5696	26.8966	26.7699	25.408	27.0179	27.45	26.3891				6	6	3	22.7	22.7	13.9	34.165	0	25.195	1395800000	27	P50225;P50226;O75897	P50225;P50226	Sulfotransferase 1A1;Sulfotransferase 1A2	SULT1A1;SULT1A2
31.0889	31.0764	31.1428	31.3802	31.064	31.1161	30.6905	31.2939	31.3985	31.2256	31.2599	31.3312	31.1364	30.4674	31.1285	31.0499	31.2326	31.5111	31.165				21	21	15	55.1	55.1	38.4	50.663	0	323.31	34379000000	342	P50395	P50395	Rab GDP dissociation inhibitor beta	GDI2
27.3253	27.9772	27.4801	27.8668	28.2139	28.1504	27.1616	27.8534	28.2171	27.7804	27.5482	27.5793	28.0203	27.4644	27.4014	27.6823	27.5016	27.6632	27.3744				8	8	8	35.8	35.8	35.8	28.994	0	33.371	3082300000	75	P50402	P50402	Emerin	EMD
26.8812	26.6554	27.0662	27.256	26.9652	27.8084	26.9373	27.8509	27.2504	27.3254	27.6027	27.0575	27.0701	26.7133	26.4762	26.2853	27.2751	27.2472	27.3				10	10	10	14.5	14.5	14.5	88.367	0	42.893	2113700000	70	P50416	P50416	Carnitine O-palmitoyltransferase 1, liver isoform	CPT1A
28.3776	27.6781	27.9105	27.7803	27.9986	27.0732	27.5471	27.612	28.23	27.8695	27.7524	28.4438	27.8485	26.0301	28.524	28.4066	28.6655	27.9527	28.1294				12	11	11	37.2	34.6	34.6	42.403	0	43.049	3701500000	83	P50453	P50453	Serpin B9	SERPINB9
30.5224	30.5435	30.4107	31.0476	30.9935	31.0196	31.9543	31.3282	30.93	30.8979	31.258	30.5309	30.8144	30.0865	30.7114	30.9768	30.4891	31.1691	30.5038				16	16	16	47.6	47.6	47.6	46.44	0	323.31	29264000000	277	P50454	P50454	Serpin H1	SERPINH1
26.1902	29.1307	26.4491	28.0148	26.5843	28.263	26.7853	27.6741	28.9482	28.3474	26.5946	27.0338	28.9734	25.4805	27.6826	27.8939	28.3544	27.0926	26.1856				9	9	9	31.2	31.2	31.2	35.398	0	66.608	3178700000	56	P50479	P50479	PDZ and LIM domain protein 4	PDLIM4
28.1527	28.3044	28.6272	28.3361	28.405	28.274	28.5972	29.1628	28.7531	27.6676	28.8389	28.2253	28.493	28.3142	28.2333	28.2935	28.5672	28.3614	27.9505				8	8	8	24.9	24.9	24.9	41.331	0	40.236	5340600000	84	P50502;Q8NFI4;Q8IZP2	P50502;Q8NFI4;Q8IZP2	Hsc70-interacting protein;Putative protein FAM10A5;Putative protein FAM10A4	ST13;ST13P5;ST13P4
28.8539	28.9135	29.3815	29.1421	28.7288	28.4981	28.8705	28.8972	29.3861	29.544	28.3046	29.1993	29.2589	28.1016	29.3568	29.2362	29.0402	29.3316	29.4204				13	13	13	39.5	39.5	39.5	39.829	0	179.49	7986000000	161	P50552	P50552	Vasodilator-stimulated phosphoprotein	VASP
29.6001	29.0929	29.3509	29.3693	29.0278	29.1645	29.0458	29.289	29.0745	29.3444	29.2184	29.4124	28.7249	28.8143	29.4751	29.3912	29.1607	29.8195	29.3812				23	23	18	27.4	27.4	22.1	98.063	0	98.646	9044500000	160	P50570;Q9UQ16	P50570	Dynamin-2	DNM2
26.7884	26.6251	27.1037	26.0765	27.0359	26.3554	25.9639	26.4706	25.4257	26.1348	26.8112	26.9302	26.4584	26.5405	27.0916	26.5304	25.5072	26.8107	26.8436				7	7	7	19	19	19	52.891	0	20.615	1389000000	41	P50579	P50579	Methionine aminopeptidase 2	METAP2
30.8329	29.787	31.1301	30.8324	30.587	29.8077	30.7899	31.0062	29.5792	30.9233	31.3456	31.02	28.6782	30.7345	30.3068	30.4077	29.053	31.089	31.0719				22	22	21	9.8	9.8	9.3	319.1	0	68.087	23357000000	87	P50851	P50851	Lipopolysaccharide-responsive and beige-like anchor protein	LRBA
26.2468	25.8554	26.5766	26.0776	26.5225	26.0353	25.9178	27.7853	26.6659	26.4093	27.8354	26.4443	26.1181	26.2563	27.0766	27.4661	26.039	25.6963	26.9307				4	4	4	14.7	14.7	14.7	34.193	0	21.161	1429700000	23	P50897	P50897	Palmitoyl-protein thioesterase 1	PPT1
30.1102	28.4293	28.7752	28.4911	29.0966	28.7263	28.9542	28.6507	28.0952	28.2526	29.3962	28.9495	28.212	30.1633	29.036	29.7556	28.0535	29.3611	28.6154				6	6	6	32.1	32.1	32.1	23.432	0	28.931	7799200000	85	P50914	P50914	60S ribosomal protein L14	RPL14
30.4844	30.8061	31.1481	30.652	30.8454	30.6277	31.2525	31.4205	31.2687	31.0644	31.0571	31.1564	30.7133	30.6269	30.8082	30.875	30.6764	31.2992	31.3609				30	30	30	61.5	61.5	61.5	59.62	0	181.5	31310000000	419	P50990	P50990	T-complex protein 1 subunit theta	CCT8
30.3069	30.5792	30.7667	30.0567	30.5823	30.3469	30.7923	30.6748	30.7265	30.533	30.6804	30.7238	30.4519	30.4513	30.3693	30.5353	30.1761	30.7169	30.9248				24	24	24	47.9	47.9	47.9	57.924	0	179.44	22680000000	245	P50991	P50991	T-complex protein 1 subunit delta	CCT4
30.2972	30.189	30.094	29.9682	29.8524	30.0475	29.8771	30.0034	30.2438	30.3437	29.9813	30.169	29.9627	29.9908	30.3052	30.4457	29.957	30.2693	30.2158				15	15	14	33.7	33.7	31.9	54.389	0	120.28	16001000000	188	P50995	P50995	Annexin A11	ANXA11
26.5063	25.8022	26.0132	27.0145	26.3913	27.1181	26.7767	26.9022	27.7671	26.691	26.5815	26.6818	25.5664	26.7869	26.6955	26.9995	27.1839	26.8654	26.527				5	5	4	7.4	7.4	6.1	69.72	0.00035524	8.5906	1761700000	31	P51114;P51116	P51114	Fragile X mental retardation syndrome-related protein 1	FXR1
29.7114	29.3793	29.8627	29.2827	29.4582	29.2448	29.2017	29.5802	29.4011	29.1362	29.5434	29.6872	29.2583	29.4907	29.5063	29.6168	29.5131	29.542	29.9387				8	8	5	47.7	47.7	32.9	23.482	0	51.008	10612000000	92	P51148	P51148	Ras-related protein Rab-5C	RAB5C
29.96	29.9466	30.1111	29.8451	30.0002	29.9871	30.2335	30.0612	29.9916	29.8947	30.1643	30.0333	29.6836	30.0404	30.2151	30.4788	29.8283	29.9258	30.4444				11	11	11	66.2	66.2	66.2	23.489	0	323.31	15568000000	147	P51149	P51149	Ras-related protein Rab-7a	RAB7A
27.1079	28.1463	26.7307	27.3819	26.1568	27.5478	26.8261	26.2922	28.3456	26.8237	26.7507	27.2712	28.5003	26.9292	27.2216	27.4578	28.158	26.691	26.8297				5	5	5	30.3	30.3	30.3	20.478	0	26.431	2398700000	63	P51452	P51452	Dual specificity protein phosphatase 3	DUSP3
24.907	24.9074	24.9324	25.1121	25.488	25.0158	25.4214	25.3461	25.5198	25.1878	24.6383	25.1468	25.1727	25.0966	24.7272	24.6829	25.1372	25.4212	24.802				4	4	2	2.6	2.6	1.5	184.64	0	12.784	505930000	27	P51532	P51532	Transcription activator BRG1	SMARCA4
28.2181	26.8501	27.6065	27.0517	26.7914	27.2827	26.3626	27.5066	27.5407	26.5932	27.4717	27.1632	27.0119	27.4286	26.9748	27.2551	27.4889	27.2181	27.2829				7	7	7	19.1	19.1	19.1	42.272	0	43.53	2183300000	74	P51570	P51570	Galactokinase	GALK1
28.7563	27.8814	28.6484	27.8106	28.3018	27.8	27.96	27.9669	26.2005	27.4032	27.6395	28.7975	27.7655	28.268	28.7722	28.4708	27.5242	28.0958	27.0841				5	5	5	36.4	36.4	36.4	18.998	0	31.869	4322300000	55	P51571	P51571	Translocon-associated protein subunit delta	SSR4
27.3913	28.7926	27.4945	28.3851	30.0444	29.129	28.9597	30.1672	29.5718	28.4339	29.4309	26.9907	28.3342	28.3722	26.0662	26.8064	27.6261	28.6045	27.9612				7	7	7	25.2	25.2	25.2	27.991	0	16.22	6552900000	59	P51572	P51572	B-cell receptor-associated protein 31	BCAP31
28.1608	25.8149	27.7828	26.3524	26.4731	25.9337	26.9467	25.4948	26.1797	27.2919	25.5241	27.7104	26.3348	27.4526	26.8779	25.9641	26.0813	27.4827	27.6244				6	6	6	24.5	24.5	24.5	28.18	0	11.025	1827400000	37	P51580	P51580	Thiopurine S-methyltransferase	TPMT
25.2934	26.4982	25.115	26.4133	25.7275	26.1266	25.2504	26.254	26.8881	26.2096	25.5708	25.6311	26.5309	25.7682	24.8636	25.1795	27.161	26.0984	25.3669				5	5	5	13	13	13	52.44	0.00037216	9.5747	937230000	26	P51608	P51608	Methyl-CpG-binding protein 2	MECP2
27.5636	26.942	27.0339	27.2431	27.6683	27.1085	26.9118	27.1075	27.5376	27.0083	26.8293	27.1802	27.0366	27.2363	26.9767	27.1748	26.8224	27.2442	27.167				16	16	16	10.3	10.3	10.3	208.73	0	33.388	2085700000	42	P51610	P51610	Host cell factor 1;HCF N-terminal chain 1;HCF N-terminal chain 2;HCF N-terminal chain 3;HCF N-terminal chain 4;HCF N-terminal chain 5;HCF N-terminal chain 6;HCF C-terminal chain 1;HCF C-terminal chain 2;HCF C-terminal chain 3;HCF C-terminal chain 4;HCF C-terminal chain 5;HCF C-terminal chain 6	HCFC1
26.6676	26.8706	26.4897	27.2185	26.6565	26.944	26.5989	26.0199	26.7259	26.961	25.7724	26.8298	26.3422	27.7364	26.5584	26.5764	27.3791	27.0514	26.9265				8	8	7	19	19	16.5	54.847	0	21.173	1658000000	40	P51648	P51648	Fatty aldehyde dehydrogenase	ALDH3A2
30.4049	29.807	30.3606	29.9679	30.2169	29.6901	29.0911	29.7783	29.3174	30.1477	29.9213	29.6234	29.2416	30.072	29.453	29.51	28.9093	29.9765	29.8744				23	23	23	39.3	39.3	39.3	79.685	0	170.73	13784000000	214	P51659	P51659	Peroxisomal multifunctional enzyme type 2;(3R)-hydroxyacyl-CoA dehydrogenase;Enoyl-CoA hydratase 2	HSD17B4
27.2165	26.0634	27.3142	26.7468	27.9318	26.9683	27.7465	27.477	26.4565	26.7424	27.4817	26.548	26.8286	27.5149	27.2829	26.4651	26.4386	27.2995	27.5679				5	5	5	15.1	15.1	15.1	37.025	0	14.87	2000000000	28	P51665	P51665	26S proteasome non-ATPase regulatory subunit 7	PSMD7
27.3483	26.8272	27.6063	28.0259	27.5219	27.6213	27.583	27.2426	27.3358	26.9884	27.4462	27.4684	27.4207	27.6473	27.0453	27.4914	27.3078	27.5734	27.3689				13	13	8	19.7	19.7	12.8	83.735	0	34.256	2493300000	68	P51812;Q15349;Q9UK32;Q96GX5;O60307;Q9Y2H9;Q6P0Q8;O15021	P51812	Ribosomal protein S6 kinase alpha-3	RPS6KA3
29.4978	29.1979	29.3043	29.5784	28.9764	29.5798	29.7371	29.6926	29.6439	29.7976	29.508	28.8212	29.3177	29.937	29.0494	28.8005	28.9271	29.3701	29.3466				14	14	13	60.8	60.8	57.5	26.788	0	85.013	10467000000	101	P51858	P51858	Hepatoma-derived growth factor	HDGF
29.4463	31.478	28.9836	30.7712	30.0346	30.8911	30.5262	31.0143	30.0794	30.9383	31.1247	29.6011	29.987	29.6682	29.7335	30.9593	31.7995	29.4757	30.6464				12	12	12	39.9	39.9	39.9	38.429	0	323.31	23490000000	207	P51884;CON__Q05443	P51884	Lumican	LUM
27.4309	30.8492	27.7111	29.7837	28.6396	30.5791	29.2457	29.9094	28.9265	30.2295	29.901	28.7601	29.3005	28.0787	27.5173	29.4799	30.7146	27.4661	29.4292				14	14	14	41.1	41.1	41.1	43.809	0	204.36	11161000000	150	P51888	P51888	Prolargin	PRELP
28.521	33.7188	30.245	32.6342	30.4018	32.5079	29.4741	29.6254	33.7784	32.3183	29.2858	31.3005	34.5371	29.2941	30.5894	32.3254	33.266	30.7171	29.8903				14	14	12	57.9	57.9	53.2	33.17	0	323.31	73971000000	289	P51911	P51911	Calponin-1	CNN1
27.5134	27.3794	28.0243	26.2545	27.0717	27.3579	26.9461	26.9168	26.251	26.123	27.3043	27.4928	26.816	27.0236	27.5854	26.8954	27.0162	27.256	26.3747				6	6	6	44.2	44.2	44.2	20.105	0	21.926	1999600000	32	P51970	P51970	NADH dehydrogenase [ubiquinone] 1 alpha subcomplex subunit 8	NDUFA8
30.5305	30.5842	30.278	29.7935	30.2721	30.351	30.1141	30.0407	30.5593	30.2936	29.9541	30.4402	30.1494	30.9873	30.2291	29.548	30.0844	30.0326	30.325				11	10	10	35.4	35.4	35.4	39.594	0	303.18	22150000000	278	P51991	P51991	Heterogeneous nuclear ribonucleoprotein A3	HNRNPA3
29.9791	29.1292	30.7858	29.5018	30.1615	30.0628	30.5016	29.7644	30.1921	28.8658	29.9114	30.3106	29.964	29.6308	30.7068	30.571	29.7269	30.3633	30.4848				16	16	16	40.6	40.6	40.6	53.139	0	232.04	16013000000	210	P52209	P52209	6-phosphogluconate dehydrogenase, decarboxylating	PGD
32.449	31.8576	32.1271	31.7425	32.1375	31.9102	32.158	31.9729	32.1071	31.7989	31.704	32.0897	31.9654	32.3503	32.1086	31.9415	31.6076	31.8933	32.0516				34	34	34	49.2	49.2	49.2	77.515	0	316.83	64196000000	400	P52272	P52272	Heterogeneous nuclear ribonucleoprotein M	HNRNPM
26.1019	26.1561	25.7856	25.9671	25.8724	25.4621	26.3325	25.919	26.0379	26.0185	25.9057	25.7462	25.9494	25.5128	26.166	26.0205	26.0717	25.9713	25.5208				7	7	7	14.2	14.2	14.2	66.316	0	21.151	886790000	29	P52306	P52306	Rap1 GTPase-GDP dissociation stimulator 1	RAP1GDS1
29.6349	29.5813	29.5296	30.0149	29.4122	29.3353	29.0237	30.1231	30.0256	29.3051	29.4358	29.7493	29.7484	29.7663	29.8015	29.9078	29.951	30.0153	29.5843				6	6	6	39.7	39.7	39.7	23.207	0	40.413	12305000000	117	P52565	P52565	Rho GDP-dissociation inhibitor 1	ARHGDIA
29.0724	28.2979	29.4834	28.7503	28.7134	28.6383	28.7804	29.3146	29.2918	28.3272	29.0178	29.5572	28.9856	28.3266	29.4738	29.512	29.556	28.8617	29.2899				8	8	8	41.8	41.8	41.8	22.988	0	56.272	8416300000	128	P52566	P52566	Rho GDP-dissociation inhibitor 2	ARHGDIB
29.0156	27.7967	28.9552	28.8062	28.7096	28.5235	28.8906	28.8061	28.9136	28.4862	28.7005	29.1008	28.4422	28.3918	28.9448	29.0439	28.5745	29.0683	28.9464				9	7	7	32.3	25.8	25.8	45.671	0	158.03	7070600000	106	P52597	P52597	Heterogeneous nuclear ribonucleoprotein F;Heterogeneous nuclear ribonucleoprotein F, N-terminally processed	HNRNPF
26.6569	27.731	27.153	27.3449	27.2534	26.8841	28.6448	27.6337	27.7577	27.174	27.7102	26.6228	27.5752	27.0235	27.1253	26.6477	26.605	25.8739	27.103				8	8	8	19.7	19.7	19.7	41.268	0	16.644	2325800000	28	P52788	P52788	Spermine synthase	SMS
27.7136	26.2948	27.9739	28.0567	27.1234	26.3923	27.7338	28.1624	25.7233	27.8092	27.7826	27.8544	26.0024	27.3421	27.6261	27.2224	26.3546	28.0915	29.3201				22	18	18	27.5	23.3	23.3	102.38	0	59.832	3046200000	61	P52789	P52789	Hexokinase-2	HK2
27.5564	25.7459	28.5739	26.644	26.4321	27.8229	27.2425	27.2101	27.9427	27.0101	27.3408	27.8269	27.659	27.0745	28.5966	28.9486	26.8307	27.0309	28.2486				17	15	15	21.7	19.6	19.6	99.024	0	92.384	2751900000	92	P52790	P52790	Hexokinase-3	HK3
28.1535	26.9627	27.7241	27.8704	27.4199	27.6855	26.6972	28.1905	27.1066	27.1588	28.1188	27.388	26.6497	28.9277	27.0327	27.3124	26.7078	27.6913	28.1387				5	5	5	22.7	22.7	22.7	21.348	0	18.088	2939200000	51	P52815	P52815	39S ribosomal protein L12, mitochondrial	MRPL12
28.0829	28.1745	28.4502	28.2578	27.8589	27.8955	28.0238	28.0677	28.5448	28.0091	28.0065	28.4302	27.9079	27.5108	28.4317	28.4342	28.549	28.1309	28.4354				10	8	8	48.6	39.2	39.2	32.922	0	117.07	4637300000	122	P52907	P52907	F-actin-capping protein subunit alpha-1	CAPZA1
25.5504	27.7987	25.3591	27.394	25.668	27.0711	27.36	26.4338	26.9444	27.078	26.6629	26.1066	26.7902	25.3349	25.5712	27.1495	28.197	26.7383	25.9938				7	7	7	36.1	36.1	36.1	22.492	0	171.56	1624100000	57	P52943	P52943	Cysteine-rich protein 2	CRIP2
27.7936	27.472	27.4994	26.8872	27.7634	26.9009	27.7728	27.3253	26.6917	27.8509	27.2534	27.694	27.4802	27.1674	27.8917	27.3738	27.4291	27.5571	26.9239				9	9	9	35.1	35.1	35.1	33.428	0	35.072	2590100000	45	P53004	P53004	Biliverdin reductase A	BLVRA
28.5808	28.8069	28.3228	27.7884	28.3814	28.5704	29.1607	29.0027	27.8601	27.7056	29.2234	28.2562	28.3594	28.7442	28.3412	27.7019	27.8694	28.7259	27.7946				6	6	6	20.3	20.3	20.3	34.012	0	20.327	5374700000	75	P53007	P53007	Tricarboxylate transport protein, mitochondrial	SLC25A1
29.411	28.94	29.6588	29.3039	29.3132	29.4344	29.613	29.9765	29.7417	28.6546	29.7798	29.4627	29.3741	29.5025	29.9593	29.5142	29.2496	30.0797	29.2901				20	20	20	20.3	20.3	20.3	120.84	0	115.46	10519000000	128	P53396	P53396	ATP-citrate synthase	ACLY
29.1687	29.5143	29.0769	29.4086	28.9427	29.7539	28.5826	29.8393	28.9343	29.3863	29.6014	28.8746	28.8104	30.2292	28.0796	28.0253	29.2766	29.2589	29.1162				9	9	9	33.8	33.8	33.8	36.249	0	114.28	9172600000	92	P53597	P53597	Succinyl-CoA ligase [ADP/GDP-forming] subunit alpha, mitochondrial	SUCLG1
28.9776	28.7181	29.0516	29.2681	29.2185	29.2001	29.5349	29.4397	28.9807	29.4403	29.561	29.2178	28.743	28.3926	28.9631	28.8226	28.781	29.7067	29.1382				20	20	20	24	24	24	107.14	0	118.18	8848600000	174	P53618	P53618	Coatomer subunit beta	COPB1
30.32	29.7651	30.1447	30.5026	30.4729	30.3167	30.6793	30.5523	30.3057	30.6571	30.4848	30.47	30.0034	29.5574	30.3058	30.1405	30.1476	30.7777	30.3916				35	35	35	32.4	32.4	32.4	138.34	0	219.3	18993000000	266	P53621	P53621	Coatomer subunit alpha;Xenin;Proxenin	COPA
29.1521	27.7307	27.4209	26.9174	28.2635	27.4005	27.5114	27.252	26.658	27.2188	27.9161	28.43	27.0096	28.2061	28.004	28.2185	27.6864	27.2594	28.0923				5	5	5	13.2	13.2	13.2	51.853	0	25.713	3275900000	54	P53634	P53634	Dipeptidyl peptidase 1;Dipeptidyl peptidase 1 exclusion domain chain;Dipeptidyl peptidase 1 heavy chain;Dipeptidyl peptidase 1 light chain	CTSC
26.8388	27.1179	26.1036	27.4098	27.1438	26.4354	26.5796	27.3044	26.8431	27.2972	27.1133	26.7828	27.1681	26.6172	26.7482	26.3011	27.143	27.2822	26.8324				5	5	5	14.6	14.6	14.6	39.75	0.00038037	10.058	1803700000	30	P53990	P53990	IST1 homolog	IST1
27.0752	26.6839	27.2715	27.1282	27.0304	26.9062	26.9432	27.3958	27.1588	27.0647	27.0917	27.2967	26.9555	26.5437	27.4406	27.1422	27.2906	27.2678	26.975				12	12	12	12	12	12	118.32	0	57.711	1959000000	91	P53992	P53992	Protein transport protein Sec24C	SEC24C
29.6112	28.4032	29.021	29.4338	29.8845	28.7919	28.7123	29.6654	30.3311	29.0463	28.8239	29.5602	29.4285	29.9657	28.6549	29.1458	29.5672	29.3127	29.2708				5	5	5	47.2	47.2	47.2	14.395	0	89.607	9519700000	63	P53999	P53999	Activated RNA polymerase II transcriptional coactivator p15	SUB1
29.2789	28.5662	29.1912	29.1856	29.3031	29.1191	29.3094	29.6059	29.0047	29.3906	29.4237	29.2013	28.8306	28.9755	29.1969	29.0545	28.337	29.3848	29.1624				24	24	24	43.9	43.9	43.9	75.378	0	81.157	8513300000	165	P54136	P54136	Arginine--tRNA ligase, cytoplasmic	RARS
28.0402	27.278	27.9533	27.721	28.0535	27.6798	27.5514	28.575	27.7701	28.5168	28.3463	28.2347	27.4841	27.6493	27.996	28.1249	27.5371	28.2946	28.2859				16	16	16	30.3	30.3	30.3	59.143	0	34.065	3741800000	65	P54577	P54577	Tyrosine--tRNA ligase, cytoplasmic;Tyrosine--tRNA ligase, cytoplasmic, N-terminally processed	YARS
29.2925	28.8869	29.1354	28.4361	28.9757	28.1532	29.237	28.8203	28.7822	29.1023	28.2739	29.1405	28.8692	28.4964	28.9905	28.5953	28.653	29.2698	28.9765				11	11	11	24.3	24.3	24.3	56.068	0	58.877	7063100000	103	P54578	P54578	Ubiquitin carboxyl-terminal hydrolase 14	USP14
26.6022	26.4864	26.0997	26.4303	26.5789	26.3802	26.8627	26.4812	26.7252	26.5293	26.861	26.4155	26.3616	26.4923	25.9139	25.9707	26.7676	26.5048	26.4312				8	8	8	27.5	27.5	27.5	37.579	0	14.798	1350200000	36	P54619	P54619	5-AMP-activated protein kinase subunit gamma-1	PRKAG1
26.3787	26.8962	26.6137	26.2618	27.2073	26.4106	26.5522	27.792	27.1902	26.2781	27.4444	26.2492	26.6822	27.7862	26.4704	26.3806	26.441	27.0837	26.5749				6	6	6	18.3	18.3	18.3	31.512	0	13.861	1723200000	27	P54709	P54709	Sodium/potassium-transporting ATPase subunit beta-3	ATP1B3
28.8642	28.6371	28.7261	28.8482	28.9898	28.2948	28.9926	29.0844	29.1324	28.8178	28.7935	28.9858	28.7518	28.5474	28.9012	28.7868	29.0584	29.1902	28.7613				10	10	8	25.2	25.2	21	43.171	0	23.498	6801200000	81	P54727	P54727	UV excision repair protein RAD23 homolog B	RAD23B
24.6063	25.6573	24.4615	28.052	26.8321	29.1904	24.2423	31.828	29.9187	25.4685	31.9046	25.5947	28.3565	31.2168	23.6277	24.0588	30.228	29.664	23.9044				14	14	13	32.9	32.9	30.7	56.635	0	88.819	10862000000	97	P54868	P54868	Hydroxymethylglutaryl-CoA synthase, mitochondrial	HMGCS2
30.3124	29.5986	29.7954	29.61	30.863	29.7007	30.2781	30.1978	29.0766	29.8061	30.2338	29.7268	28.9269	30.6052	29.3723	29.0433	28.7833	29.5379	29.7844				28	28	28	39.4	39.4	39.4	87.301	0	162.87	14153000000	253	P54886	P54886	Delta-1-pyrroline-5-carboxylate synthase;Glutamate 5-kinase;Gamma-glutamyl phosphate reductase	ALDH18A1
26.9083	27.0257	27.0552	27.7408	27.5814	27.2022	27.0064	27.269	27.441	27.5036	26.824	27.4564	27.3539	26.9944	27.286	27.4444	27.4629	27.5208	27.0321				10	10	10	42.7	42.7	42.7	33.232	0	44.528	2329600000	89	P54920;Q9H115	P54920	Alpha-soluble NSF attachment protein	NAPA
29.1495	28.927	28.6349	30.0878	29.0634	30.0144	28.934	28.6912	28.8225	29.1972	28.5437	29.3819	28.9813	29.0245	29.1129	30.0291	28.8104	28.6142	29.6049				4	4	4	21.3	21.3	21.3	20.825	0.00037764	9.9289	8303100000	48	P55001	P55001	Microfibrillar-associated protein 2	MFAP2
29.1712	28.5243	29.7141	29.9238	29.5058	27.6492	29.3291	28.4378	28.0907	28.8945	28.2613	29.093	27.6664	29.569	28.7107	28.1756	28.0104	29.701	29.1158				24	24	24	23.8	23.8	23.8	131.45	0	224.33	7651700000	195	P55011	P55011	Solute carrier family 12 member 2	SLC12A2
27.5663	26.6009	27.0631	26.0843	26.9352	26.9488	26.8554	27.2074	26.112	26.8692	26.7739	27.0607	26.2606	27.184	26.9781	27.0126	26.9731	27.2289	26.9246				7	7	7	25.2	25.2	25.2	40.736	0	30.971	1853800000	43	P55036;A2A3N6	P55036	26S proteasome non-ATPase regulatory subunit 4	PSMD4
30.5002	30.3494	30.505	30.4363	30.7857	31.1186	30.9416	30.6244	31.2689	30.3919	30.5061	30.6747	30.9019	31.1896	30.3892	30.1893	29.9682	30.5827	30.7491				24	24	24	28	28	28	110.42	0	99.165	21125000000	189	P55060	P55060	Exportin-2	CSE1L
31.4669	31.5208	31.8072	31.8213	32.2515	31.3076	31.7577	31.7876	31.517	31.4106	31.6609	32.0479	31.2443	31.759	32.0359	31.7345	31.7425	31.7479	31.3052				38	38	38	57.8	57.8	57.8	89.321	0	323.31	51575000000	563	P55072	P55072	Transitional endoplasmic reticulum ATPase	VCP
30.0945	30.5941	30.1361	30.5053	30.0757	30.0534	29.4576	30.3133	30.2327	30.2342	30.1744	30.0184	29.9461	31.3417	29.75	29.9815	30.7971	29.9496	29.6558				16	16	16	32.9	32.9	32.9	51.294	0	90.9	20148000000	188	P55084	P55084	Trifunctional enzyme subunit beta, mitochondrial;3-ketoacyl-CoA thiolase	HADHB
26.6122	26.0127	25.8148	26.2149	26.4109	26.1148	26.1568	26.2035	25.7251	26.5234	26.2494	26.1966	25.6989	26.5892	26.0249	25.9029	26.2701	25.996	26.2879				7	7	7	21.5	21.5	21.5	40.545	0	20.769	1115900000	36	P55263	P55263	Adenosine kinase	ADK
27.3914	26.5217	26.6115	26.7884	27.4516	26.6345	26.9221	26.5043	26.8966	27.2752	27.1359	27.1427	26.1127	27.0917	26.8658	26.8278	26.6842	26.4885	27.3751				11	11	11	11.6	11.6	11.6	136.06	0	32.889	1822200000	42	P55265	P55265	Double-stranded RNA-specific adenosine deaminase	ADAR
27.8179	31.2696	27.8549	30.1221	29.1622	30.1769	28.4164	27.0659	31.1227	29.9106	26.8286	29.4625	31.205	28.0643	28.8633	30.5893	31.1462	28.8679	28.3527				41	41	41	27.7	27.7	27.7	195.98	0	296.68	12984000000	246	P55268	P55268	Laminin subunit beta-2	LAMB2
28.0898	27.0795	28.3393	27.2219	26.8024	26.6447	28.3499	28.8092	27.8662	27.8586	28.5795	28.1688	26.9563	25.1097	27.598	26.2128	27.7437	28.9327	28.231				6	6	6	42	42	42	24.327	0	88.607	3402900000	49	P55327	P55327	Tumor protein D52	TPD52
27.7685	26.4416	27.4387	27.4091	27.0627	27.3341	27.2606	27.3092	27.3116	27.2388	27.2941	27.1986	26.9235	26.7838	26.9743	27.6504	27.4023	27.3235	27.1829				6	6	6	23.9	23.9	23.9	35.54	0	34.401	2394400000	70	P55735	P55735	Protein SEC13 homolog	SEC13
28.1115	27.3215	27.7332	28.108	27.8657	27.9433	27.8844	28.8486	28.3001	27.8497	28.5643	27.8513	27.9282	28.0912	28.0945	28.3584	28.0345	28.1402	28.1449				5	5	5	39.8	39.8	39.8	14.173	0	102.34	3856300000	81	P55769	P55769	NHP2-like protein 1;NHP2-like protein 1, N-terminally processed	NHP2L1
29.5159	29.3424	29.4995	29.3273	29.4056	29.1218	29.2809	29.57	29.4164	28.9936	29.5353	29.3697	29.459	29.3752	29.2813	29.3489	29.3558	29.4522	29.2185				23	23	23	26.4	26.4	26.4	103.28	0	78.225	9816600000	161	P55786;A6NEC2	P55786	Puromycin-sensitive aminopeptidase	NPEPPS
29.3004	28.6831	29.3387	28.8369	29.3928	29.103	29.2503	29.04	29.0882	28.7361	28.9764	29.1808	28.8064	29.1097	29.0611	29.0757	28.4344	29.1375	29.3846				19	19	19	28.3	28.3	28.3	92.48	0	137.07	7917600000	164	P55884	P55884	Eukaryotic translation initiation factor 3 subunit B	EIF3B
27.9312	27.7864	28.0282	28.0591	28.4841	28.0925	28.8284	27.99	28.0395	28.2661	27.8734	28.2092	27.9215	27.7742	28.1574	28.0294	27.1422	28.4533	28.3787				17	17	17	23.3	23.3	23.3	101.11	0	66.37	4172200000	88	P56192	P56192	Methionine--tRNA ligase, cytoplasmic	MARS
28.4164	27.0313	28.6131	28.1603	27.4686	27.9084	27.3733	27.9103	27.5165	27.84	27.6429	28.0739	27.9422	28.2743	28.0223	28.317	27.754	28.1443	28.1064				3	3	3	40.6	40.6	40.6	7.9331	0.00032373	6.631	3598400000	46	P56385	P56385	ATP synthase subunit e, mitochondrial	ATP5I
32.5583	30.769	31.249	32.6684	31.8909	31.3241	30.713	32.2738	30.6215	31.9862	32.4028	31.6053	30.3686	32.2302	31.4491	29.3716	32.3672	32.4168	31.6131				11	11	11	40.2	40.2	40.2	35.941	0	224.83	53481000000	217	P56470	P56470	Galectin-4	LGALS4
29.1118	28.1705	28.7723	28.4015	28.7665	29.4304	28.3995	28.7671	29.4326	28.3634	29.4366	28.5991	29.1293	29.556	28.3707	29.0173	27.5878	28.4634	28.6636				8	8	8	49.8	49.8	49.8	26.599	0	192.37	6540900000	78	P56537	P56537	Eukaryotic translation initiation factor 6	EIF6
27.6584	27.7461	27.7927	27.1996	27.4319	27.6111	27.9655	27.3175	27.0182	27.543	27.2467	27.7338	27.4346	27.7514	27.5572	26.7136	27.2183	27.7229	27.8138				10	10	6	25.2	25.2	17.5	48.944	0	67.713	2709200000	54	P56545	P56545	C-terminal-binding protein 2	CTBP2
27.6699	26.6388	27.724	27.5557	27.7457	27.6587	27.1974	27.1195	27.9367	27.0579	27.0805	27.7567	27.516	27.5189	27.7605	27.8914	27.9889	27.0688	27.4028				11	11	11	15.4	15.4	15.4	100.6	0	39.679	2622600000	64	P57737	P57737	Coronin-7	CORO7
27.089	25.5752	26.6169	26.1976	25.7712	25.5665	28.0139	26.0685	26.5387	26.7551	26.4355	26.8611	25.8994	25.8247	26.0776	26.0498	25.0591	26.1046	26.8282				5	5	5	11.8	11.8	11.8	52.8	0	32.337	1330700000	24	P57764	P57764	Gasdermin-D	GSDMD
30.6915	30.4352	30.2987	29.8329	30.3587	29.2232	28.8096	29.1373	29.4266	30.2375	29.2945	30.4513	29.0268	29.3204	31.2086	30.0955	28.4839	30.3661	30.8044				58	52	52	39.8	32.4	32.4	555.61	0	323.31	15528000000	227	P58107	P58107	Epiplakin	EPPK1
27.4943	27.5963	26.9369	27.1175	27.5475	26.9863	27.6976	26.9384	27.7545	27.3903	26.8873	27.0618	27.2201	27.5017	27.0501	27.2289	27.2243	27.444	27.0179				4	4	4	44.9	44.9	44.9	12.895	0	148.14	2471300000	44	P58546	P58546	Myotrophin	MTPN
34.6895	32.0964	35.8089	34.089	33.336	34.9004	33.8768	35.1292	34.6157	32.96	35.1885	34.7478	34.9383	34.3622	35.9159	36.3751	33.7536	33.76	35.0323				5	5	5	27.7	27.7	27.7	10.245	0	66.15	384880000000	124	P59666;P59665	P59666;P59665	Neutrophil defensin 3;HP 3-56;Neutrophil defensin 2;Neutrophil defensin 1;HP 1-56;Neutrophil defensin 2	DEFA3;DEFA1
30.6745	30.9757	30.7417	30.2001	30.6575	30.5543	30.8486	29.75	29.9421	30.3046	30.0846	30.7338	30.6013	30.514	30.801	31.0213	30.2418	30.1789	30.8288				8	8	8	46.4	46.4	46.4	19.667	0	60.1	21475000000	79	P59998	P59998	Actin-related protein 2/3 complex subunit 4	ARPC4
33.3899	32.9772	33.28	32.9212	33.2722	32.9081	33.2836	33.2882	33.1949	33.6771	33.2695	32.8677	32.9698	33.0301	33.3243	32.9855	33.0219	33.3367	33.0914				18	18	18	74.1	74.1	74.1	30.791	0	323.31	137570000000	417	P60174	P60174	Triosephosphate isomerase	TPI1
28.7474	28.102	28.968	28.5136	28.7371	28.1236	28.5598	28.787	28.8449	28.2266	28.3758	28.7127	28.3227	28.3507	28.8205	28.3385	28.5547	28.7891	28.8739				12	12	12	28.5	28.5	28.5	52.22	0	40.804	5991900000	90	P60228	P60228	Eukaryotic translation initiation factor 3 subunit E	EIF3E
28.6485	27.3179	28.3446	27.6659	27.9061	27.4866	27.4173	28.4353	28.0638	27.6754	27.741	28.4536	27.3607	27.9225	28.802	28.3517	27.9493	28.7604	28.4787				3	3	3	37.5	37.5	37.5	9.9743	0	32.471	4033500000	38	P60468	P60468	Protein transport protein Sec61 subunit beta	SEC61B
31.3436	33.2633	31.3065	32.4784	31.1508	32.0339	31.3073	31.6371	33.1071	32.0727	31.3826	31.8385	33.5626	31.0911	31.5974	32.0756	32.9804	32.013	31.3986				9	9	7	60.3	60.3	44.4	16.93	0	282.17	71131000000	287	P60660	P60660	Myosin light polypeptide 6	MYL6
34.6906	34.8573	34.7007	35.6458	34.401	35.0042	34.6097	35.1325	35.2302	34.7524	35.0757	34.8309	35.6891	34.4887	35.2981	35.678	35.5217	34.9629	34.7771				24	11	1	73.3	46.7	4.5	41.736	0	323.31	508210000000	1226	P60709	P60709	Actin, cytoplasmic 1;Actin, cytoplasmic 1, N-terminally processed	ACTB
31.6001	31.1253	32.0204	30.898	31.3449	31.4349	31.4251	30.6875	31.1779	30.9852	31.1586	31.7906	31.1583	31.6184	31.6669	31.5728	30.6082	31.5797	32.0122				20	20	10	43.8	43.8	23.2	46.153	0	155.49	41973000000	333	P60842	P60842	Eukaryotic initiation factor 4A-I	EIF4A1
31.3708	30.7251	31.3746	30.7981	30.6678	30.5872	30.5278	30.4213	30.4978	30.5807	30.7656	31.0185	30.3248	31.202	31.012	31.3483	30.5099	30.8421	31.2224				3	3	3	25.2	25.2	25.2	13.373	0	62.804	26784000000	85	P60866	P60866	40S ribosomal protein S20	RPS20
26.054	26.1614	26.5997	26.2223	26.9157	25.9151	26.1885	26.7818	26.3936	25.7128	26.6157	26.3674	26.3733	26.0785	26.5678	26.5321	26.3519	26.1978	26.2577				11	5	4	41.8	18.2	14.2	34.834	0	12.018	1142400000	15	P60891	P60891	Ribose-phosphate pyrophosphokinase 1	PRPS1
29.7936	29.3362	30.2825	29.4229	29.8986	29.3833	29.3183	29.5899	29.7745	29.7669	29.9354	30.1294	29.4138	29.8255	30.1269	29.7064	29.2921	29.7224	30.2099				13	13	13	61	61	61	27.399	0	81.673	12685000000	127	P60900	P60900	Proteasome subunit alpha type-6	PSMA6
30.0292	29.6983	29.0709	29.8588	29.4371	29.1157	29.6525	28.9631	28.9499	30.287	29.0682	29.4122	28.8884	28.8584	30.0483	29.5828	28.6841	30.1154	29.4101				4	4	4	26.8	26.8	26.8	11.203	0	35.575	10580000000	79	P60903	P60903	Protein S100-A10	S100A10
30.3024	30.1322	30.3691	30.146	30.2007	29.9734	30.0666	29.9924	30.0335	30.0842	29.8926	30.5238	30.2844	29.7218	30.3295	30.2552	30.1215	30.2099	30.3848				9	9	8	48.2	48.2	42.4	21.258	0	88.415	18616000000	141	P60953;P17081;Q9H4E5	P60953	Cell division control protein 42 homolog	CDC42
29.5434	31.3571	29.0348	30.5099	30.3213	30.4483	30.0067	29.979	31.3036	30.4859	29.5878	29.9338	31.6148	30.0383	29.7185	29.7901	31.0539	30.0362	29.508				11	10	10	59.4	55.2	55.2	18.506	0	180.16	19830000000	173	P60981	P60981	Destrin	DSTN
26.9581	26.6698	27.36	27.1356	27.0524	26.6691	27.1114	27.088	27.0916	27.1528	26.7667	27.4765	26.8841	26.9954	27.1713	27.0384	27.2517	27.2776	27.3565				8	6	4	42.5	33.8	23.2	23.668	0	55.241	2182400000	41	P61006;P59190	P61006	Ras-related protein Rab-8A	RAB8A
26.1706	25.5621	26.1551	25.8952	26.2364	25.1096	25.6333	26.2201	25.7934	25.8475	26.3181	26.211	25.5974	25.9938	26.2867	26.5349	25.8103	26.3261	25.9534				5	5	5	10.5	10.5	10.5	55.704	0	13.14	925840000	24	P61011	P61011	Signal recognition particle 54 kDa protein	SRP54
29.6897	29.5826	29.1391	29.3581	29.2274	29.4742	29.3297	29.9131	29.3636	29.3612	30.0045	29.2931	29.1463	28.957	29.4516	29.3015	29.0329	29.4114	29.5379				11	11	11	56.1	56.1	56.1	23.545	0	166.17	10007000000	109	P61019;Q8WUD1	P61019;Q8WUD1	Ras-related protein Rab-2A;Ras-related protein Rab-2B	RAB2A;RAB2B
26.325	26.5209	25.927	26.7598	26.3002	26.2891	26.0035	26.0497	26.573	26.2614	25.9855	26.321	26.3776	25.7593	26.0889	26.0951	26.0267	26.4601	26.6328				7	4	4	39.1	24.2	24.2	23.707	0	16.247	1139000000	17	P61020	P61020	Ras-related protein Rab-5B	RAB5B
29.0642	28.8455	28.894	29.0449	28.7756	28.7325	28.7078	29.2381	29.0584	29.3019	28.5193	28.8439	28.72	29.1889	28.9464	28.9973	28.7548	29.0795	29.1957				9	8	7	45.5	40	36.5	22.541	0	31.748	7149900000	48	P61026	P61026	Ras-related protein Rab-10	RAB10
28.905	27.8727	27.4155	27.5314	27.5626	27.4265	27.8343	27.5353	26.2408	28.163	26.5323	27.4447	27.8762	25.5754	27.9122	28.193	27.0552	27.9288	27.0742				4	4	3	40.8	40.8	28.6	16.687	0	17.418	3001700000	26	P61077;P62837	P61077;P62837	Ubiquitin-conjugating enzyme E2 D3;Ubiquitin-conjugating enzyme E2 D2	UBE2D3;UBE2D2
27.0655	27.0331	27.3313	27.224	26.7219	26.7848	27.4802	27.0947	27.4385	27.0696	26.812	27.2598	27.0467	27.1418	27.2219	27.4677	27.1389	27.317	27.4874				4	4	4	22.4	22.4	22.4	20.9	0	17.421	2052500000	44	P61081	P61081	NEDD8-conjugating enzyme Ubc12	UBE2M
30.0206	29.9054	29.8853	29.5492	29.8839	29.438	29.1981	29.7368	30.0372	29.3645	29.6381	29.7123	30.0724	29.6598	29.8298	29.9033	29.8417	29.8006	29.5756				8	8	8	49.3	49.3	49.3	17.138	0	79.367	12247000000	91	P61088;Q5JXB2	P61088;Q5JXB2	Ubiquitin-conjugating enzyme E2 N;Putative ubiquitin-conjugating enzyme E2 N-like	UBE2N;UBE2NL
29.0466	28.9438	29.0037	28.8307	29.0782	28.6089	29.2944	29.043	28.9397	29.0626	28.8938	28.889	28.8985	28.4288	28.7903	29.0324	28.7169	28.9012	29.1654				12	12	12	65.1	65.1	65.1	23.897	0	114.71	7379900000	134	P61106	P61106	Ras-related protein Rab-14	RAB14
30.7264	30.8093	31.0849	30.9346	30.7258	30.8347	30.7711	30.8946	31.0849	30.578	30.6875	31.0281	30.8664	30.5687	31.0736	31.2156	30.9883	30.8868	30.996				19	19	19	55.7	55.7	55.7	47.371	0	254.95	29656000000	312	P61158;Q9P1U1;Q9C0K3	P61158	Actin-related protein 3	ACTR3
30.0076	30.4056	30.0589	29.4755	29.7344	29.8778	29.9666	29.5855	30.0518	29.6406	29.7877	30.0651	29.889	29.9272	30.0904	30.0466	29.8595	29.9772	30.2324				13	13	13	41.6	41.6	41.6	44.76	0	252.57	15469000000	236	P61160	P61160	Actin-related protein 2	ACTR2
27.7017	28.2571	26.824	27.2652	27.8103	27.3993	27.5738	27.6713	27.7024	27.6291	27.4659	27.4358	27.9306	27.044	27.0181	27.4989	27.2607	28.09	27.5019				10	10	6	28.5	28.5	21.5	42.613	0	65.686	2842100000	50	P61163	P61163	Alpha-centractin	ACTR1A
28.3602	27.8347	28.2434	28.0565	27.9445	27.9547	28.5394	28.3362	28.1094	28.1641	28.3163	27.8628	27.6632	28.0915	28.0648	28.179	27.498	28.3979	27.8277				16	16	16	29.2	29.2	29.2	67.314	0	79.792	4144300000	116	P61221	P61221	ATP-binding cassette sub-family E member 1	ABCE1
29.9293	30.2152	29.9523	29.9962	29.7404	29.7436	29.6249	29.8153	30.5118	29.9553	29.617	30.0851	30.4836	29.3231	29.9084	30.2355	30.4409	30.0366	29.7689				9	9	3	49.5	49.5	15.2	20.825	0	61.253	14847000000	121	P61224;A6NIZ1	P61224;A6NIZ1	Ras-related protein Rap-1b;Ras-related protein Rap-1b-like protein	RAP1B
31.5205	31.0457	31.3928	30.8223	31.3377	30.8017	31.0473	30.9907	31.0871	30.865	30.8464	31.3587	30.6714	31.3312	31.179	31.1493	30.7289	31.249	31.5016				15	15	15	56.1	56.1	56.1	29.945	0	270.08	38175000000	308	P61247	P61247	40S ribosomal protein S3a	RPS3A
30.7923	29.6554	30.6443	29.7867	30.4095	29.678	29.8378	30.3564	30.2564	30.0704	29.8202	30.317	30.0951	30.5187	30.3297	30.0669	29.2056	30.3668	30.4508				8	8	2	44.1	44.1	11.7	17.258	0	34.807	18068000000	105	P61254	P61254	60S ribosomal protein L26	RPL26
26.6878	26.383	27.6323	27.2265	27.4257	27.1885	26.8696	27.481	27.5288	26.4129	27.7356	26.9265	27.0569	28.3447	27.2915	27.8347	26.114	27.2723	26.5412				7	7	7	32.3	32.3	32.3	29.506	0	38.592	2131100000	31	P61289	P61289	Proteasome activator complex subunit 3	PSME3
32.1485	31.0018	31.5992	29.9791	30.9908	30.4347	31.1978	30.3038	30.0053	30.4868	30.3028	31.3926	30.0705	31.8874	31.3198	31.2879	29.7357	30.77	30.8619				12	12	12	44.1	44.1	44.1	24.146	0	89.804	29850000000	164	P61313	P61313	60S ribosomal protein L15	RPL15
30.0462	29.2197	29.7173	28.4566	29.1536	28.6074	28.8128	28.2913	28.551	28.5493	29.1604	29.5216	28.7909	29.9716	29.5287	29.2961	28.5937	28.7372	29.6719				6	6	6	42.6	42.6	42.6	15.798	0	62.123	10149000000	110	P61353	P61353	60S ribosomal protein L27	RPL27
28.2957	28.4241	28.2828	27.6016	27.899	27.636	27.9827	28.2518	27.3441	26.8333	27.8533	26.8961	27.379	28.4656	27.9102	27.6099	27.297	27.3692	27.4809				6	6	5	58.7	58.7	51.9	11.999	0	72.218	3302500000	47	P61457	P61457	Pterin-4-alpha-carbinolamine dehydratase	PCBD1
28.5252	27.9781	28.6774	27.2342	28.3589	27.518	27.8481	27.5113	27.773	28.1454	27.9795	28.3592	27.8712	28.5287	28.2787	28.2224	27.2299	28.2947	28.3408				5	5	5	51.1	51.1	51.1	10.275	0	36.547	3974800000	50	P61513;A6NKH3	P61513	60S ribosomal protein L37a	RPL37A
29.7583	30.1829	30.045	29.8306	30.0624	29.9705	29.9078	29.9242	30.113	29.5785	29.6631	29.9195	29.4358	29.884	29.7469	29.8588	30.0404	30.0184	30.4271				9	9	4	55.4	55.4	24.9	21.768	0	60.513	18685000000	161	P61586	P61586	Transforming protein RhoA	RHOA
31.0517	31.0311	30.6642	31.0177	30.7857	31.1128	31.4026	31.7015	30.6196	30.7041	31.5742	30.2449	30.6153	32.8045	30.5305	30.114	30.0549	30.3248	30.5467				10	10	10	75.5	75.5	75.5	10.932	0	35.795	35140000000	143	P61604	P61604	10 kDa heat shock protein, mitochondrial	HSPE1
28.6235	27.4114	28.4801	28.5494	28.4885	27.8891	28.2984	29.0736	28.3397	28.2114	28.3655	28.5166	28.0332	28.1431	29.0221	28.1311	28.3243	29.2015	28.1201				7	7	7	14.7	14.7	14.7	52.264	0	14.509	5346900000	67	P61619;Q9H9S3	P61619	Protein transport protein Sec61 subunit alpha isoform 1	SEC61A1
31.7007	29.4739	31.1564	29.644	29.7544	30.4101	28.8377	31.6206	30.1058	29.1516	31.2566	31.1393	29.5608	29.8506	32.0687	31.3618	29.9273	29.3225	30.7124				7	7	7	53.4	53.4	53.4	16.537	0	124.01	23684000000	115	P61626	P61626	Lysozyme C	LYZ
30.4798	30.5731	30.1215	29.7869	30.6459	30.1264	29.4173	30.4876	30.0997	30.868	30.2673	31.2037	30.0933	30.2326	30.2396	30.1931	30.1291	30.0242	31.1929				3	3	3	35.3	35.3	35.3	13.714	0	87.332	19927000000	100	P61769	P61769	Beta-2-microglobulin;Beta-2-microglobulin form pI 5.3	B2M
28.7848	28.4505	28.6499	28.705	28.446	28.2004	28.5095	29.0271	28.4431	28.0502	28.6185	28.6526	28.2083	28.5551	28.498	28.817	28.6182	28.9502	28.5189				4	4	4	35.4	35.4	35.4	12.497	0	21.911	5560400000	79	P61803	P61803	Dolichyl-diphosphooligosaccharide--protein glycosyltransferase subunit DAD1	DAD1
26.4913	25.2008	26.5848	26.075	25.9858	25.7881	25.2872	27.2594	26.4184	25.7368	27.2044	26.4582	25.9206	25.8691	26.5475	26.9346	26.1936	25.9237	26.4982				3	3	3	23.2	23.2	23.2	16.57	0	27.507	1130900000	33	P61916	P61916	Epididymal secretory protein E1	NPC2
32.3678	31.6389	32.0241	31.8877	32.0467	31.8009	31.9355	32.0023	32.1106	31.7558	31.9556	32.0451	31.8871	32.1359	32.1757	31.9467	31.847	32.0154	32.0657				20	20	20	49	49	49	50.976	0	215.79	62149000000	480	P61978	P61978	Heterogeneous nuclear ribonucleoprotein K	HNRNPK
29.3625	29.7587	28.7665	29.2315	28.7297	28.7835	30.145	29.5866	29.4413	29.0307	29.1827	29.0773	29.2661	29.374	29.1196	29.0548	28.8436	29.1575	29.2325				11	7	7	51	37.2	37.2	28.302	0	126.57	8964300000	104	P61981	P61981	14-3-3 protein gamma;14-3-3 protein gamma, N-terminally processed	YWHAG
30.9249	30.3937	31.0466	30.4095	30.5051	29.9333	30.0903	30.1657	30.4914	29.929	30.1194	30.5752	29.9776	30.8706	30.624	31.004	30.2164	30.6038	30.6061				8	8	8	43.8	43.8	43.8	22.127	0	76.845	20923000000	79	P62081	P62081	40S ribosomal protein S7	RPS7
27.1842	26.4064	26.8077	26.8427	26.737	26.5243	25.0744	26.3355	26.3876	27.0388	26.389	26.5916	25.7928	26.9846	26.8529	26.8575	26.4359	26.7822	26.9566				13	3	3	48.2	9.7	9.7	37.512	0.00034083	7.6653	1435000000	29	P62136	P62136	Serine/threonine-protein phosphatase PP1-alpha catalytic subunit	PPP1CA
29.851	30.4011	29.8512	29.3666	29.8535	29.7806	29.8397	29.2981	29.6646	30.0061	29.7417	29.8253	29.997	29.8978	29.8382	29.6726	29.4519	29.6238	29.8564				14	14	4	53.2	53.2	14.4	37.186	0	176.39	13738000000	156	P62140	P62140	Serine/threonine-protein phosphatase PP1-beta catalytic subunit	PPP1CB
28.6244	27.9479	28.5456	28.3292	28.6309	28.3551	28.2593	28.3583	28.2428	28.3556	28.2212	28.3919	28.4801	28.5116	28.5506	28.4233	28.4525	28.6279	28.3574				11	11	11	28.6	28.6	28.6	49.184	0	94.798	4938200000	87	P62191	P62191	26S protease regulatory subunit 4	PSMC1
28.7496	28.0685	28.9928	28.467	28.7334	28.3937	28.4619	28.9934	28.6538	28.2063	28.67	28.8248	28.5152	28.582	28.8865	28.4834	28.3787	28.8799	28.7974				17	17	16	47.5	47.5	44.6	45.626	0	71.77	6290400000	116	P62195	P62195	26S protease regulatory subunit 8	PSMC5
31.1494	30.3081	30.982	30.2729	30.5211	30.2731	30.3614	30.0419	29.4265	30.0026	30.378	30.8541	30.0869	30.8438	30.8472	30.8262	29.5461	30.3838	30.8518				10	10	10	50	50	50	24.205	0	323.31	21794000000	192	P62241	P62241	40S ribosomal protein S8	RPS8
30.9366	29.9175	30.8731	30.2375	30.3565	29.8551	29.8354	30.1316	30.099	29.7043	29.8628	30.4974	29.6913	30.783	30.3806	30.4624	30.0025	30.3852	30.5319				5	5	5	36.2	36.2	36.2	14.839	0	32.469	19448000000	96	P62244	P62244	40S ribosomal protein S15a	RPS15A
32.2002	31.4622	32.1065	31.0062	31.7301	31.145	31.1777	30.9302	30.7908	31.1333	31.1969	31.7404	31.0207	31.993	31.7046	31.8267	30.7488	31.4494	31.8982				10	10	10	56.8	56.8	56.8	16.445	0	67.431	42495000000	120	P62249	P62249	40S ribosomal protein S16	RPS16
31.1737	31.0338	31.2024	31.3016	30.683	31.2516	30.9546	31.1974	31.2629	31.0604	30.8149	31.3179	31.2054	31.1103	31.396	31.0995	31.1829	31.3353	31.0384				17	14	14	67.1	60.4	60.4	29.174	0	121.49	34177000000	168	P62258	P62258	14-3-3 protein epsilon	YWHAE
31.0003	30.7273	31.0948	30.4214	30.4965	30.3357	30.2216	30.5529	30.585	30.1274	30.2865	30.8802	30.018	30.9389	30.8053	31.0067	30.3332	30.7443	30.8082				5	5	5	36.4	36.4	36.4	16.273	0	110.87	23726000000	160	P62263	P62263	40S ribosomal protein S14	RPS14
31.2038	30.1321	31.0467	30.217	30.5071	29.8882	29.9545	30.2202	30.0216	30.0295	30.0724	30.7603	29.8539	30.8618	30.7554	30.9181	29.982	30.5761	30.7821				5	5	5	29.4	29.4	29.4	15.807	0	16.607	20252000000	112	P62266	P62266	40S ribosomal protein S23	RPS23
31.1583	30.5617	31.3387	30.535	30.7189	30.2902	30.3053	30.7235	30.5252	30.1873	30.3985	30.8258	30.42	30.8848	31.0471	31.1015	30.1334	30.7797	30.919				12	12	12	57.9	57.9	57.9	17.718	0	100.2	30668000000	208	P62269	P62269	40S ribosomal protein S18	RPS18
31.6264	30.7483	31.3653	30.8567	31.0723	30.5251	30.7181	31.0499	30.6193	30.5236	30.7164	31.1893	30.3144	31.3448	31.0527	31.3068	30.5168	31.0426	31.211				8	8	8	47.7	47.7	47.7	17.222	0	52.711	31011000000	115	P62277	P62277	40S ribosomal protein S13	RPS13
31.7888	30.9263	31.745	31.0811	31.2933	30.6554	30.8381	31.0939	31.0069	30.7582	30.8504	31.3424	30.7949	31.5273	31.366	31.46	30.8447	31.1913	31.2647				12	12	12	56.3	56.3	56.3	18.431	0	43.832	33384000000	145	P62280	P62280	40S ribosomal protein S11	RPS11
27.6098	27.038	27.9418	27.2057	27.5373	26.9933	27.479	27.2235	27.222	26.6406	27.0904	27.4925	27.2623	27.9851	27.4084	27.5073	26.7633	27.143	27.6218				5	5	5	43	43	43	9.7251	0	25.009	2488500000	58	P62306	P62306	Small nuclear ribonucleoprotein F	SNRPF
29.8867	28.4656	29.3769	27.5843	29.0023	28.3135	28.7712	26.9537	26.5452	27.1405	27.3957	28.7404	28.0038	29.9351	28.9073	28.4635	26.7199	27.3585	28.5994				4	4	4	37	37	37	13.281	0	93.303	5537600000	69	P62314	P62314	Small nuclear ribonucleoprotein Sm D1	SNRPD1
29.7557	29.23	29.5125	29.3813	29.4679	29.1847	29.2718	29.6663	29.5929	29.5096	29.1887	29.6884	29.0418	29.6747	29.4776	29.6092	29.2408	29.6197	29.4439				8	8	8	66.9	66.9	66.9	13.527	0	109.07	10992000000	91	P62316	P62316	Small nuclear ribonucleoprotein Sm D2	SNRPD2
29.6821	28.6144	29.1696	28.4124	28.8637	28.1136	28.9344	28.4045	28.4065	28.5882	28.6901	28.9143	28.366	29.3563	28.5413	28.8804	27.8624	27.5342	29.0366				4	4	4	37.3	37.3	37.3	13.916	0	85.952	6139600000	47	P62318	P62318	Small nuclear ribonucleoprotein Sm D3	SNRPD3
28.7101	28.2261	28.9467	28.2166	28.7819	28.5315	28.7108	28.2283	27.7841	28.3235	28.7596	28.5626	28.1013	28.6503	28.6166	28.4501	28.0446	28.6185	29.0428				12	12	12	35.2	35.2	35.2	44.172	0	44.093	5370700000	67	P62333	P62333	26S protease regulatory subunit 10B	PSMC6
31.4679	30.8417	31.3918	31.048	31.0766	30.6415	30.8728	31.3064	31.3139	30.8105	31.1167	31.2465	30.6639	31.3135	31.1955	31.3675	30.8596	31.3997	31.1967				13	13	13	39.8	39.8	39.8	29.995	0	323.31	32171000000	198	P62424	P62424	60S ribosomal protein L7a	RPL7A
28.2717	27.9864	28.2601	28.1354	28.0863	27.6802	28.2132	28.2624	27.7462	27.7035	28.0312	28.1958	27.6149	27.9465	28.189	28.2361	27.4538	28.1653	28.4				12	12	12	30.2	30.2	30.2	49.03	0	40.13	3864700000	81	P62495	P62495	Eukaryotic peptide chain release factor subunit 1	ETF1
27.3318	26.9622	27.7613	27.1306	27.2869	27.0013	27.4185	27.5704	27.993	27.616	27.0524	27.8046	27.745	27.2074	27.76	27.4363	27.0487	27.6776	27.7046				6	6	6	35.6	35.6	35.6	19.463	0	23.298	2588300000	74	P62633	P62633	Cellular nucleic acid-binding protein	CNBP
32.2843	31.6885	32.1544	31.4589	31.9661	31.3748	31.466	31.5339	31.6813	31.313	31.4321	32.0051	31.3956	32.1756	31.9525	31.8146	30.9566	31.7522	31.9759				16	16	8	58.9	58.9	34.2	29.597	0	182.06	51305000000	298	P62701	P62701	40S ribosomal protein S4, X isoform	RPS4X
28.1141	28.1465	28.1173	27.487	27.7493	27.3882	27.4807	27.0587	27.267	27.5038	27.3227	27.852	27.7336	27.3523	27.9264	27.4282	27.1439	27.7167	28.1305				10	10	2	36.9	36.9	6.8	35.575	0	74.818	2964500000	88	P62714	P62714	Serine/threonine-protein phosphatase 2A catalytic subunit beta isoform	PPP2CB
31.1172	30.2148	30.787	30.2022	30.3566	29.8807	29.977	30.1926	29.935	29.866	30.3759	30.6643	29.7857	30.8553	30.3931	30.7227	29.7201	30.4403	30.607				6	6	6	32.7	32.7	32.7	17.695	0	93.448	21295000000	190	P62750	P62750	60S ribosomal protein L23a	RPL23A
30.5826	29.9694	30.5706	29.8306	30.5582	29.84	30.2506	30.3587	30.2744	30.0288	29.9553	30.4858	29.8641	30.591	30.107	30.2742	29.6057	30.5	30.0976				8	8	8	32.9	32.9	32.9	28.68	0	105.69	17721000000	123	P62753	P62753	40S ribosomal protein S6	RPS6
36.0949	35.5403	35.6354	35.6618	35.4141	35.5568	35.2988	35.3428	35.5302	35.2426	35.4758	35.7713	35.6366	35.8976	35.7245	36.1109	35.7117	35.3419	35.3351				11	11	11	60.2	60.2	60.2	11.367	0	269.4	807420000000	815	P62805	P62805	Histone H4	HIST1H4A
31.1575	30.7638	31.1251	30.8493	30.9199	30.5891	31.0751	31.1441	30.7559	31.0926	30.7814	30.9745	30.5655	30.7941	30.9595	30.8261	30.6654	31.3304	31.1085				12	12	5	61.5	61.5	23.9	22.677	0	92.152	30763000000	180	P62820;Q92928	P62820	Ras-related protein Rab-1A	RAB1A
30.9342	30.3819	31.2428	30.8878	31.0786	30.5183	31.531	30.8873	30.8423	31.0505	30.8333	30.9591	30.8118	31.0428	31.0085	31.3124	30.8093	31.0552	31.2093				9	9	9	47.7	47.7	47.7	24.423	0	59.154	31795000000	198	P62826	P62826	GTP-binding nuclear protein Ran	RAN
30.8045	30.0376	30.7057	30.0376	30.1749	29.5201	29.6403	30.0385	29.9602	29.4887	30.044	30.3661	29.9491	30.5252	30.3693	30.5531	29.9348	30.2978	30.4372				7	7	7	50	50	50	14.865	0	86.198	17407000000	147	P62829	P62829	60S ribosomal protein L23	RPL23
30.2805	29.2254	28.7116	24.8961	29.0923	27.2704	28.5418	27.927	25.9505	27.9242	27.7113	29.4583	27.3166	29.6049	28.6123	27.4758	25.8774	25.7038	28.9149				4	4	4	37.2	37.2	37.2	17.04	0	28.297	5605400000	24	P62841	P62841	40S ribosomal protein S15	RPS15
30.8767	30.1356	30.6038	30.2727	30.3346	29.9855	30.1636	30.3067	30.2348	29.9239	30.2801	30.5245	30.0545	30.4619	30.5606	30.6717	30.1966	30.3913	30.7065				6	6	6	38.4	38.4	38.4	13.742	0	37.704	18855000000	110	P62851	P62851	40S ribosomal protein S25	RPS25
30.147	29.0754	30.2503	29.4923	28.9118	29.07	29.0889	29.3313	29.2336	29.0892	29.1704	29.8998	29.2768	29.8815	30.0065	30.5401	29.6653	29.5894	29.8079				4	4	4	42.6	42.6	42.6	13.015	0	36.85	11035000000	29	P62854;Q5JNZ5	P62854;Q5JNZ5	40S ribosomal protein S26;Putative 40S ribosomal protein S26-like 1	RPS26;RPS26P11
30.1756	30.0152	30.5707	29.5163	30.2255	29.2568	29.5569	29.7169	29.9004	29.5283	29.1249	29.9631	29.4288	30.2042	30.0574	29.8183	28.8695	30.1497	30.4762				3	3	3	46.4	46.4	46.4	7.8409	0	141.79	14828000000	71	P62857	P62857	40S ribosomal protein S28	RPS28
28.2808	28.1709	28.4078	28.8144	27.8058	28.2411	27.999	28.73	28.7256	28.1479	28.2532	28.7978	28.8393	27.4708	28.8279	28.7804	29.0028	28.6806	28.4898				9	4	4	29.4	15	15	37.377	0	145.62	5160800000	87	P62873	P62873	Guanine nucleotide-binding protein G(I)/G(S)/G(T) subunit beta-1	GNB1
30.9507	30.7958	30.5882	30.8269	30.3459	30.4692	30.6027	30.3302	30.9653	30.7322	30.149	30.8146	30.8916	30.3599	30.7691	31.0942	31.1195	30.6546	30.64				10	10	2	31.5	31.5	9.1	37.331	0	160.96	26682000000	208	P62879	P62879	Guanine nucleotide-binding protein G(I)/G(S)/G(T) subunit beta-2	GNB2
30.4077	29.4156	30.5196	29.5258	30.2349	30.0349	30.0967	29.7983	29.737	30.085	30.354	30.4054	30.1864	30.4666	30.4915	30.4368	29.1867	30.2397	30.6697				7	7	7	66.1	66.1	66.1	12.784	0	103.45	16524000000	79	P62888	P62888	60S ribosomal protein L30	RPL30
30.928	29.5875	31.036	30.306	30.291	29.8756	29.7767	30.2299	30.1907	30.0127	30.1327	30.6852	30.2413	30.3773	30.8817	30.7864	30.1315	30.7062	30.7054				6	6	6	44.8	44.8	44.8	14.463	0	57.463	19966000000	101	P62899	P62899	60S ribosomal protein L31	RPL31
30.4984	30.2742	30.5444	29.9617	30.1452	30.1097	29.7996	30.148	29.9646	29.9131	29.9108	30.3303	29.7196	30.59	30.1367	30.5851	29.453	30.2512	30.509				9	9	9	42.4	42.4	42.4	24.831	0	50.418	18082000000	150	P62906	P62906	60S ribosomal protein L10a	RPL10A
30.4271	29.5579	30.2892	29.0928	29.8754	29.3557	29.5119	29.7617	29.7372	29.3386	29.395	30.1448	29.3839	30.3078	30.1947	30.2511	29.2327	29.9799	29.7107				7	7	7	51.1	51.1	51.1	15.86	0	61.071	13759000000	106	P62910	P62910	60S ribosomal protein L32	RPL32
30.8253	30.298	30.7444	30.189	30.1319	30.0143	30.1143	30.4159	30.4043	30.2246	30.3868	30.4583	29.8426	30.7348	30.4816	30.8033	30.1106	30.5723	30.7517				7	7	7	37.1	37.1	37.1	20.252	0	92.909	19911000000	111	P62913	P62913	60S ribosomal protein L11	RPL11
31.845	30.7322	32.0121	30.9111	31.1428	30.6611	30.5207	31.0748	31.0852	30.6856	30.7823	31.4956	30.7952	31.3291	31.6717	31.6007	30.7378	31.3885	31.3648				8	8	8	30	30	30	28.024	0	175.29	33921000000	143	P62917	P62917	60S ribosomal protein L8	RPL8
32.4312	32.7525	31.9501	32.5393	32.6405	32.6863	32.5927	32.6043	32.1795	32.5966	32.2619	32.0127	31.9571	33.137	32.0503	32.4099	32.1167	31.9961	31.9767				10	10	10	64.8	64.8	64.8	18.012	0	323.31	111600000000	638	P62937;P0DN26;A0A0B4J2A2;A0A075B759;Q9Y536;F5H284;P0DN37	P62937	Peptidyl-prolyl cis-trans isomerase A;Peptidyl-prolyl cis-trans isomerase A, N-terminally processed	PPIA
27.4561	27.7091	27.2549	26.9585	27.053	27.0331	26.62	27.8324	27.711	27.2508	27.3857	27.091	27.0294	25.5612	26.7941	26.9753	27.5721	27.2856	27.2727				3	3	3	39.8	39.8	39.8	11.951	0	48.693	3304100000	54	P62942	P62942	Peptidyl-prolyl cis-trans isomerase FKBP1A	FKBP1A
33.2398	32.7963	32.9338	32.7929	32.8179	32.7673	32.9606	32.9639	33.2206	32.8155	32.876	33.1662	33.0889	32.866	33.0279	33.1641	32.7313	33.0429	33.0014				6	6	2	48.1	48.1	20.5	17.965	0	261.58	118440000000	334	P62979;P0CG47;P0CG48	P62979;P0CG47;P0CG48	Ubiquitin-40S ribosomal protein S27a;Ubiquitin;40S ribosomal protein S27a;Polyubiquitin-B;Ubiquitin;Polyubiquitin-C;Ubiquitin	RPS27A;UBB;UBC
28.2123	27.7932	28.3614	27.7826	27.5226	27.5203	27.5362	27.8658	28.6153	27.3903	27.6179	28.3711	28.3271	27.6373	28.3347	28.7135	28.4404	28.2685	28.3738				8	8	8	38.7	38.7	38.7	25.206	0	21.271	3834500000	71	P62993	P62993	Growth factor receptor-bound protein 2	GRB2
27.4507	28.4961	27.6557	28.087	27.2908	27.6556	27.1822	27.8476	27.8883	27.8364	27.8166	27.4728	27.7731	27.6132	27.4828	28.039	27.7233	27.874	27.6492				7	3	3	43.2	19.3	19.3	21.45	0	15.898	3392000000	73	P63000;P60763	P63000;P60763	Ras-related C3 botulinum toxin substrate 1;Ras-related C3 botulinum toxin substrate 3	RAC1;RAC3
29.1082	29.2492	29.1246	29.6555	29.3013	29.2377	29.5178	29.675	29.5105	29.5124	29.581	29.3303	29.0778	29.158	29.352	29.2367	29.4	29.6919	29.3792				26	26	14	30.9	30.9	18.6	104.55	0	93.564	9839200000	205	P63010	P63010	AP-2 complex subunit beta	AP2B1
27.3874	27.2847	27.0958	27.2806	27.0051	26.9875	27.5714	27.3213	27.4427	27.2864	27.3882	27.3123	27.4246	26.8882	27.199	27.3325	27.4365	27.3286	27.1345				8	7	7	26.6	23.9	23.9	45.664	0	33.91	2235000000	52	P63092;Q5JWF2	P63092;Q5JWF2	Guanine nucleotide-binding protein G(s) subunit alpha isoforms short;Guanine nucleotide-binding protein G(s) subunit alpha isoforms XLas	GNAS
33.4835	33.7633	33.114	33.244	33.4441	33.0534	34.1126	34.3502	33.9218	33.6433	34.0056	33.2473	33.5442	33.0975	33.533	33.1077	33.1708	33.2949	33.1442				17	17	12	63.7	63.7	49.4	27.745	0	323.31	185500000000	430	P63104	P63104	14-3-3 protein zeta/delta	YWHAZ
28.8956	27.9851	28.8465	26.967	28.8342	27.211	27.7469	26.9506	25.4353	26.5181	28.0428	28.0122	27.1755	29.4308	28.5289	27.5619	25.7679	26.4151	28.005				5	5	5	47.1	47.1	47.1	8.2178	0	19.622	3595900000	51	P63173	P63173	60S ribosomal protein L38	RPL38
27.6563	26.6285	27.2007	27.2931	26.8956	27.0378	27.1873	27.3574	27.0297	26.7515	26.8654	27.1471	27.1637	27.0059	27.4078	27.6694	27.1102	27.4381	26.9571				4	4	4	25.2	25.2	25.2	18.658	0	27.112	2007400000	26	P63208	P63208	S-phase kinase-associated protein 1	SKP1
30.7018	30.3614	31.1742	29.8498	30.1303	30.1424	29.6765	29.5401	30.409	29.7164	29.7708	30.5407	29.9859	30.6009	30.6522	30.6576	29.9446	30.3427	30.5305				9	9	9	65.6	65.6	65.6	16.832	0	90.102	19132000000	111	P63241;Q6IS14;Q9GZV4	P63241;Q6IS14;Q9GZV4	Eukaryotic translation initiation factor 5A-1;Eukaryotic translation initiation factor 5A-1-like;Eukaryotic translation initiation factor 5A-2	EIF5A;EIF5AL1;EIF5A2
31.6859	30.9621	31.3536	30.7465	31.0732	30.7654	30.9857	30.9066	30.7558	30.8535	31.0347	31.3926	30.6175	31.4211	31.3482	31.4332	30.5973	31.1474	31.5135				17	17	17	61.2	61.2	61.2	35.076	0	242.6	33703000000	284	P63244	P63244	Guanine nucleotide-binding protein subunit beta-2-like 1;Guanine nucleotide-binding protein subunit beta-2-like 1, N-terminally processed	GNB2L1
35.1155	37.3016	35.473	36.9715	35.76	36.5316	35.4387	35.5379	37.44	36.3118	35.3223	36.019	38.0331	35.4398	36.1069	36.7606	37.4956	35.9767	35.4808				25	25	2	77.9	77.9	8.2	41.876	0	323.31	1568800000000	1907	P63267	P63267	Actin, gamma-enteric smooth muscle	ACTG2
28.2415	28.5287	27.7638	27.5403	28.4361	27.8671	28.4033	27.5746	27.4615	28.0902	28.1111	27.7674	27.0494	28.3332	28.0244	28.0171	27.2133	27.5239	28.0301				6	6	6	25.3	25.3	25.3	18.007	0	14.029	3739700000	64	P63279	P63279	SUMO-conjugating enzyme UBC9	UBE2I
29.4071	28.6578	29.9241	29.384	29.3647	29.1989	28.9258	29.6324	29.3737	29.1706	29.2324	29.8121	29.4452	29.2346	30.0045	29.7062	28.7066	29.8471	29.8979				13	13	10	63.3	63.3	52.2	35.924	0	323.31	10390000000	180	P67809	P67809	Nuclease-sensitive element-binding protein 1	YBX1
26.7748	27.0199	27.1628	25.5453	27.1839	26.2322	27.1737	25.1292	24.4321	25.9712	26.3223	24.517	26.0408	26.9808	26.4616	26.1538	24.1503	25.1967	26.0712				3	3	3	15.6	15.6	15.6	20.625	0.00032552	6.6947	1138200000	20	P67812	P67812	Signal peptidase complex catalytic subunit SEC11A	SEC11A
25.9889	25.7009	26.1546	26.3058	25.827	25.9988	25.3858	26.7936	26.6856	25.6223	26.4251	26.5395	26.6734	26.0733	26.5798	27.0375	26.6831	26.7725	26.1163				5	5	5	27	27	27	24.942	0	31.86	1202600000	29	P67870	P67870	Casein kinase II subunit beta	CSNK2B
32.1712	33.4833	32.3655	33.3137	32.9314	33.4806	33.3286	33.496	34.3051	33.6795	33.092	32.6055	34.439	32.0662	33.1051	32.7649	33.2636	33.0903	32.6375				20	20	9	56.9	56.9	28.6	28.521	0	323.31	136180000000	374	P67936;Q2TAC2	P67936	Tropomyosin alpha-4 chain	TPM4
28.418	27.9925	28.2031	27.9758	27.971	27.7461	28.3358	28.3309	28.7667	28.0496	28.1645	28.4008	28.6769	27.8645	28.4609	28.5593	28.5247	28.5974	28.1738				6	6	6	51.9	51.9	51.9	17.861	0	31.514	4470200000	59	P68036	P68036	Ubiquitin-conjugating enzyme E2 L3	UBE2L3
33.9913	33.819	34.4858	33.9876	34.0996	33.921	34.3116	33.8366	33.9916	33.7123	34.0697	34.1099	33.8419	33.9233	34.1857	34.0932	33.8126	33.9277	34.0566				23	23	14	49.1	49.1	25.5	50.184	0	323.31	246190000000	468	Q5VTE0;P68104	Q5VTE0;P68104	Putative elongation factor 1-alpha-like 3;Elongation factor 1-alpha 1	EEF1A1P5;EEF1A1
33.6149	33.5918	33.4565	33.2761	33.5674	33.6471	33.789	33.0301	33.1335	33.5318	33.6219	33.6444	33.5405	33.3732	33.5638	33.304	33.2406	33.4034	33.4682				20	20	4	60.3	60.3	12.1	49.924	0	323.31	170650000000	559	P68366	P68366	Tubulin alpha-4A chain	TUBA4A
32.8791	32.959	32.7506	32.7664	32.7727	32.6094	33.0141	32.6026	32.7353	32.8503	32.5009	32.8427	32.6382	32.5913	32.7154	32.5485	32.6103	32.8863	32.7155				20	20	1	64.9	64.9	2.7	49.83	0	323.31	123080000000	823	P68371;Q3ZCM7	P68371	Tubulin beta-4B chain	TUBB4B
36.0997	36.3252	36.6061	36.3048	34.8583	34.6127	34.1012	34.7357	35.5856	34.6908	35.1131	34.2003	35.1834	36.431	35.5109	36.5654	36.7672	35.4907	35.6531				13	13	6	84.4	84.4	51	15.998	0	323.31	853890000000	975	P68871	P68871	Hemoglobin subunit beta;LVV-hemorphin-7;Spinorphin	HBB
25.367	28.4917	29.0306	28.0975	26.0726	27.6847	25.7457	25.4033	27.5135	27.1122	24.9278	25.6698	25.3483	26.4168	25.2409	28.7088	27.9036	26.0902	26.5484				8	7	1	59.9	53.1	8.2	16.14	0	29.139	2317900000	39	P69891;P02100	P69891	Hemoglobin subunit gamma-1	HBG1
35.8207	36.1045	36.09	35.323	34.4137	33.8528	33.3561	33.1102	34.355	33.7944	34.5881	33.4963	34.2414	36.1193	34.8815	35.7625	35.1833	34.2236	34.9824				12	12	8	95.1	95.1	71.1	15.257	0	323.31	534790000000	1318	P69905;P02008	P69905	Hemoglobin subunit alpha	HBA1
24.4477	24.8605	25.3828	24.8881	26.3629	25.541	24.781	26.1442	26.017	24.8025	25.4719	25.0986	24.8788	24.9888	24.9175	24.2037	24.8676	24.8927	25.3801				6	6	6	18.3	18.3	18.3	39.221	0	21.831	554330000	20	P78318	P78318	Immunoglobulin-binding protein 1	IGBP1
27.6161	27.4345	27.8701	27.3296	27.6553	27.5139	27.8409	27.6394	27.7317	27.4686	27.4164	27.7309	27.3142	27.7761	27.6957	27.1326	27.3196	27.9319	27.6577				16	16	16	20.1	20.1	20.1	102.36	0	39.351	2807500000	71	P78344	P78344	Eukaryotic translation initiation factor 4 gamma 2	EIF4G2
28.457	27.7144	27.6925	27.6132	27.9098	27.8314	28.6077	27.9106	28.0394	27.9922	27.9726	27.8209	27.5696	28.5683	27.7936	27.6661	27.5394	27.9812	27.4365				18	18	18	18.3	18.3	18.3	112.42	0	61.903	3517800000	74	P78347;Q86UP8;Q6EKJ0	P78347	General transcription factor II-I	GTF2I
30.0901	30.4906	30.8626	30.1343	30.418	30.2691	30.5795	30.6667	30.5098	30.2375	30.7238	30.616	30.4331	30.4299	30.3224	30.5242	30.1125	30.7794	30.7572				23	23	23	53.5	53.5	53.5	57.488	0	323.31	21936000000	220	P78371	P78371	T-complex protein 1 subunit beta	CCT2
30.0077	29.4597	29.9408	29.6495	29.3508	28.5759	30.0249	29.5172	29.7706	30.0633	29.5421	29.9098	29.7897	29.5445	29.948	29.8683	29.6431	28.9762	29.8821				11	11	11	42.3	42.3	42.3	27.566	0	87.376	11938000000	125	P78417	P78417	Glutathione S-transferase omega-1	GSTO1
31.1148	31.0122	31.4002	31.3112	31.6675	31.7206	31.8735	32.1785	31.9438	31.3181	32.2193	31.0513	31.6482	31.7727	31.1701	31.0088	30.9836	31.593	31.3735				115	115	115	29.8	29.8	29.8	469.08	0	323.31	43994000000	859	P78527	P78527	DNA-dependent protein kinase catalytic subunit	PRKDC
28.4169	26.2711	29.4258	28.5244	28.4434	28.1891	30.0021	31.7741	28.8137	27.6314	31.5475	28.64	27.6299	27.4353	30.1096	29.8227	27.6429	27.2079	29.0412				7	7	7	48	48	48	22.588	0	323.31	10696000000	94	P80188	P80188	Neutrophil gelatinase-associated lipocalin	LCN2
26.5062	25.7052	26.7722	26.9098	26.359	26.7405	27.0673	28.0429	27.5079	26.5208	27.6024	27.5375	27.2885	25.707	27.7645	27.5006	28.0016	27.3304	27.2933				11	11	11	69.6	69.6	69.6	22.693	0	110.16	1981000000	97	P80723	P80723	Brain acid soluble protein 1	BASP1
26.2882	25.7781	26.5291	26.2554	26.6815	26.4642	25.4567	25.9933	25.5654	26.124	26.0717	26.2149	26.0498	26.6855	25.8927	26.2328	25.6414	26.3234	26.7284				6	6	6	16.9	16.9	16.9	41.28	0	15.907	1082400000	28	P82650	P82650	28S ribosomal protein S22, mitochondrial	MRPS22
28.5389	28.1197	28.4064	28.4085	28.445	27.9434	28.4698	28.3369	28.5289	28.3734	28.0192	28.4809	27.929	28.4811	28.2369	28.2326	28.1736	28.6791	28.2666				6	6	6	31.9	31.9	31.9	23.671	0	89.951	4691400000	87	P82979	P82979	SAP domain-containing ribonucleoprotein	SARNP
29.3719	28.7012	29.381	28.9866	29.5378	28.6996	28.9548	29.3047	29.2903	28.9698	28.8803	29.4668	28.4299	29.5508	29.2682	29.3421	28.6944	29.483	29.2862				6	6	6	35.7	35.7	35.7	17.779	0	29.955	9241800000	88	P83731	P83731	60S ribosomal protein L24	RPL24
31.1118	30.611	31.0302	30.3171	30.9123	30.6526	30.4927	30.2944	29.9548	30.3227	30.317	30.6096	29.6282	30.8681	30.7122	30.4437	30.1734	30.5118	30.9098				9	9	5	62.4	62.4	29.3	20.697	0	127.77	26647000000	162	P84077;P61204	P84077;P61204	ADP-ribosylation factor 1;ADP-ribosylation factor 3	ARF1;ARF3
27.6197	26.8983	27.1021	27.3282	27.3791	26.6966	26.8492	27.3458	27.237	26.5921	26.466	26.7998	26.47	27.2333	26.7964	27.1254	26.7587	27.0523	26.7936				7	3	3	47.2	13.9	13.9	20.529	0.00036036	8.8791	1939400000	19	P84085	P84085	ADP-ribosylation factor 5	ARF5
29.4123	28.3309	28.8901	28.2687	28.8255	28.433	28.7937	28.699	28.7858	28.7247	28.7149	28.837	28.4877	28.7845	28.957	28.8924	28.4777	28.4882	29.0402				4	4	4	44.2	44.2	44.2	12.259	0	220.93	6291000000	45	P84090	P84090	Enhancer of rudimentary homolog	ERH
27.8595	27.2244	28.1534	28.3674	27.4516	28.0099	27.2786	28.2886	28.4999	27.7232	27.9339	28.1863	27.9878	26.8341	28.3025	28.8601	28.766	28.2384	28.1408				8	7	7	50.3	44.5	44.5	21.308	0	54.539	3840900000	86	P84095	P84095	Rho-related GTP-binding protein RhoG	RHOG
30.244	29.1172	30.2482	29.2846	29.4382	29.01	29.3599	29.6652	29.2111	28.8664	29.2046	30.1419	28.8574	29.9317	30.2286	30.2211	29.0438	30.0387	29.4603				6	6	6	30.1	30.1	30.1	23.466	0	45.347	11892000000	80	P84098	P84098	60S ribosomal protein L19	RPL19
30.0034	28.4648	29.4295	29.1731	29.5964	29.4791	29.4885	29.1936	28.9538	29.1226	29.3858	29.5296	29.1669	29.7824	29.6855	29.5562	28.7935	28.91	29.4567				6	6	5	35.4	35.4	26.8	19.329	0	56.751	9643400000	60	P84103	P84103	Serine/arginine-rich splicing factor 3	SRSF3
34.9118	34.2624	34.4512	34.2917	34.3507	34.4108	34.0746	33.8865	34.1753	34.1548	34.1136	34.6117	34.8144	34.6281	34.3246	34.6299	34.1285	34.039	34.0746				6	6	1	43.4	43.4	23.5	15.328	0	178.11	297970000000	217	P84243	P84243	Histone H3.3	H3F3A
28.3129	28.1034	28.2141	28.3497	28.1184	28.185	29.3675	30.1101	28.6463	26.9029	29.5047	28.6887	27.9229	27.2254	30.0405	27.9971	28.2267	28.3618	28.3546				17	17	17	17.8	17.8	17.8	126.57	0	196.75	5905300000	106	P98095	P98095	Fibulin-2	FBLN2
31.6969	33.8774	31.9973	32.5878	32.0425	33.0027	32.7441	32.1958	33.4277	32.6943	31.844	32.3864	33.6823	31.8603	32.1405	33.1495	33.4699	32.081	32.4668				119	119	119	37.2	37.2	37.2	468.83	0	323.31	101820000000	1403	P98160	P98160	Basement membrane-specific heparan sulfate proteoglycan core protein;Endorepellin;LG3 peptide	HSPG2
30.7255	29.6092	30.0089	29.2186	30.4236	30.8246	29.8059	29.7875	28.4125	30.4437	30.8388	29.6696	29.3519	30.8504	29.7792	29.4166	28.792	29.2203	29.7325				6	6	6	55.2	55.2	55.2	11.749	0	132.25	15823000000	89	P99999;CON__P62894	P99999	Cytochrome c	CYCS
30.3656	30.4418	30.445	30.5877	30.7731	30.0482	29.6334	30.8471	30.2352	30.0062	30.3258	30.1657	29.89	30.7896	30.1946	30.1796	30.3237	30.4645	30.1921				8	8	8	23.2	23.2	23.2	40.094	0	56.621	19844000000	112	Q00325	Q00325	Phosphate carrier protein, mitochondrial	SLC25A3
29.2776	28.8342	29.4417	29.5143	28.9049	29.1006	29.2386	29.5994	29.4522	29.2919	29.3598	29.6981	28.8947	28.8979	29.6224	29.373	29.2371	29.8558	29.2003				32	32	32	28.3	28.3	28.3	141.45	0	137.04	9310600000	203	Q00341	Q00341	Vigilin	HDLBP
32.2189	31.992	31.9529	32.2373	32.4521	32.0205	32.6539	32.704	32.101	32.0982	32.6403	32.2632	32.0133	31.7885	32.3563	31.812	32.0068	32.6535	32.3423				59	59	59	41.8	41.8	41.8	191.61	0	323.31	74401000000	768	Q00610;P53675	Q00610	Clathrin heavy chain 1	CLTC
28.4201	27.7078	28.2723	28.1642	28.8332	27.5778	28.4265	28.1008	27.48	28.1088	28.0891	28.0682	27.4269	28.0483	28.0832	27.5904	27.4324	27.614	28.0258				7	7	7	34.4	34.4	34.4	25.177	0	59.489	3856400000	66	Q00688	Q00688	Peptidyl-prolyl cis-trans isomerase FKBP3	FKBP3
29.0429	28.7053	29.8287	28.9191	28.8105	28.4571	28.2724	28.2216	28.5234	29.3632	27.938	29.0381	27.2576	29.5893	28.3291	29.0186	27.5505	29.4597	29.7097				11	11	11	40.3	40.3	40.3	38.324	0	75.273	7222600000	69	Q00796	Q00796	Sorbitol dehydrogenase	SORD
31.8055	31.2098	31.0482	31.709	31.6948	31.8655	31.9518	32.1853	32.1189	31.7677	31.8981	31.6054	31.9053	31.6088	31.3701	31.2058	31.5069	31.8031	31.2462				26	26	26	34.5	34.5	34.5	90.583	0	323.31	49998000000	430	Q00839	Q00839	Heterogeneous nuclear ribonucleoprotein U	HNRNPU
30.9397	30.9498	30.9068	31.394	30.4708	31.2695	31.3918	31.4207	31.3363	31.9722	31.2113	31.1786	30.9895	30.7012	30.7028	30.5305	30.8293	31.7481	31.0526				81	81	77	39.3	39.3	37.8	274.61	0	323.31	35238000000	663	Q01082;O15020	Q01082	Spectrin beta chain, non-erythrocytic 1	SPTBN1
26.2489	25.9839	25.6681	25.2491	26.0897	25.2589	25.2655	25.0566	25.4337	25.5171	24.829	25.8859	25.0093	26.0496	25.7464	25.4073	25.4519	25.1976	25.7637				4	4	3	10.1	10.1	7.7	41.59	0.00035778	8.7274	683520000	23	Q01085	Q01085	Nucleolysin TIAR	TIAL1
29.877	29.2496	29.7215	30.3295	30.3437	29.7513	30.5827	30.5995	30.3502	30.349	30.3817	30.0256	29.8778	30.1306	29.8332	29.8827	29.6197	30.2281	29.9261				6	6	6	30	30	30	33.488	0	276.8	16096000000	124	Q01105;P0DME0	Q01105;P0DME0	Protein SET;Protein SETSIP	SET;SETSIP
28.5838	27.8502	28.733	28.0669	29.2723	29.0733	29.6173	29.6097	27.9608	28.561	28.3655	30.0004	27.2529	29.5244	29.5932	28.7762	28.6504	28.6041	29.6989				5	5	5	22.6	22.6	22.6	25.476	0	12.878	7583400000	34	Q01130;Q9BRL6	Q01130	Serine/arginine-rich splicing factor 2	SRSF2
26.9734	26.0454	26.4458	26.0382	26.1797	26.0404	26.1576	26.791	25.8343	26.6979	26.6668	26.1934	26.0722	26.3982	26.6232	25.5207	25.7682	26.1825	26.0692				6	6	6	12.4	12.4	12.4	50.378	0.00036232	9.0113	1139500000	15	Q01415	Q01415	N-acetylgalactosamine kinase	GALK2
29.8792	28.7037	30.0899	29.2937	28.8571	29.4654	29.1353	30.4991	29.9885	28.9973	30.0718	29.7972	29.4264	29.3376	29.5043	29.0978	29.7443	30.5813	30.1443				9	9	9	67.4	67.4	67.4	15.164	0	128	15537000000	225	Q01469;A8MUU1	Q01469	Fatty acid-binding protein, epidermal	FABP5
30.9166	30.8942	31.328	31.502	31.0505	31.0795	30.7658	31.4689	31.6886	31.6003	31.2354	31.3022	31.6139	30.3251	31.3992	31.3704	31.4644	31.4613	31.2441				21	21	20	47.6	47.6	45.9	51.901	0	323.31	37179000000	408	Q01518	Q01518	Adenylyl cyclase-associated protein 1	CAP1
29.0078	28.7841	29.4362	28.4885	28.1176	28.2253	28.7545	27.4753	28.4159	29.3013	27.5522	28.925	28.3985	27.5395	29.348	28.6628	28.6415	29.2227	29.3419				18	14	14	27	21.3	21.3	85.595	0	70.24	6234600000	127	Q01813	Q01813	ATP-dependent 6-phosphofructokinase, platelet type	PFKP
26.2804	26.1236	26.5312	26.1393	26.4039	26.0427	26.7905	26.5519	26.5296	26.2234	26.5856	26.6137	26.3914	25.6732	26.7334	26.4537	26.71	26.5276	26.6106				5	5	5	12.3	12.3	12.3	68.477	0	47.718	1326800000	68	Q01844	Q01844	RNA-binding protein EWS	EWSR1
31.6649	35.7867	32.5797	34.6215	33.2954	34.4344	32.5519	32.3438	36.0241	34.3317	32.1316	33.7462	36.5217	32.1699	33.5917	34.4164	35.4931	33.3081	32.0992				21	21	20	85.1	85.1	81.6	22.611	0	323.31	376130000000	839	Q01995	Q01995	Transgelin	TAGLN
30.3422	30.6885	30.1062	30.2375	30.2319	30.4972	29.6015	29.8839	29.86	30.6094	30.0835	30.1419	29.9822	30.6574	29.6939	29.7534	29.7975	29.6671	30.0743				35	35	35	40.5	40.5	40.5	115.93	0	182.91	16965000000	272	Q02218;Q9ULD0	Q02218	2-oxoglutarate dehydrogenase, mitochondrial	OGDH
27.7686	27.8712	27.2813	28.3497	27.3767	27.4355	26.4808	27.2547	26.8231	27.3935	27.4141	27.3191	26.8389	28.1997	27.1071	26.7995	28.2858	27.146	27.3714				11	11	11	23.2	23.2	23.2	57.839	0	27.846	2628500000	66	Q02252	Q02252	Methylmalonate-semialdehyde dehydrogenase [acylating], mitochondrial	ALDH6A1
30.2443	29.3196	30.2193	29.263	29.785	29.2548	29.2993	29.737	29.8942	29.4823	29.7765	30.0517	29.4923	30.0948	29.9736	29.9108	29.2168	30.0611	29.9648				9	9	9	47.7	47.7	47.7	20.762	0	196.3	13279000000	141	Q02543	Q02543	60S ribosomal protein L18a	RPL18A
26.3421	26.0653	26.473	26.6606	25.9417	26.2024	26.6814	26.6551	26.4498	25.6274	26.1044	26.7863	26.3498	26.0404	26.9412	26.8102	26.4279	26.7437	27.2024				8	4	4	19.8	6.9	6.9	43.439	0	27.754	1281300000	22	Q02750	Q02750	Dual specificity mitogen-activated protein kinase kinase 1	MAP2K1
28.8642	28.5288	28.9655	28.0902	29.0609	28.602	30.3787	29.5645	29.0295	29.6705	29.2706	28.9251	28.6578	28.8078	29.3355	28.5032	27.9976	29.3408	29.1477				18	18	18	42	42	42	51.804	0	201.03	8700600000	173	Q02790	Q02790	Peptidyl-prolyl cis-trans isomerase FKBP4;Peptidyl-prolyl cis-trans isomerase FKBP4, N-terminally processed	FKBP4
25.2514	25.6942	26.0377	25.6216	25.9129	25.6433	26.6749	25.4008	25.5809	25.3828	25.8345	25.3483	25.3087	25.2133	25.6977	25.7655	25.7468	25.8081	26.2244				4	4	4	6.7	6.7	6.7	83.549	0	10.418	798950000	17	Q02809	Q02809	Procollagen-lysine,2-oxoglutarate 5-dioxygenase 1	PLOD1
27.5221	27.4449	27.8765	28.1612	27.3456	27.4287	27.5737	28.2233	27.5691	27.7593	27.8273	27.6738	27.4519	27.4649	27.8135	27.8294	27.5095	28.3964	27.84				10	10	10	24.9	24.9	24.9	53.879	0	30.223	3202300000	57	Q02818	Q02818	Nucleobindin-1	NUCB1
31.8917	31.0396	31.6385	30.8536	31.4929	30.9723	31.3143	31.2653	31.1304	30.8976	31.1767	31.7193	31.0211	31.8385	31.6719	31.5202	30.6318	31.6548	31.213				14	14	14	42.4	42.4	42.4	32.728	0	136.35	38080000000	232	Q02878	Q02878	60S ribosomal protein L6	RPL6
29.2803	28.5106	28.7361	28.0159	28.0773	28.668	27.945	27.7329	27.8425	28.2432	28.3054	28.6853	27.7819	28.8051	28.7975	28.6066	28.344	28.662	28.4809				13	13	13	41.4	41.4	41.4	34.061	0	211.42	6026300000	135	Q02978	Q02978	Mitochondrial 2-oxoglutarate/malate carrier protein	SLC25A11
29.0227	29.6761	29.0964	30.2676	29.8244	29.9303	30.2617	30.5417	30.5762	30.1758	30.2397	29.283	30.2166	29.6912	29.3991	29.45	29.9417	30.1099	29.599				25	22	22	40.6	37.9	37.9	69.948	0	119.19	14430000000	197	Q03252	Q03252	Lamin-B2	LMNB2
28.1973	26.768	28.2725	27.4386	27.2917	27.3809	26.6561	26.8942	28.3245	27.7951	27.1584	28.3841	27.7239	26.2805	27.791	28.2876	27.543	27.9945	28.288				10	10	10	17	17	17	87.217	0	119.6	3082400000	72	Q03518	Q03518	Antigen peptide transporter 1	TAP1
28.3045	25.9105	28.1672	26.8157	27.528	27.1599	26.1559	26.8236	28.2393	27.3654	26.5195	28.2142	27.5638	26.1627	27.6418	28.3736	27.2553	27.3462	28.4762				11	11	10	17.9	17.9	16.8	75.663	0	38.342	2562300000	57	Q03519;Q9NUT2	Q03519	Antigen peptide transporter 2	TAP2
27.9663	28.0515	28.6824	27.8295	28.1157	28.4406	27.7897	27.5116	27.8655	28.2396	27.3644	28.1197	28.5238	27.7867	28.3776	27.9283	28.0462	28.2176	27.6398				7	7	7	22.2	22.2	22.2	33.325	0	44.101	3926400000	35	Q04323	Q04323	UBX domain-containing protein 1	UBXN1
29.3775	28.944	29.8992	29.1487	29.27	29.1498	29.507	29.482	29.5637	29.419	29.1766	29.5902	29.173	29.6715	29.6881	29.4995	28.9848	29.9643	29.6411				27	27	26	17.8	17.8	17.4	175.49	0	128.27	10287000000	196	Q04637;REV__Q8NEG2	Q04637	Eukaryotic translation initiation factor 4 gamma 1	EIF4G1
28.8706	29.1246	28.4824	28.6591	28.7103	29.1906	29.0192	28.953	29.379	29.2636	28.7242	29.0796	29.7398	29.1588	28.8217	28.1764	28.5345	28.5371	28.6663				6	6	6	31	31	31	20.777	0	16.252	6875200000	75	Q04760	Q04760	Lactoylglutathione lyase	GLO1
29.4695	29.5448	28.8039	29.8733	29.5785	29.3003	29.4156	29.5805	29.4303	29.3914	29.1608	28.6761	29.0011	30.5234	28.5487	29.1809	28.8071	28.3076	28.6278				6	6	6	45.3	45.3	45.3	17.259	0	205.99	9757600000	89	Q04837	Q04837	Single-stranded DNA-binding protein, mitochondrial	SSBP1
28.9585	28.4987	29.0186	29.046	28.8396	28.8381	29.152	29.4918	29.4542	28.7321	28.9935	29.1175	29.3127	28.1717	29.29	29.1752	28.7391	29.625	29.0467				11	8	8	49.6	39.4	39.4	28.218	0	131.84	7617400000	80	Q04917	Q04917	14-3-3 protein eta	YWHAH
29.7952	32.8639	30.3437	32.6077	31.2294	32.3035	31.4436	31.7644	33.6191	32.6324	31.2535	30.8079	33.7501	29.7531	31.1223	31.2328	32.6441	31.8387	30.2195				33	33	33	38.7	38.7	38.7	93.23	0	323.31	61289000000	526	Q05682;REV__Q13136;REV__O75334	Q05682	Caldesmon	CALD1
29.2621	31.5751	28.5513	31.739	30.5101	30.0117	29.9513	30.7496	29.6469	30.2702	30.7674	30.8445	29.4117	29.584	29.6263	31.1372	32.7568	29.7722	29.7445				37	37	37	24.6	24.6	24.6	193.51	0	323.31	23388000000	328	Q05707;Q8IWI9	Q05707	Collagen alpha-1(XIV) chain	COL14A1
30.3912	29.208	30.6534	30.1918	29.3836	30.8994	30.923	30.3581	29.1532	30.2284	30.4046	30.6693	28.7447	29.1157	30.1266	29.2908	29.1225	30.6315	30.769				28	28	28	53.1	53.1	53.1	78.806	0	269.8	17672000000	281	Q06210;O94808	Q06210	Glutamine--fructose-6-phosphate aminotransferase [isomerizing] 1	GFPT1
30.9542	29.5784	31.1667	30.3287	30.6538	29.6781	29.4061	30.4037	30.2901	30.7664	30.4077	31.088	30.0935	29.8773	30.8879	30.6229	30.4903	30.7895	30.7948				15	15	15	65.5	65.5	65.5	28.723	0	262.06	21625000000	247	Q06323	Q06323	Proteasome activator complex subunit 1	PSME1
32.5506	32.2708	32.5515	32.5717	32.3996	32.3417	31.9992	32.6252	32.6683	32.598	32.6102	32.5821	32.3975	32.2193	32.7606	32.2897	32.7653	32.6209	32.7538				14	11	10	72.4	64.8	59.3	22.11	0	229.4	88073000000	290	Q06830	Q06830	Peroxiredoxin-1	PRDX1
31.4438	30.1935	31.0652	30.3192	30.5724	30.262	30.3407	30.5875	30.6578	30.122	30.3388	31.003	30.2525	31.4449	31.0109	31.0804	29.9602	31.248	30.3035				7	7	7	42	42	42	21.634	0	100.33	24809000000	106	Q07020	Q07020	60S ribosomal protein L18	RPL18
29.1756	29.7994	29.609	30.3251	30.4619	29.8393	30.7235	30.7456	29.9393	30.3429	30.6015	29.9684	29.5697	28.6587	29.7028	29.4791	30.2543	30.7159	29.5404				28	28	28	56	56	56	66.022	0	323.31	16304000000	283	Q07065;Q96K21	Q07065	Cytoskeleton-associated protein 4	CKAP4
25.5694	27.0882	25.6522	26.4777	25.8783	26.4468	26.1906	26.8841	27.0221	27.7327	26.1782	26.4387	26.7116	25.2136	26.4488	26.093	25.2691	26.7104	26.0278				14	14	14	9.3	9.3	9.3	195.46	0	34.284	1310900000	50	Q07157	Q07157	Tight junction protein ZO-1	TJP1
26.9931	29.0384	26.2827	27.6865	26.7175	27.1018	26.6462	26.1818	26.9509	27.6972	26.6027	27.3925	27.1953	26.9481	27.0685	28.2676	29.6321	26.3221	27.0808				5	5	5	27.4	27.4	27.4	24.005	0	51.139	2676900000	40	Q07507	Q07507	Dermatopontin	DPT
28.1684	28.5234	28.0598	28.2339	27.8938	28.0398	27.9435	28.1212	27.685	27.7325	28.0905	27.7672	27.692	27.9253	27.8917	28.4155	28.4227	27.6295	27.7964				25	25	25	6.6	6.6	6.6	504.6	0	52.715	3781800000	85	Q07954	Q07954	Prolow-density lipoprotein receptor-related protein 1;Low-density lipoprotein receptor-related protein 1 85 kDa subunit;Low-density lipoprotein receptor-related protein 1 515 kDa subunit;Low-density lipoprotein receptor-related protein 1 intracellular domain	LRP1
30.1899	29.1354	29.5853	29.5907	29.7462	29.5794	29.7212	29.8348	29.6926	29.483	29.5436	29.9071	29.2398	30.0249	29.7169	29.5162	29.4501	29.6565	29.7064				13	13	12	50	50	47.2	27.744	0	101.1	12727000000	219	Q07955	Q07955	Serine/arginine-rich splicing factor 1	SRSF1
29.4702	30.06	29.0869	29.8559	29.6739	29.6075	29.8374	29.5964	29.9411	29.5415	29.6208	29.4292	29.707	28.6699	29.3628	29.8073	29.6891	29.657	29.3035				12	12	12	31.2	31.2	31.2	50.435	0	95.785	11109000000	122	Q07960	Q07960	Rho GTPase-activating protein 1	ARHGAP1
27.8278	27.4155	27.5918	27.5394	27.6039	27.1598	28.2567	27.1242	27.7709	27.9968	27.3649	27.5923	27.4449	27.0276	27.9126	27.3045	27.6041	28.3122	27.7715				10	10	5	20	20	10.4	58.687	0	21.007	2958300000	63	Q08209	Q08209	Serine/threonine-protein phosphatase 2B catalytic subunit alpha isoform	PPP3CA
31.2109	30.5252	30.5809	30.4979	30.8378	30.8673	31.3612	30.7979	30.9205	30.8203	30.7565	30.994	30.6978	30.9644	30.807	30.5894	30.0679	30.7988	30.9046				34	34	34	30.9	30.9	30.9	140.96	0	323.31	27153000000	367	Q08211	Q08211	ATP-dependent RNA helicase A	DHX9
29.6472	29.6664	28.3092	28.5534	28.1122	29.3619	29.0055	29.0397	28.4996	29.4141	28.9019	28.9066	28.9865	29.2302	29.547	28.7215	29.5585	28.7153	29.0704				13	13	13	56.2	56.2	56.2	35.206	0	110.12	7661900000	126	Q08257	Q08257	Quinone oxidoreductase	CRYZ
30.5728	29.6171	30.045	29.1219	30.4521	29.4372	29.0275	32.336	29.4688	30.8977	32.5196	29.9004	29.2148	32.1788	30.4198	30.0567	29.4454	30.0141	30.7831				16	16	16	33	33	33	65.33	0	210.62	26506000000	137	Q08380	Q08380	Galectin-3-binding protein	LGALS3BP
27.3317	26.884	27.6284	27.265	27.4109	27.0263	27.4845	27.7017	27.0616	27.2967	27.0494	27.4305	26.9512	27.8101	27.3033	27.026	26.2267	27.4482	27.6145				13	13	13	20.3	20.3	20.3	86.47	0	28.655	2354900000	62	Q08J23	Q08J23	tRNA (cytosine(34)-C(5))-methyltransferase	NSUN2
29.0378	28.1924	29.173	28.5324	29.0059	28.5334	28.958	28.6299	28.9349	28.6612	28.5651	29.0824	28.7015	28.8928	28.8125	28.7795	28.4075	28.9619	29.1395				11	11	5	29.6	29.6	17.4	47.655	0	72.859	6538000000	104	Q09028	Q09028	Histone-binding protein RBBP4	RBBP4
27.0715	26.0461	26.5265	25.9891	27.0643	26.1088	26.7469	26.1554	26.3936	26.0251	25.96	25.9418	26.5928	27.1399	25.9893	26.0902	25.9484	25.8848	25.8678				8	8	8	11.4	11.4	11.4	91.838	0	19.13	1188200000	37	Q09161	Q09161	Nuclear cap-binding protein subunit 1	NCBP1
30.9973	31.3472	30.8633	32.0461	30.987	31.7619	31.506	31.8721	31.8778	32.2559	31.6387	31.5627	31.3879	30.2464	31.2866	30.8022	31.5919	31.8983	31.0695				129	129	128	44	44	43.9	629.09	0	323.31	44719000000	832	Q09666;P48552	Q09666	Neuroblast differentiation-associated protein AHNAK	AHNAK
26.6418	26.2663	26.3948	26.4643	26.3829	26.1194	24.9615	24.9645	26.2799	25.3533	25.2672	26.4141	26.1574	25.5337	26.1806	26.5892	26.77	26.7674	26.4909				12	12	12	13.9	13.9	13.9	114.87	0	69.832	1028300000	81	Q0VD83	Q0VD83	Apolipoprotein B receptor	APOBR
27.5365	27.3466	27.5809	27.1976	27.9208	27.4133	27.4426	27.2464	27.2152	27.2906	27.7475	27.5581	27.065	27.7049	27.5249	27.3534	27.6017	27.6115	27.4717				22	10	10	25.7	13.5	13.5	104.64	0	50.285	2604100000	62	Q10567	Q10567	AP-1 complex subunit beta-1	AP1B1
28.3829	27.167	28.4641	27.9958	28.29	27.483	27.1978	28.197	27.1125	27.8097	27.7079	27.3622	27.0888	28.8634	27.2569	27.2435	26.6831	27.4914	28.0235				14	14	14	25.5	25.5	25.5	58.252	0	32.479	3268800000	79	Q10713	Q10713	Mitochondrial-processing peptidase subunit alpha	PMPCA
27.9751	27.4265	27.6723	27.9504	27.8502	27.4795	27.5583	26.0903	27.2469	27.5114	27.0578	27.9247	27.7746	28.0204	27.7184	27.4595	27.0976	27.9981	27.3415				12	12	10	38.3	38.3	34.3	40.282	0	94.805	2779700000	63	Q12792	Q12792	Twinfilin-1	TWF1
27.7477	28.0239	28.2802	27.8577	28.0253	27.4321	29.5302	28.9954	28.2283	28.0379	28.778	27.8293	28.1783	26.4513	29.0294	26.865	27.473	28.1019	27.7847				16	16	16	25.3	25.3	25.3	85.862	0	119.55	4562600000	93	Q12797	Q12797	Aspartyl/asparaginyl beta-hydroxylase	ASPH
29.0678	30.0424	28.65	30.4191	29.3023	30.103	29.5139	29.7141	30.1393	30.1658	29.1473	28.9374	30.0445	28.7768	28.1161	29.8443	29.8498	28.9245	29.723				15	15	15	39.4	39.4	39.4	54.64	0	165.48	10515000000	157	Q12805	Q12805	EGF-containing fibulin-like extracellular matrix protein 1	EFEMP1
30.7619	30.3434	28.7113	30.3669	30.596	29.411	28.9423	30.9636	29.9517	31.3348	30.8913	28.98	29.2593	30.9638	27.6023	24.1886	30.0434	31.0297	29.8154				24	24	24	31.6	31.6	31.6	92.218	0	272.2	18328000000	252	Q12864	Q12864	Cadherin-17	CDH17
27.7674	27.0932	27.3968	27.2677	27.9027	27.5204	27.5373	27.2978	27.0333	27.1122	27.4364	27.507	26.9189	27.797	27.3563	27.0783	26.4688	27.4084	27.7572				12	12	12	27.5	27.5	27.5	58.848	0	65.082	2483700000	69	Q12874	Q12874	Splicing factor 3A subunit 3	SF3A3
28.2404	27.8494	28.062	28.2701	28.3877	28.1699	28.322	28.4528	28.1701	28.5332	28.3208	27.9179	27.6944	28.212	27.9271	28.1628	27.9247	28.3451	28.1037				11	11	11	50	50	50	34.352	0	78.777	4413500000	112	Q12904	Q12904	Aminoacyl tRNA synthase complex-interacting multifunctional protein 1;Endothelial monocyte-activating polypeptide 2	AIMP1
30.2417	29.4274	29.5659	29.5443	29.8344	29.6727	29.8765	29.2725	29.7468	29.7198	29.6829	29.7523	29.412	30.1041	29.6317	29.6518	29.2178	29.2594	29.7648				12	12	12	39.2	39.2	39.2	43.062	0	70.845	12373000000	160	Q12905	Q12905	Interleukin enhancer-binding factor 2	ILF2
30.8797	30.0865	30.2203	30.6883	30.6904	30.5017	30.763	30.6571	30.6566	30.571	30.533	30.6264	30.4487	30.9806	30.5348	30.375	30.2499	30.2315	30.3353				23	23	20	29.2	29.2	25.5	95.337	0	205.1	22618000000	290	Q12906	Q12906	Interleukin enhancer-binding factor 3	ILF3
29.0274	28.0998	28.2412	28.3126	28.2909	27.6917	28.5326	28.4427	27.7192	28.3045	28.4846	28.2857	27.1296	28.3074	28.0735	28.0647	28.0388	28.4962	28.3477				8	8	8	21.9	21.9	21.9	40.228	0	23.727	4372800000	63	Q12907	Q12907	Vesicular integral-membrane protein VIP36	LMAN2
26.5497	26.9431	26.3219	26.2663	25.8404	26.335	25.9249	27.6462	26.9114	26.4125	26.9678	26.3694	26.4068	27.8468	26.0361	25.8317	25.8378	26.0441	27.1915				11	11	11	17.3	17.3	17.3	91.88	0	49.387	1471500000	50	Q12929	Q12929	Epidermal growth factor receptor kinase substrate 8	EPS8
30.1216	29.5415	30.4004	30.3402	30.3751	30.1778	29.3922	30.3966	29.5066	30.0118	30.1884	29.7918	29.2181	30.8703	30.1595	29.7102	28.9425	29.5919	30.5042				22	22	22	34.1	34.1	34.1	80.109	0	197.35	15733000000	238	Q12931	Q12931	Heat shock protein 75 kDa, mitochondrial	TRAP1
26.4104	26.0217	25.7634	26.1783	26.114	25.7748	26.9574	26.5734	26.4065	26.2825	26.3336	26.3316	25.8609	25.8042	26.1276	26.1111	25.7956	27.219	26.4619				12	8	8	12.5	8.3	8.3	127.06	0	20.43	1165800000	34	Q12965	Q12965	Unconventional myosin-Ie	MYO1E
29.656	28.9611	29.7801	30.0186	29.0794	27.6006	28.9261	29.3308	28.8114	29.8348	29.0546	29.1728	28.2675	28.8752	28.6577	28.586	29.6234	30.0552	29.2766				12	12	12	46.3	46.3	46.3	35.816	0	59.247	10011000000	78	Q13011	Q13011	Delta(3,5)-Delta(2,4)-dienoyl-CoA isomerase, mitochondrial	ECH1
27.5379	26.341	27.8442	26.8137	27.0749	27.3973	27.5715	27.7982	27.6153	27.7202	27.2409	27.8069	27.6355	27.0795	27.8478	27.5144	27.3862	28.1188	27.829				15	15	15	15.1	15.1	15.1	144.75	0	68.034	2690900000	71	Q13045	Q13045	Protein flightless-1 homolog	FLII
27.2491	27.4276	27.4066	27.6933	27.72	26.9388	28.1768	27.9511	27.1701	27.012	27.7242	27.3528	27.5699	26.6163	27.8434	27.3639	27.0718	27.4671	27.4651				10	10	10	45.6	45.6	45.6	31.236	0	60.459	2561400000	51	Q13126	Q13126	S-methyl-5-thioadenosine phosphorylase	MTAP
27.4977	27.0412	27.4357	27.488	27.3479	27.005	27.3772	27.3057	27.5246	27.0879	27.2753	27.4915	27.4501	27.4954	27.4323	27.3064	27.2037	27.5662	27.4282				6	6	6	15.9	15.9	15.9	44.739	0	96.384	2343800000	55	Q13148	Q13148	TAR DNA-binding protein 43	TARDBP
29.0816	28.0127	28.6924	28.4098	28.2637	27.779	28.9144	28.589	28.7237	28.0918	28.0964	28.5641	28.5179	28.1985	28.6118	28.0603	28.4993	28.8454	27.9692				7	7	7	31.1	31.1	31.1	30.84	0	102.41	5058000000	46	Q13151	Q13151	Heterogeneous nuclear ribonucleoprotein A0	HNRNPA0
26.9985	25.7356	25.9458	26.3933	26.1328	26.9384	26.5402	26.8604	26.641	26.9649	26.8661	26.3784	25.9438	26.1957	26.1519	26.3094	26.3825	26.7722	26.6653				5	5	5	23.8	23.8	23.8	35.348	0	42.17	1364300000	34	Q13155	Q13155	Aminoacyl tRNA synthase complex-interacting multifunctional protein 2	AIMP2
31.1355	30.7667	31.3458	30.8872	32.0194	31.2776	32.2517	31.3768	30.8164	31.088	32.2248	31.4448	31.133	31.6452	31.4934	30.975	30.84	31.3097	31.2741				15	15	12	53.1	53.1	47.6	30.54	0	156.3	41355000000	249	Q13162	Q13162	Peroxiredoxin-4	PRDX4
26.6726	25.404	26.607	26.6523	26.4779	26.1358	27.006	26.2632	26.6942	26.0505	26.2461	26.7344	26.2632	26.7061	26.4316	26.3863	26.5483	26.9032	25.9818				9	9	6	23.7	23.7	15.5	58.042	0	35.488	1322000000	42	Q13177;O75914	Q13177	Serine/threonine-protein kinase PAK 2;PAK-2p27;PAK-2p34	PAK2
27.9692	27.3992	27.8121	27.7101	28.1767	27.8516	27.9955	27.848	28.288	27.9094	27.6562	27.7586	27.5483	28.3672	27.5097	27.7244	27.4456	27.8992	27.7264				7	7	6	36.1	36.1	27.3	20.811	0	55.225	3509100000	70	Q13185	Q13185	Chromobox protein homolog 3	CBX3
29.2057	28.3846	29.5251	28.9092	29.34	28.9914	29.2142	29.2617	29.024	28.7211	29.0673	29.2641	28.8779	29.1301	29.4414	28.9156	28.8653	29.4997	29.3643				23	23	23	28	28	28	100.2	0	143	8261200000	200	Q13200	Q13200	26S proteasome non-ATPase regulatory subunit 2	PSMD2
29.9012	29.8675	30.3327	29.9963	30.5788	29.8899	28.5244	31.4162	29.4434	30.9087	31.6306	29.3959	29.7285	32.0606	28.8866	28.9549	31.0175	30.5189	29.8645				24	24	24	61.7	61.7	61.7	52.39	0	220.29	21626000000	215	Q13228	Q13228	Selenium-binding protein 1	SELENBP1
27.8827	27.4176	27.4815	27.6133	26.8443	27.0112	26.6065	27.2476	26.8422	27.2022	27.03	27.021	26.676	27.8192	26.9547	27.3306	27.2493	27.1208	26.9586				6	6	6	39.1	39.1	39.1	19.015	0	37.385	2208500000	46	Q13232	Q13232	Nucleoside diphosphate kinase 3	NME3
27.7888	26.8477	27.9227	27.8537	27.7358	27.0793	27.9219	27.5336	27.6505	27.1155	27.2292	27.7899	27.6167	28.0037	28.1361	28.3057	27.2841	27.6871	27.8043				7	6	6	33	29.9	29.9	25.542	0	31.757	2957800000	89	Q13242	Q13242	Serine/arginine-rich splicing factor 9	SRSF9
29.1554	27.8841	28.9115	28.6739	29.1025	28.9379	29.2966	29.2711	29.3122	28.8471	29.1666	29.0047	28.6262	29.1673	28.9834	28.8037	27.9821	29.1287	28.8759				8	8	3	20.3	20.3	6.7	39.586	0	32.672	7571600000	82	Q13247	Q13247	Serine/arginine-rich splicing factor 6	SRSF6
29.516	29.1843	29.516	30.1687	29.9285	29.4809	30.0417	29.816	30.5811	29.6765	29.5274	29.521	30.2128	30.2256	29.5103	29.7626	29.0154	30.0104	29.781				21	21	21	35.9	35.9	35.9	88.549	0	323.31	13721000000	235	Q13263	Q13263	Transcription intermediary factor 1-beta	TRIM28
29.1501	28.2497	29.0789	28.1687	28.8719	28.1905	28.3778	28.554	28.5813	27.2411	28.5873	28.7433	28.1856	28.714	28.9848	28.4967	27.1789	28.567	28.5588				11	11	10	33	33	31.3	52.164	0	121.84	5606000000	66	Q13283	Q13283	Ras GTPase-activating protein-binding protein 1	G3BP1
26.9334	26.6587	27.1154	26.9382	27.0296	27.1493	26.3894	27.1642	27.0494	27.3454	27.0394	27.0417	26.4742	27.3154	26.955	27.2826	26.7666	27.1439	27.4246				12	6	5	21.3	9.5	8.1	70.782	0	14.227	1902700000	36	Q13310	Q13310	Polyadenylate-binding protein 4	PABPC4
28.6066	27.6583	28.3968	27.8526	28.6837	28.1303	28.3409	28.2973	28.2393	28.2064	28.0243	28.5226	28.1112	28.4901	28.4908	28.2477	27.9907	28.2561	28.7903				9	9	9	31.4	31.4	31.4	36.501	0	37.455	4868100000	97	Q13347	Q13347	Eukaryotic translation initiation factor 3 subunit I	EIF3I
26.9284	26.4367	26.9633	26.7763	26.8121	26.8727	26.3193	26.9313	26.7281	26.853	26.986	26.8389	26.578	27.0828	26.9016	27.0359	26.8231	27.0065	26.7569				9	5	5	23.4	15.7	15.7	47.535	0	50.25	1638000000	63	Q13363	Q13363	C-terminal-binding protein 1	CTBP1
29.3963	29.205	29.3208	29.2891	29.0744	29.317	28.6351	29.3147	29.9588	29.1645	29.1799	29.045	29.7073	29.3745	28.9768	29.1197	29.1603	29.0556	28.9056				7	7	5	47.6	47.6	36.1	16.495	0	31.161	8806000000	62	Q13404	Q13404	Ubiquitin-conjugating enzyme E2 variant 1	UBE2V1
25.7868	26.1854	26.3275	26.4565	26.383	26.0987	26.1845	26.6267	26.84	26.4176	26.0588	26.1756	26.679	25.562	26.2951	25.9356	26.3354	26.5459	26.0625				4	4	4	8.8	8.8	8.8	71.456	0	29.009	1130500000	55	Q13409	Q13409	Cytoplasmic dynein 1 intermediate chain 2	DYNC1I2
27.4608	29.864	27.9967	28.828	28.3317	28.9336	28.1682	27.4626	29.8184	28.8269	27.6649	28.2635	30.112	27.8872	28.1758	28.58	29.0183	28.1793	28.0213				15	15	15	34.3	34.3	34.3	51.419	0	56.093	6452200000	117	Q13418	Q13418	Integrin-linked protein kinase	ILK
29.0501	29.0916	27.8894	29.5696	28.5344	28.879	29.0026	29.1184	28.3036	28.913	28.8306	28.5151	27.9967	29.392	28.0904	28.0113	29.3435	28.6103	28.3192				22	22	22	23.7	23.7	23.7	113.89	0	103.93	6682200000	156	Q13423	Q13423	NAD(P) transhydrogenase, mitochondrial	NNT
26.7149	25.6409	26.3329	26.8868	26.7704	26.8269	26.6514	27.5422	27.253	26.9633	27.1851	26.6429	26.3744	26.9119	26.2355	26.2193	25.9926	26.1573	26.9846				11	11	11	9.7	9.7	9.7	152.1	0	52.451	1545600000	36	Q13428	Q13428	Treacle protein	TCOF1
28.8223	27.8163	28.439	28.4197	28.568	28.5421	28.664	28.7983	28.852	28.436	28.4982	28.7654	28.3287	28.7212	28.5155	28.3158	27.9992	28.7733	28.6046				12	12	12	14	14	14	100.23	0	33.079	5513200000	104	Q13435	Q13435	Splicing factor 3B subunit 2	SF3B2
27.2713	26.8466	26.9001	27.5664	27.5424	27.3548	27.4923	27.0388	26.9807	26.9495	26.8729	26.9858	27.1246	27.5442	26.7803	26.7794	26.5012	27.2892	26.9444				5	5	5	26.5	26.5	26.5	20.63	0	26.204	2202500000	36	Q13442	Q13442	28 kDa heat- and acid-stable phosphoprotein	PDAP1
27.7494	27.6695	27.7158	27.9376	27.7373	27.8337	27.8621	28.2896	28.3257	28.0317	27.7682	27.8559	28.0229	27.4233	28.0223	27.7189	27.9744	28.2243	28.1293				12	12	12	23.3	23.3	23.3	70.754	0	54.792	3507400000	61	Q13492;O60641	Q13492	Phosphatidylinositol-binding clathrin assembly protein	PICALM
26.6781	27.9007	26.6022	26.9353	27.991	27.5547	28.8754	27.7272	27.0267	26.7565	27.8097	26.8347	27.9673	27.3643	28.1273	27.1663	26.9214	26.3874	26.6249				17	8	5	48.7	23.6	16.9	50.432	0	57.981	2792300000	74	Q13509	Q13509	Tubulin beta-3 chain	TUBB3
28.8205	27.6488	28.5663	27.1106	28.2718	28.4106	28.0276	27.6788	27.5488	27.5267	28.0938	28.4259	27.8106	28.9831	28.6916	28.4405	27.6021	27.5008	29.0161				8	8	8	23.8	23.8	23.8	44.659	0	41.054	4395100000	58	Q13510	Q13510	Acid ceramidase;Acid ceramidase subunit alpha;Acid ceramidase subunit beta	ASAH1
27.4122	27.2744	26.9883	28.136	26.6167	27.0825	28.0944	27.4949	27.2475	28.0029	27.0332	27.3241	27.4144	26.5467	27.3416	26.8755	28.0001	27.6838	26.7129				7	7	4	14.6	14.6	8.6	56.369	0	18.476	2470500000	40	Q13557	Q13557	Calcium/calmodulin-dependent protein kinase type II subunit delta	CAMK2D
27.5759	28.0263	27.4674	28.0251	27.9768	27.8022	27.8872	27.5736	28.1131	28.192	27.9096	27.8371	28.0554	27.0825	27.7893	27.6103	28.067	28.3362	27.4076				10	10	10	26.9	26.9	26.9	44.23	0	67.851	3450900000	65	Q13561	Q13561	Dynactin subunit 2	DCTN2
28.6375	27.3732	27.3723	29.2339	27.5465	28.1304	27.9256	27.2842	27.8514	29.491	27.4872	28.173	27.4312	27.0544	28.2333	27.6692	28.9423	29.626	28.5287				31	28	28	21.6	20.1	20.1	180.58	0	100.38	4924600000	96	Q13576	Q13576	Ras GTPase-activating-like protein IQGAP2	IQGAP2
25.8148	26.13	25.9238	26.3369	25.4426	25.7424	25.7197	26.3486	26.366	25.8761	26.0456	26.0187	25.8901	25.7378	25.8274	26.2375	26.7429	26.2558	25.9298				9	7	7	20.1	16.1	16.1	59.069	0	25.186	914500000	41	Q13596	Q13596	Sorting nexin-1	SNX1
25.0605	26.1486	24.9862	26.011	26.4815	25.6652	26.3201	26.8693	26.5158	25.7775	26.1338	25.3002	25.248	25.7671	25.3007	24.66	25.2918	25.3881	25.431				8	8	5	8.9	8.9	6	103.98	0	19.574	830040000	35	Q13620	Q13620	Cullin-4B	CUL4B
29.0011	29.7115	29.1454	28.0234	28.4166	28.2345	29.4773	28.0571	28.3413	30.3507	28.3306	28.6549	27.5566	27.9033	28.2156	28.0821	27.6465	28.6739	29.1383				7	7	7	26.2	26.2	26.2	35.892	0	112.17	6894000000	89	Q13630	Q13630	GDP-L-fucose synthase	TSTA3
25.6009	30.6816	25.4343	29.1884	28.2362	29.4944	25.8332	25.0294	30.7081	29.4871	24.7678	28.7212	31.2361	25.5368	27.8297	28.6227	30.9212	27.9443	25.3582				9	9	9	30.3	30.3	30.3	36.263	0	167.81	8467100000	103	Q13642	Q13642	Four and a half LIM domains protein 1	FHL1
27.6814	27.5833	27.3106	28.054	28.0255	27.6027	27.8164	27.4753	27.1434	27.3986	27.6527	27.1489	26.7024	28.3331	26.8445	27.3892	27.0625	27.9895	27.0932				14	14	14	19	19	19	91.916	0	52.934	2736100000	35	Q13724	Q13724	Mannosyl-oligosaccharide glucosidase	MOGS
31.0843	31.1977	31.0076	31.6194	30.8032	31.4378	31.5948	31.5934	31.5177	32.2082	31.3969	31.248	31.1608	30.8417	31.0469	30.7841	30.9647	31.8807	31.2146				90	90	90	41.2	41.2	41.2	284.54	0	323.31	39736000000	673	Q13813	Q13813	Spectrin alpha chain, non-erythrocytic 1	SPTAN1
31.1082	30.3594	30.6799	30.3327	30.9597	30.6252	31.0134	30.2383	30.6446	30.5228	30.4799	30.7254	30.5497	31.1004	30.5655	30.5213	29.817	30.4853	30.565				15	15	4	39.5	39.5	11	48.991	0	76.575	24441000000	182	Q13838	Q13838	Spliceosome RNA helicase DDX39B	DDX39B
29.0923	28.3928	29.3155	29.2366	28.8736	28.6747	28.4483	28.9891	29.4941	28.9112	28.5506	29.6282	29.5971	28.1692	29.3207	29.934	30.0426	29.2569	28.7583				7	7	7	47.2	47.2	47.2	15.945	0	45.059	8244400000	100	Q14019	Q14019	Coactosin-like protein	COTL1
30.4979	29.7533	30.3831	30.02	30.4132	30.1947	30.18	30.6298	30.5751	29.8908	30.2071	30.4794	30.2185	30.9482	30.3478	30.1609	30.433	30.3973	30.2888				10	10	9	28.2	28.2	25.9	38.434	0	109.03	22958000000	113	Q14103	Q14103	Heterogeneous nuclear ribonucleoprotein D0	HNRNPD
28.0785	27.4915	27.5899	27.6915	27.8362	27.3594	27.7023	28.3703	27.5831	27.4898	27.6928	28.15	28.1113	27.7834	27.7341	28.1282	28.037	27.9333	27.6294				5	5	5	7.7	7.7	7.7	54.29	0	13.575	3380800000	51	Q14108	Q14108	Lysosome membrane protein 2	SCARB2
28.6467	30.0499	28.7435	29.3099	28.7843	29.2127	29.3257	28.3911	29.56	29.0627	28.1878	28.8386	29.4764	28.2634	28.6473	29.5521	30.1367	28.885	29.0595				19	18	18	15.8	15.1	15.1	151.25	0	114.56	8456100000	154	Q14112	Q14112	Nidogen-2	NID2
29.0773	26.8477	28.4203	28.7439	27.6542	27.7876	28.0429	29.1746	27.3245	29.3678	28.8889	28.0813	27.1099	28.6103	28.1233	28.21	27.1977	28.9023	28.4348				15	15	15	17.8	17.8	17.8	122.29	0	103.48	4706600000	86	Q14126	Q14126	Desmoglein-2	DSG2
25.5886	25.4837	25.3955	25.5196	25.8938	25.814	25.8153	26.268	25.182	25.7354	26.2164	25.7095	25.4215	26.4454	25.5398	25.5894	25.0635	25.2445	25.4938				6	6	6	10.1	10.1	10.1	83.629	0	17.011	760900000	24	Q14137	Q14137	Ribosome biogenesis protein BOP1	BOP1
29.699	29.0162	29.7798	29.088	29.4863	29.0639	29.3903	29.2764	29.493	29.0099	29.1345	29.6332	28.9593	29.2706	29.7077	29.1244	28.6875	29.5316	29.6974				36	36	36	24.6	24.6	24.6	166.57	0	80.462	9643800000	189	Q14152	Q14152	Eukaryotic translation initiation factor 3 subunit A	EIF3A
28.0888	27.4845	28.149	27.7636	28.2451	27.3438	27.6501	28.0278	27.7027	27.7659	27.9692	27.7354	27.2514	27.8815	27.1707	26.7052	27.518	28.3874	28.0917				6	6	6	26	26	26	32.233	0	84.211	3399900000	48	Q14165	Q14165	Malectin	MLEC
28.6263	27.6358	28.483	27.4647	27.7036	27.7551	28.2907	28.6495	27.8113	27.8198	28.5749	28.2362	27.6642	28.6532	28.6225	28.2205	27.6214	28.5712	28.6572				15	15	15	32.1	32.1	32.1	74.403	0	77.844	4299600000	78	Q14166	Q14166	Tubulin--tyrosine ligase-like protein 12	TTLL12
27.661	27.8847	28.2775	29.3108	27.6678	28.8029	28.2028	28.4103	29.1295	29.113	28.1402	28.1047	28.7877	27.7823	28.6687	28.865	28.3855	28.9106	28.0716				10	10	10	42.3	42.3	42.3	32.193	0	76.051	5169500000	80	Q14192	Q14192	Four and a half LIM domains protein 2	FHL2
29.4379	32.0301	29.8638	31.3352	29.9314	31.2596	30.2529	30.5518	32.097	30.9347	30.5218	30.3862	32.1596	28.9924	30.3981	30.9789	31.7923	30.3052	30.0928				23	23	18	56.1	56.1	48.2	61.963	0	323.31	29433000000	283	Q14195;Q14117	Q14195	Dihydropyrimidinase-related protein 3	DPYSL3
30.9983	31.3771	31.2423	31.753	31.5743	31.4882	31.7848	31.6637	31.7924	31.6872	31.5053	31.3527	31.6089	30.8621	31.2505	31.1176	31.5655	31.8921	31.2582				111	111	111	27.7	27.7	27.7	532.4	0	323.31	42234000000	788	Q14204	Q14204	Cytoplasmic dynein 1 heavy chain 1	DYNC1H1
28.118	28.3054	27.9278	28.7792	28.2025	28.4967	28.512	28.8881	28.636	28.5451	28.7436	28.2284	28.5343	29.0202	28.3957	28.5831	28.9091	28.6748	27.9188				18	8	8	38.3	17.7	17.7	46.402	0	44.132	5270200000	76	Q14240	Q14240	Eukaryotic initiation factor 4A-II;Eukaryotic initiation factor 4A-II, N-terminally processed	EIF4A2
28.7263	29.076	29.4157	29.7641	29.0747	29.5282	29.5909	29.6362	29.8527	30.4566	29.4253	29.1795	29.5588	28.2391	29.4982	29.1099	29.2118	30.1443	29.3905				21	21	21	42.2	42.2	42.2	61.585	0	175.44	10517000000	169	Q14247	Q14247	Src substrate cortactin	CTTN
27.2296	27.4031	27.4563	27.9766	27.9559	27.68	27.5927	27.8961	27.877	28.0942	27.7109	27.8635	27.4564	27.2858	27.6392	26.9543	27.724	28.2782	27.138				15	15	15	30.8	30.8	30.8	70.973	0	88.355	3138000000	64	Q14258	Q14258	E3 ubiquitin/ISG15 ligase TRIM25	TRIM25
28.7136	32.5945	29.2647	31.6973	30.4224	31.7699	29.9713	29.4529	33.2703	32.1439	29.1169	30.3819	33.3757	28.9236	30.058	31.4293	32.4856	30.2363	29.3135				103	93	90	47.7	43.9	42.3	291.02	0	323.31	40380000000	557	Q14315	Q14315	Filamin-C	FLNC
28.6176	27.4182	28.3787	28.4785	28.4694	27.8841	28.1411	27.768	25.5959	29.1994	27.9318	28.4796	26.208	27.7554	28.1793	27.7198	26.6205	28.1893	27.2028				10	10	10	28.7	28.7	28.7	38.281	0	42.184	3916600000	73	Q14376	Q14376	UDP-glucose 4-epimerase	GALE
27.7705	26.8578	27.8784	27.0983	27.5207	27.1318	27.3619	27.4821	27.6795	27.2209	27.074	27.7534	27.2264	27.5192	27.6831	27.2549	26.8383	27.8869	27.8949				7	7	7	9.9	9.9	9.9	78.365	0	22.917	2732600000	60	Q14444	Q14444	Caprin-1	CAPRIN1
27.2403	26.3671	27.1917	27.9756	26.9419	27.7903	27.4591	28.1128	28.1724	27.394	27.6852	27.6319	27.8211	27.5889	27.6113	27.6017	27.5756	27.798	27.0596				10	10	10	21.5	21.5	21.5	59.379	0	57.171	2741000000	60	Q14498;Q86U06	Q14498	RNA-binding protein 39	RBM39
27.6416	26.028	28.0643	26.0806	26.7074	27.1512	29.2119	26.9232	27.0969	26.1303	26.7193	27.4466	25.9804	27.0981	27.175	26.8039	26.4122	28.0172	28.2417				21	21	21	29.5	29.5	29.5	92.888	0	73.596	2538200000	54	Q14566	Q14566	DNA replication licensing factor MCM6	MCM6
27.8285	28.044	28.344	28.7232	27.7919	28.1797	28.4935	28.0219	28.7637	28.2262	27.9468	28.1305	28.3333	28.4487	28.1213	29.0577	30.1952	27.8819	28.5875				13	13	11	18.4	18.4	16.5	103.36	0	170.14	4944600000	118	Q14624	Q14624	Inter-alpha-trypsin inhibitor heavy chain H4;70 kDa inter-alpha-trypsin inhibitor heavy chain H4;35 kDa inter-alpha-trypsin inhibitor heavy chain H4	ITIH4
28.98	27.6997	28.2762	29.0102	28.1753	28.3948	28.385	28.7447	27.9002	28.5867	28.8073	28.932	27.4309	29.3288	28.5214	27.6648	27.931	28.7126	28.7749				17	14	14	35.9	30.4	30.4	70.253	0	142.57	5509200000	104	Q14651	Q14651	Plastin-1	PLS1
27.037	26.3937	27.0209	26.5677	26.4217	26.262	26.3778	26.5057	25.6346	26.4818	26.882	26.8894	26.9332	26.1241	26.9278	26.4382	26.5205	27.0975	26.6599				10	10	10	18.9	18.9	18.9	68.259	0	31.75	1427000000	34	Q14677	Q14677	Clathrin interactor 1	CLINT1
26.5508	26.173	26.523	26.8224	27.3534	27.507	27.9967	27.4785	28.7291	27.697	27.3762	26.8815	27.9492	26.824	25.6993	26.0018	26.5463	27.5438	26.3233				23	23	23	19.5	19.5	19.5	143.23	0	45.617	2297000000	57	Q14683	Q14683	Structural maintenance of chromosomes protein 1A	SMC1A
26.578	26.3969	27.2575	27.4296	27.4258	26.6127	27.6404	27.6535	25.3216	27.3497	27.5192	27.1404	26.734	26.7358	26.9299	26.9066	27.3701	27.8406	26.8006				9	9	9	37.6	37.6	37.6	26.076	0	17.664	2115000000	41	Q14696	Q14696	LDLR chaperone MESD	MESDC2
31.5007	31.1784	31.8934	31.1205	31.6708	31.1781	31.6723	31.3218	30.9682	31.2038	31.7086	31.5463	31.0292	31.1508	31.5034	31.2934	30.988	31.4702	31.4556				32	32	32	35.2	35.2	35.2	106.87	0	254.67	40098000000	366	Q14697	Q14697	Neutral alpha-glucosidase AB	GANAB
28.1778	28.2975	28.1165	27.815	28.3916	28.6582	27.7894	28.5856	28.7393	28.1288	28.4799	28.2186	28.4821	27.9602	27.7487	28.1819	27.8757	28.5455	27.9342				7	7	7	10.6	10.6	10.6	70.702	0	13.729	4738700000	80	Q14739	Q14739	Lamin-B receptor	LBR
32.106	31.607	32.079	32.0543	31.9749	31.7375	30.6349	31.5535	31.4582	32.0073	31.4068	31.8441	31.1508	31.4407	31.8705	32.0599	31.2858	32.2468	32.1688				36	36	36	52.3	52.3	52.3	99.326	0	323.31	51891000000	570	Q14764	Q14764	Major vault protein	MVP
26.8189	26.3984	26.8724	26.8137	27.182	27.0036	27.3977	27.2301	27.5095	26.993	26.6133	26.992	27.0522	27.4998	26.6935	26.5235	26.1665	27.2196	26.5859				18	18	12	10.9	10.9	7.2	218	0	42.429	1850200000	80	Q14839;Q12873	Q14839	Chromodomain-helicase-DNA-binding protein 4	CHD4
30.0554	30.4298	30.4963	30.5371	30.8055	30.3585	30.4524	31.0501	31.0425	30.7595	30.5386	30.6037	30.6915	30.1371	30.6993	30.2084	30.6788	31.1403	30.6879				14	14	14	64	64	64	29.717	0	124.01	23754000000	246	Q14847	Q14847	LIM and SH3 domain protein 1	LASP1
29.9081	29.2753	30.3532	29.4143	29.6158	29.5228	30.0973	29.3955	29.2734	29.008	29.6088	30.1935	29.7704	29.5743	29.9586	29.7938	29.2631	29.8406	30.2755				21	21	21	24.7	24.7	24.7	97.169	0	94.801	13753000000	187	Q14974	Q14974	Importin subunit beta-1	KPNB1
26.5521	26.1128	27.7599	29.1802	28.2898	28.8875	29.6205	29.6899	29.5462	29.348	29.1674	28.4172	28.9075	28.0251	28.0478	27.3924	29.1529	29.5519	27.5904				40	40	40	23.8	23.8	23.8	238.26	0	194.48	6456900000	179	Q14980	Q14980	Nuclear mitotic apparatus protein 1	NUMA1
25.6766	29.251	24.9915	27.5296	26.2341	27.1889	25.2401	25.078	29.1005	27.6258	25.0545	25.8076	29.3493	24.284	25.7088	25.7794	28.6495	25.6629	25.1932				12	12	12	13.6	13.6	13.6	95.197	0	61.002	2395000000	53	Q14BN4	Q14BN4	Sarcolemmal membrane-associated protein	SLMAP
27.5667	27.3474	28.0442	27.1998	27.9432	27.3532	27.3523	28.0111	27.2308	27.7062	27.8841	28.6104	27.8723	27.5359	28.1397	27.8785	27.8714	28.1366	27.5884				6	6	6	34.5	34.5	34.5	25.003	0	23.39	3510600000	75	Q15005	Q15005	Signal peptidase complex subunit 2	SPCS2
28.2142	27.132	28.1372	27.785	28.2536	27.9149	28.3461	27.8828	27.699	27.5293	28.44	28.2867	27.6593	28.4002	28.2199	27.838	27.6765	28.0837	28.4078				12	12	12	32.9	32.9	32.9	45.531	0	56.347	3895800000	113	Q15008	Q15008	26S proteasome non-ATPase regulatory subunit 6	PSMD6
29.3852	29.7329	28.8924	29.7079	29.4677	29.6967	29.352	29.6809	29.8514	29.8169	29.5307	29.1963	29.8303	29.1713	29.1699	29.2121	29.6686	29.5128	28.9218				12	12	12	37.1	37.1	37.1	41.487	0	124.24	10275000000	97	Q15019	Q15019	Septin-2	2002-09-01
27.0544	27.1597	26.6164	26.9346	27.454	26.6464	27.2147	27.0344	26.6603	25.9732	26.6894	26.8476	26.8275	27.696	26.9752	26.161	26.4446	26.9114	26.5968				14	14	14	16.1	16.1	16.1	109.93	0	49.411	1740900000	58	Q15020	Q15020	Squamous cell carcinoma antigen recognized by T-cells 3	SART3
27.9031	27.3669	27.9166	28.2141	27.8623	28.1746	28.1541	28.436	28.3359	27.8922	28.1684	28.1244	27.7967	28.1562	27.8683	28.4071	27.7568	28.4498	28.1652				17	16	16	20	18.9	18.9	109.43	0	44.392	3840100000	84	Q15029	Q15029	116 kDa U5 small nuclear ribonucleoprotein component	EFTUD2
29.3695	28.9489	29.5555	28.9564	29.6401	29.2214	29.1768	29.1916	28.9115	29.0997	29.0446	29.186	28.8822	29.4848	29.3104	29.3416	28.5079	29.2254	29.0716				20	20	20	32.7	32.7	32.7	68.047	0	84.492	8686800000	173	Q15046	Q15046	Lysine--tRNA ligase	KARS
29.3397	28.7483	29.102	29.3567	28.7351	28.7449	28.9335	28.6896	29.3783	28.8867	28.4649	29.2796	29.0669	29.0003	29.1019	29.6191	29.2725	29.3788	29.0649				8	8	8	35.9	35.9	35.9	27.385	0	145.07	8768800000	105	Q15056	Q15056	Eukaryotic translation initiation factor 4H	EIF4H
27.9611	28.2783	28.3079	26.5178	26.9317	27.3353	27.4404	28.209	26.7708	26.3753	29.0254	26.8582	26.5711	28.5662	27.1262	27.1224	27.0854	27.816	27.6106				10	10	10	18.5	18.5	18.5	74.423	0	27.237	3036200000	29	Q15067	Q15067	Peroxisomal acyl-coenzyme A oxidase 1	ACOX1
30.9889	30.8922	30.9447	30.8673	30.8459	30.9338	30.6222	31.1595	31.0908	31.3894	31.3963	31.0579	30.5896	30.985	30.843	30.9109	31.1124	31.5708	30.8753				13	13	13	40.7	40.7	40.7	48.121	0	323.31	32341000000	245	Q15084	Q15084	Protein disulfide-isomerase A6	PDIA6
28.7399	28.2729	28.5782	27.7634	28.5057	28.6953	30.0691	29.1017	28.8431	28.0328	29.055	28.0751	28.7229	29.2441	28.5535	28.4831	27.8877	28.4839	28.8031				8	8	8	39.8	39.8	39.8	25.734	0	47.85	6858400000	55	Q15102	Q15102	Platelet-activating factor acetylhydrolase IB subunit gamma	PAFAH1B3
26.664	26.973	26.4177	27.1856	26.487	26.5347	27.4712	27.2308	26.0965	26.864	27.3769	26.4806	25.8438	26.162	26.9548	27.2425	27.8967	25.5196	26.8039				9	9	9	29	29	29	47.972	0	33.411	1678500000	56	Q15113	Q15113	Procollagen C-endopeptidase enhancer 1	PCOLCE
26.0065	25.832	25.6146	26.0314	28.7902	26.0692	27.4834	28.7851	25.7369	25.3743	28.8206	25.3898	25.5861	27.8099	25.3509	24.9458	25.6347	25.4764	26.0059				8	8	8	22.2	22.2	22.2	46.938	0	20.634	1989100000	28	Q15120;Q15118	Q15120	[Pyruvate dehydrogenase (acetyl-transferring)] kinase isozyme 3, mitochondrial	PDK3
26.76	31.9732	27.3665	30.0173	29.3255	30.458	26.7489	23.8976	31.4418	30.5487	23.5046	29.7419	32.1827	27.7667	28.7699	30.12	31.7118	28.7078	26.9663				27	27	27	61.2	61.2	61.2	62.224	0	244.2	17381000000	198	Q15124	Q15124	Phosphoglucomutase-like protein 5	PGM5
25.9817	25.7631	25.7516	26.1716	25.8438	26.1608	26.4841	26.0758	25.9436	26.2647	25.8311	26.129	26.0154	26.0831	25.666	25.9362	26.0983	25.907	25.7678				5	5	5	26.6	26.6	26.6	21.995	0	10.304	948110000	22	Q15126	Q15126	Phosphomevalonate kinase	PMVK
33.0026	33.749	32.7491	33.3565	33.6891	33.4731	34.8558	33.9555	33.8768	34.9164	33.6754	32.9331	33.4677	32.5762	33.5518	33.33	33.3014	33.1266	33.6582				224	224	217	51.3	51.3	49.1	531.78	0	323.31	200910000000	1997	Q15149	Q15149	Plectin	PLEC
29.9303	29.5962	29.594	29.7805	29.6668	29.4804	29.7845	29.9201	30.2057	30.2481	29.9436	29.8427	29.995	30.0917	29.7366	29.9242	28.8884	29.8287	29.5885				13	13	13	58.5	58.5	58.5	32.66	0	159.44	14102000000	205	Q15181	Q15181	Inorganic pyrophosphatase	PPA1
29.1922	28.7989	29.4484	28.8243	29.4153	28.9559	29.1551	29.4287	29.0483	29.1001	29.0251	29.2957	28.9005	29.2524	29.3417	29.038	28.6768	29.1057	29.4745				7	7	7	41.9	41.9	41.9	18.697	0	128.51	8663100000	73	Q15185	Q15185	Prostaglandin E synthase 3	PTGES3
30.1886	30.1918	29.9654	29.9658	30.4312	30.2764	30.237	30.3756	30.6754	29.8701	29.9046	30.2	30.2069	30.6433	30.1999	30.0222	29.9325	29.9725	30.2759				18	17	16	43.7	42	40.6	54.231	0	165.85	17723000000	211	Q15233	Q15233	Non-POU domain-containing octamer-binding protein	NONO
26.8793	27.1405	26.7203	26.5527	27.4352	26.4514	26.9068	25.8742	26.1101	26.7384	26.5838	26.9465	26.9534	26.4902	27.0403	26.5735	26.5932	26.2059	26.6856				5	5	5	15.1	15.1	15.1	40.667	0	18.213	1543400000	46	Q15257	Q15257	Serine/threonine-protein phosphatase 2A activator	PPP2R4
28.3709	28.3158	28.814	29.0016	29.7276	29.2199	28.6871	29.557	28.7627	28.5151	29.4052	28.6174	28.6517	29.5128	28.7317	28.5543	28.623	29.0978	28.3259				10	10	10	36.6	36.6	36.6	38.89	0	62.546	7570700000	102	Q15293	Q15293	Reticulocalbin-1	RCN1
25.9274	26.3272	26.5922	25.3163	27.2752	25.5206	27.3477	26.6096	25.8518	26.4498	25.3195	26.0158	24.6925	25.7284	25.7083	26.5816	25.7152	26.4161	26.9234				4	4	4	22.9	22.9	22.9	22.761	0	20.46	1301300000	33	Q15363	Q15363	Transmembrane emp24 domain-containing protein 2	TMED2
30.7656	30.1843	30.5504	30.6931	30.2524	30.3807	30.7319	30.7091	30.8713	30.7262	30.8166	30.5803	30.4122	30.6155	30.8068	30.7391	30.6484	30.9738	30.7159				12	7	7	45.5	30.1	30.1	37.497	0	87.298	23177000000	138	Q15365;P57723	Q15365	Poly(rC)-binding protein 1	PCBP1
30.7731	30.0389	30.8454	30.435	30.4294	30.4288	30.5533	30.5675	30.9496	30.2284	30.4009	30.8956	30.5597	30.5222	30.9662	30.9851	30.6029	30.8816	30.8417				13	13	7	42.5	42.5	23.6	38.58	0	192.78	23698000000	180	Q15366	Q15366	Poly(rC)-binding protein 2	PCBP2
26.2713	26.7593	26.0205	26.197	26.7975	26.1068	26.9156	26.628	26.2134	26.4505	26.2244	26.1869	25.5016	26.4798	26.0875	26.4137	26.1932	26.1184	26.2788				5	5	5	58	58	58	12.473	0	30.075	1423100000	32	Q15369	Q15369	Transcription elongation factor B polypeptide 1	TCEB1
28.5818	28.738	28.8221	28.8067	28.7863	28.542	28.5519	28.8728	29.0654	28.5707	28.7488	28.46	28.8541	28.439	28.8026	29.0708	28.575	28.5754	28.5336				6	6	6	49.2	49.2	49.2	13.133	0	32.783	6024700000	48	Q15370	Q15370	Transcription elongation factor B polypeptide 2	TCEB2
26.4965	26.6487	26.5277	26.1802	26.6994	26.2028	26.3102	26.5946	26.5986	26.1702	26.2957	26.1592	26.6899	26.577	26.564	26.5619	26.2652	26.5137	26.2648				6	6	6	30.4	30.4	30.4	20.497	0	13.704	1280600000	21	Q15382	Q15382	GTP-binding protein Rheb	RHEB
29.321	28.6882	28.9826	29	29.0712	29.0595	29.1334	29.2379	29.2307	28.6977	29.1849	29.1422	28.7579	29.5401	29.0361	28.8738	28.5234	29.1571	29.1381				26	26	26	26	26	26	135.58	0	114.32	7802200000	145	Q15393	Q15393	Splicing factor 3B subunit 3	SF3B3
27.6587	29.8001	27.4209	28.6295	27.9463	28.7164	27.7576	27.0031	29.1005	28.5142	27.5511	27.8348	29.6272	27.5337	28.0729	28.1687	28.7449	27.5824	27.5958				12	12	12	53.8	53.8	53.8	31.54	0	94.439	4678900000	76	Q15404	Q15404	Ras suppressor protein 1	RSU1
27.044	28.128	27.7819	28.2485	27.2387	28.2592	28.154	28.8838	28.5607	28.3466	28.4608	27.6358	28.5966	26.8723	28.0331	27.9945	28.1397	28.1448	27.767				11	9	8	40.4	36.2	32.8	36.413	0	34.883	4706900000	92	Q15417	Q15417	Calponin-3	CNN3
27.192	26.8387	26.4435	27.2919	27.5682	27.4201	27.5959	27.8167	27.786	27.3277	27.4792	27.5082	27.0855	27.2936	26.652	26.1986	26.682	27.638	27.0194				15	15	15	18.9	18.9	18.9	102.64	0	59.729	2263300000	53	Q15424;Q14151	Q15424	Scaffold attachment factor B1	SAFB
26.4642	25.8279	26.5084	26.125	26.7788	26.1721	26.4321	26.972	26.7992	26.2472	26.153	26.8423	26.3031	26.312	26.5893	25.9336	26.0942	26.7851	26.8504				4	4	4	9.3	9.3	9.3	49.255	0	66.286	1299300000	31	Q15428	Q15428	Splicing factor 3A subunit 2	SF3A2
27.7154	28.2967	27.7651	28.058	27.997	28.0617	27.5562	27.5371	27.6954	28.3637	27.3792	27.7929	27.7046	27.8289	27.5467	27.649	28.183	27.8326	27.6151				11	11	11	39.2	39.2	39.2	41.564	0	48.157	3378200000	66	Q15435	Q15435	Protein phosphatase 1 regulatory subunit 7	PPP1R7
28.8454	28.9154	28.6366	28.5998	28.5074	28.5433	28.6923	28.6701	28.9129	28.6812	28.653	28.9832	28.326	28.452	28.8587	28.8661	28.6556	29.1464	28.8389				16	16	13	25.4	25.4	20.7	86.16	0	160.42	6387800000	118	Q15436	Q15436	Protein transport protein Sec23A	SEC23A
28.4434	27.419	27.8109	27.8374	28.2912	27.9302	28.2334	28.5675	28.4288	27.9401	28.1604	28.2323	27.8384	28.3286	28.175	27.6805	27.9955	28.381	28.1091				17	17	17	28.9	28.9	28.9	88.885	0	55.47	4076900000	124	Q15459	Q15459	Splicing factor 3A subunit 1	SF3A1
30.861	33.3053	30.203	32.5917	31.971	32.6276	32.0109	32.2315	32.6169	32.6026	31.9957	30.7804	32.7237	31.9673	30.7921	32.5918	31.2305	30.9697	32.3461				28	28	28	58	58	58	74.68	0	323.31	68283000000	389	Q15582	Q15582	Transforming growth factor-beta-induced protein ig-h3	TGFBI
28.6266	28.2763	28.3627	28.363	28.6823	28.3473	28.7061	28.8406	28.2922	28.3126	28.5983	28.5696	28.2976	28.8429	28.574	28.4435	28.0816	28.4289	28.3692				10	10	10	51.8	51.8	51.8	26.183	0	62.239	5274200000	66	Q15631	Q15631	Translin	TSN
26.6241	26.3753	26.8726	26.5368	26.8682	26.5717	26.9103	27.0356	27.2975	26.6909	26.0742	26.9938	27.2127	26.3428	26.9071	26.7089	26.7699	27.1127	26.6509				8	8	8	16	16	16	68.329	0	56.565	1663600000	46	Q15637	Q15637	Splicing factor 1	SF1
29.3516	29.7541	29.288	29.5773	29.2193	29.7509	28.7776	29.7569	30.3692	29.466	29.6293	29.4631	30.3399	30.1171	29.5557	29.7892	29.6453	29.6191	29.2083				11	11	10	50	50	46.6	29.999	0	139.71	11447000000	167	Q15691	Q15691	Microtubule-associated protein RP/EB family member 1	MAPRE1
29.965	29.0644	29.6376	29.3877	29.3431	29.2699	29.5306	29.1332	29.2348	29.1027	29.3438	29.4981	29.1338	29.8625	29.4156	29.4458	29.0271	29.4146	29.4644				10	10	10	36.2	36.2	36.2	36.091	0	52.462	9781800000	139	Q15717;Q12926;P26378	Q15717	ELAV-like protein 1	ELAVL1
27.9168	31.9052	28.3288	30.8457	29.5757	30.622	28.4589	28.3523	31.7578	30.825	27.9788	29.6665	32.363	28.1484	29.2111	29.5068	31.7034	29.626	27.6817				30	30	30	19.4	19.4	19.4	210.71	0	323.31	19641000000	221	Q15746	Q15746	Myosin light chain kinase, smooth muscle;Myosin light chain kinase, smooth muscle, deglutamylated form	MYLK
25.7856	25.0669	26.2242	25.8654	26.1916	25.7621	26.2763	26.3988	25.7842	26.1139	26.3303	26.1007	25.6507	26.7727	26.4227	26.2592	25.1862	26.2407	26.2151				7	7	7	15.2	15.2	15.2	66.452	0	43.455	979260000	39	Q15833	Q15833	Syntaxin-binding protein 2	STXBP2
27.4869	27.809	28.0215	27.9464	27.0061	27.4585	27.0788	27.2361	28.0151	27.4931	27.2507	27.7292	27.9676	27.3223	27.9494	28.2292	28.0131	27.7884	27.5684				4	4	4	52	52	52	11.309	0	120.7	2897800000	68	Q15836;P63027;P23763	Q15836;P63027	Vesicle-associated membrane protein 3;Vesicle-associated membrane protein 2	VAMP3;VAMP2
30.5805	30.8938	30.5094	30.3381	30.4812	30.2442	30.5062	30.8289	30.4733	30.7081	30.8388	30.5314	30.4044	30.5708	30.5085	30.6048	30.3693	30.2087	30.3417				13	13	12	61.5	61.5	57.8	24.488	0	82.601	22567000000	157	Q15907;P62491	Q15907;P62491	Ras-related protein Rab-11B;Ras-related protein Rab-11A	RAB11B;RAB11A
28.818	29.9334	29.481	30.1026	28.9881	29.7083	29.0525	29.4864	31.0695	30.0359	29.0065	29.5572	30.8713	28.692	29.8457	30.0821	30.4321	30.1612	29.2118				18	18	18	48.6	48.6	48.6	61.277	0	299.16	12950000000	233	Q15942	Q15942	Zyxin	ZYX
28.6887	29.4469	28.6256	29.6943	29.1492	29.3864	29.1295	29.9012	29.8953	29.6931	29.4981	29.0421	29.571	28.6759	28.8455	28.9962	29.771	29.4739	28.7791				13	13	13	37.3	37.3	37.3	50.679	0	89.246	10074000000	188	Q16181;Q6ZU15	Q16181	Septin-7	2007-09-01
26.9206	26.5482	27.0359	26.2915	26.8353	26.4621	26.5926	26.9914	26.8516	26.3751	26.3886	27.1888	26.3541	27.1699	27.0525	26.6992	26.4924	27.0823	26.8422				3	3	3	9.6	9.6	9.6	42.153	0	37.378	1573200000	28	Q16186	Q16186	Proteasomal ubiquitin receptor ADRM1	ADRM1
27.1527	26.1571	26.8056	26.5104	26.6288	26.4863	26.7411	26.9864	27.0869	27.2096	26.9055	27.0706	26.9315	26.3351	27.1391	26.9665	26.7549	27.2701	26.7729				9	9	9	20.9	20.9	20.9	53.29	0	36.124	1674900000	28	Q16204	Q16204	Coiled-coil domain-containing protein 6	CCDC6
25.4185	25.5943	24.7375	26.4081	26.2412	26.4268	25.8304	25.8992	25.7949	26.4088	25.5346	25.0201	26.4065	25.4489	25.4908	26.1348	25.8458	25.6195	25.3367				5	5	5	23	23	23	29.13	0	24.074	835400000	23	Q16270	Q16270	Insulin-like growth factor-binding protein 7	IGFBP7
26.0786	28.251	26.2573	28.2324	26.9827	27.8453	27.5255	27.3852	28.4491	27.9887	27.1726	26.3623	28.7054	26.2594	26.8146	27.8082	28.5778	27.3192	26.8684				17	17	17	10.8	10.8	10.8	202.52	0	69.179	2790200000	67	Q16363	Q16363	Laminin subunit alpha-4	LAMA4
28.0708	28.0755	28.1175	28.0526	28.2597	27.4899	28.1033	27.82	27.8362	27.8332	27.9998	28.1196	27.8226	27.9661	28.1953	27.9126	27.8877	27.9513	28.2142				10	10	10	23.8	23.8	23.8	56.195	0	44.184	3711800000	108	Q16401	Q16401	26S proteasome non-ATPase regulatory subunit 5	PSMD5
28.6103	28.2726	28.5363	28.4365	28.5427	28.5522	28.29	28.9704	28.815	28.3548	28.7191	28.4651	28.3696	28.9988	28.5185	28.1467	28.4597	28.6882	28.5434				20	20	20	19.5	19.5	19.5	126.97	0	74.571	5511200000	127	Q16531	Q16531	DNA damage-binding protein 1	DDB1
26.2208	26.1472	26.4789	25.6053	26.2232	26.2144	26.3459	25.9928	25.7289	25.8472	26.3253	26.2665	25.9507	26.1195	26.4481	26.6671	25.6197	25.9085	26.3911				5	5	5	16.1	16.1	16.1	41.293	0	17.263	1030800000	30	Q16539	Q16539	Mitogen-activated protein kinase 14	MAPK14
28.3564	28.0067	28.7419	28.4999	28.5736	28.2978	28.3247	28.5046	28.8231	28.7886	28.3108	28.6411	28.3914	28.5404	28.6731	28.4111	27.9513	29.0087	28.7313				9	9	9	27.5	27.5	27.5	44.468	0	59.799	5381800000	64	Q16543	Q16543	Hsp90 co-chaperone Cdc37;Hsp90 co-chaperone Cdc37, N-terminally processed	CDC37
29.6626	30.9881	28.4476	30.059	29.275	29.4275	29.1535	29.0753	29.9306	29.755	29.4018	29.2367	30.094	28.3762	29.5588	29.7027	30.7469	29.4969	29.1399				19	16	15	47.6	42.1	39.9	62.293	0	323.31	14217000000	250	Q16555	Q16555	Dihydropyrimidinase-related protein 2	DPYSL2
25.7018	25.518	26.838	25.8571	27.038	26.4105	27.4665	26.5948	26.8029	26.1441	25.9423	26.8492	26.4908	26.3712	25.9671	25.8742	25.4141	27.1044	26.6675				11	5	5	27.5	15.3	15.3	47.82	0	13.664	1348000000	30	Q16576	Q16576	Histone-binding protein RBBP7	RBBP7
28.2853	27.267	27.8238	27.0468	28.0844	27.7277	28.2565	27.1936	27.4839	27.7133	27.5918	28.0248	27.6469	28.3912	28.0184	27.6324	27.1043	27.5962	27.8666				5	4	4	20.6	14.7	14.7	27.366	0	11.094	3351600000	48	Q16629	Q16629	Serine/arginine-rich splicing factor 7	SRSF7
27.2587	26.6164	26.4395	26.5087	27.0363	26.8236	27.1007	26.7332	26.059	26.8054	27.0662	27.0002	26.5945	27.451	26.7529	26.8281	25.609	26.6251	26.6883				4	4	4	12.3	12.3	12.3	59.209	0	73.742	1638000000	42	Q16630	Q16630	Cleavage and polyadenylation specificity factor subunit 6	CPSF6
26.4155	26.9159	26.4061	27.0652	26.0961	26.5622	27.5566	26.4575	26.8373	27.4499	26.3987	26.2969	26.7682	25.4714	26.7799	27.3027	27.2131	26.7971	26.3968				8	8	8	16.6	16.6	16.6	71.428	0	171.01	1585400000	51	Q16643	Q16643	Drebrin	DBN1
29.7487	29.1161	28.7477	29.4118	29.3756	29.0413	31.2707	29.071	28.8693	31.0938	29.1232	29.4835	28.9506	28.0533	29.6251	29.227	29.6435	29.373	29.9501				19	19	19	37.9	37.9	37.9	54.529	0	126.41	12844000000	98	Q16658	Q16658	Fascin	FSCN1
26.3571	26.4982	26.5653	27.5595	27.1463	26.7599	26.3105	27.4157	27.5871	27.3122	26.9727	27.8573	27.2814	26.4243	26.4906	26.9504	27.4676	27.4039	27.2359				11	11	11	16.9	16.9	16.9	88.255	0	57.714	1982600000	79	Q16666;Q6K0P9	Q16666	Gamma-interferon-inducible protein 16	IFI16
30.0962	29.6833	29.4402	29.9997	29.5381	30.027	30.0501	31.0315	29.647	30.1962	30.8108	29.4249	29.3969	30.5925	29.391	29.0145	29.6352	29.3534	30.0243				12	12	12	42.1	42.1	42.1	36.067	0	274.06	14884000000	138	Q16698	Q16698	2,4-dienoyl-CoA reductase, mitochondrial	DECR1
27.5916	27.744	27.8391	27.0556	27.6978	27.5617	27.3454	27.267	27.144	26.7636	27.6587	27.3518	26.9803	27.6181	27.2758	27.2994	27.4184	27.1772	27.2299				4	4	4	51.7	51.7	51.7	13.459	0	36.287	2495200000	34	Q16718	Q16718	NADH dehydrogenase [ubiquinone] 1 alpha subcomplex subunit 5	NDUFA5
31.0736	30.5392	30.2301	30.7191	30.9446	31.0723	31.7488	31.6551	29.3277	30.1871	31.9985	29.858	29.3045	31.4795	30.3377	28.6172	30.1535	30.2589	30.7827				12	12	12	51.9	51.9	51.9	33.429	0	320.61	26702000000	217	Q16762	Q16762	Thiosulfate sulfurtransferase	TST
26.5577	26.7914	25.9394	25.5821	26.0856	25.9885	26.4156	25.2649	25.8326	25.9158	25.9696	25.852	26.4062	26.3655	25.9296	25.7677	25.5357	25.9992	25.6372				3	3	3	10.7	10.7	10.7	33.805	0.00032478	6.6608	951920000	28	Q16775	Q16775	Hydroxyacylglutathione hydrolase, mitochondrial	HAGH
35.0434	34.6771	34.4423	34.9746	34.5737	34.8088	34.4699	34.5039	34.6004	34.2798	34.8352	34.8422	34.7704	35.0554	34.7402	35.3097	34.9306	34.6626	34.2183				5	5	2	55	55	37.2	13.988	0	141.79	389740000000	186	Q16777;Q6FI13;Q99878;Q96KK5;Q9BTM1;Q93077;Q7L7L0;P20671;P0C0S8;P04908	Q16777;Q6FI13;Q99878;Q96KK5;Q9BTM1;Q93077;Q7L7L0;P20671;P0C0S8;P04908	Histone H2A type 2-C;Histone H2A type 2-A;Histone H2A type 1-J;Histone H2A type 1-H;Histone H2A.J;Histone H2A type 1-C;Histone H2A type 3;Histone H2A type 1-D;Histone H2A type 1;Histone H2A type 1-B/E	HIST2H2AC;HIST2H2AA3;HIST1H2AJ;HIST1H2AH;H2AFJ;HIST1H2AC;HIST3H2A;HIST1H2AD;HIST1H2AG;HIST1H2AB
27.9217	28.6532	28.4309	27.28	27.7785	27.6695	27.9575	27.6053	27.4782	26.7895	27.6145	28.0067	27.5803	28.0699	28.0252	27.7288	27.854	27.6592	27.3021				10	10	10	30.2	30.2	30.2	42.509	0	29.276	3334800000	68	Q16795	Q16795	NADH dehydrogenase [ubiquinone] 1 alpha subcomplex subunit 9, mitochondrial	NDUFA9
29.7207	28.7142	28.4639	29.2838	29.8357	29.7213	27.6712	29.9157	28.8188	28.5996	30.0246	28.6247	28.6689	29.607	29.1023	27.8724	29.0582	28.3609	28.9915				19	19	18	33.1	33.1	30.5	70.729	0	114.51	8277500000	112	Q16822	Q16822	Phosphoenolpyruvate carboxykinase [GTP], mitochondrial	PCK2
28.4767	28.7763	28.259	29.0267	28.3768	28.7989	28.8581	28.7816	27.8571	28.5201	28.275	27.7365	27.4723	29.6749	27.5425	27.8166	28.5474	28.5159	28.0016				9	9	9	43	43	43	34.293	0	35.87	5401600000	57	Q16836	Q16836	Hydroxyacyl-coenzyme A dehydrogenase, mitochondrial	HADH
28.7525	28.6433	29.1264	29.0011	28.3262	28.8756	29.0892	29.1399	28.8154	28.8941	29.0386	28.8576	28.4954	28.6729	28.9986	29.0593	29.5134	29.0238	28.8672				15	15	15	31.1	31.1	31.1	56.94	0	44.709	6904200000	102	Q16851	Q16851	UTP--glucose-1-phosphate uridylyltransferase	UGP2
27.2664	31.6055	27.6811	30.9406	28.7199	30.1203	28.0363	27.6546	31.3041	30.3049	27.4943	30.0958	31.785	27.6674	28.9459	30.231	31.7677	29.2082	28.2917				14	14	14	23.1	23.1	23.1	84.621	0	270.67	16782000000	136	Q16853;O75106	Q16853	Membrane primary amine oxidase	AOC3
27.4577	27.4769	27.447	27.5521	27.6017	27.3935	27.5836	27.7012	27.7331	27.0403	27.6567	28.0667	27.725	27.1867	28.2455	27.2093	27.1749	27.9677	27.4791				7	7	6	12.2	12.2	9.9	70.905	0	45.273	2718200000	55	Q16881	Q16881	Thioredoxin reductase 1, cytoplasmic	TXNRD1
28.7525	29.5799	29.5959	29.7128	29.5269	29.9211	29.6165	30.1939	29.7835	29.6916	29.9706	29.2787	29.3462	30.0775	29.3195	28.6321	29.5571	29.7833	29.1537				25	25	25	35.6	35.6	35.6	83.677	0	180.25	11808000000	223	Q16891	Q16891	MICOS complex subunit MIC60	IMMT
29.8683	29.3754	29.3082	29.5349	29.5408	29.8285	29.5732	29.7976	29.8125	29.6901	29.6479	29.4026	29.567	29.5039	29.5912	29.1772	29.502	29.5869	29.1335				19	19	19	28	28	28	85.104	0	111.23	11105000000	196	Q1KMD3	Q1KMD3	Heterogeneous nuclear ribonucleoprotein U-like protein 2	HNRNPUL2
26.0674	26.4819	26.7577	27.0556	27.1126	26.4506	27.0712	26.652	26.1383	28.1592	25.2921	27.0694	25.2628	25.9374	27.1574	26.6608	24.972	26.4311	27.679				19	19	19	21.5	21.5	21.5	135.62	0	151.11	1675000000	58	Q27J81	Q27J81	Inverted formin-2	INF2
26.0556	25.7582	26.1387	26.0931	26.2426	26.1288	26.7338	26.4219	26.4983	26.4567	26.0608	26.5702	26.3919	26.0892	26.0836	26.0094	26.1935	26.5372	25.9867				11	11	10	9.8	9.8	9.1	150.83	0	39.256	1171000000	26	Q29RF7	Q29RF7	Sister chromatid cohesion protein PDS5 homolog A	PDS5A
30.2719	29.291	29.546	29.1293	27.8816	27.6642	27.2158	28.6189	28.0512	27.6241	28.422	28.2763	27.4688	30.1967	28.3734	29.2702	30.7475	28.4235	28.4727				6	6	6	3.9	3.9	3.9	210.77	0	11.076	7503400000	27	Q2PPJ7	Q2PPJ7	Ral GTPase-activating protein subunit alpha-2	RALGAPA2
26.5221	25.9231	26.0927	26.3434	26.4826	25.7342	26.3884	25.4888	25.8104	25.7983	25.6471	25.7971	25.2869	26.4723	25.829	25.2665	25.9258	25.8286	25.8938				7	7	7	14.4	14.4	14.4	57.543	0	12.101	937880000	28	Q2TAY7	Q2TAY7	WD40 repeat-containing protein SMU1;WD40 repeat-containing protein SMU1, N-terminally processed	SMU1
26.7617	26.0571	27.1348	26.2308	26.6447	26.5654	27.0451	26.7836	27.0661	26.9816	26.1909	27.1359	26.581	25.6526	27.0005	26.1134	26.6491	27.6049	27.1324				13	13	12	22.2	22.2	20.7	89.252	0	59.562	1528900000	67	Q32MZ4	Q32MZ4	Leucine-rich repeat flightless-interacting protein 1	LRRFIP1
28.694	27.6934	27.9197	27.3317	27.9715	27.8106	26.9532	27.9626	26.9969	27.2997	28.1056	27.402	27.4098	28.4838	27.0628	27.4781	27.5371	27.5426	26.5849				14	14	14	29	29	29	58.946	0	58.09	2991500000	62	Q3LXA3	Q3LXA3	Bifunctional ATP-dependent dihydroxyacetone kinase/FAD-AMP lyase (cyclizing);ATP-dependent dihydroxyacetone kinase;FAD-AMP lyase (cyclizing)	DAK
26.0453	26.1272	26.9514	26.2617	26.5419	26.2706	26.3978	26.6561	26.9012	26.017	25.931	26.3375	26.2544	27.0076	26.0431	26.0955	26.0192	26.2905	26.7847				6	6	6	16.7	16.7	16.7	39.646	0	27.958	1240200000	33	Q3ZCQ8	Q3ZCQ8	Mitochondrial import inner membrane translocase subunit TIM50	TIMM50
26.3927	27.0897	26.5782	27.0832	26.7523	27.3352	26.8588	27.4745	26.9794	27.2596	27.1943	26.3373	26.2742	27.7805	26.2003	26.2212	26.4887	26.9268	26.3992				4	4	4	31.2	31.2	31.2	16.62	0	11.476	1706200000	21	Q4VC31	Q4VC31	Coiled-coil domain-containing protein 58	CCDC58
24.8434	25.7386	25.0988	25.8519	25.4445	25.2663	25.4518	25.848	25.7767	25.3572	25.5929	25.6345	25.6975	25.7287	25.4455	25.7832	25.9186	25.457	25.2647				5	5	5	18.8	18.8	18.8	37.19	0	25.477	707190000	40	Q52LJ0	Q52LJ0	Protein FAM98B	FAM98B
27.5016	27.3826	26.2511	27.1562	26.6584	26.7782	26.0722	27.2682	26.418	26.3736	27.4684	26.663	26.1688	27.0657	26.0472	25.5064	27.6118	26.7892	26.0465				8	8	8	23.9	23.9	23.9	51.735	0	48.54	1647400000	57	Q53EL6	Q53EL6	Programmed cell death protein 4	PDCD4
27.6347	27.9104	27.966	28.1571	28.1047	27.343	28.7867	28.3237	27.6642	28.3723	27.978	27.9625	27.6172	27.0209	27.8704	28.2447	27.8606	28.6953	28.3686				9	9	9	35.3	35.3	35.3	34.324	0	32.691	3945800000	53	Q53GQ0	Q53GQ0	Very-long-chain 3-oxoacyl-CoA reductase	HSD17B12
28.5801	28.0252	27.9922	27.8541	28.4966	27.6873	29.1788	27.3728	26.4684	28.3989	27.0335	27.1316	26.1535	27.5498	28.3058	26.8731	25.9052	28.3408	27.607				7	7	7	44.8	44.8	44.8	16.953	0	56.057	3606800000	66	Q56VL3	Q56VL3	OCIA domain-containing protein 2	OCIAD2
27.7809	28.2078	28.0974	27.6031	27.684	27.5856	26.835	28.1651	27.7272	27.7277	28.0447	27.0182	26.9099	28.1099	27.3691	27.1761	27.2898	27.643	27.7391				17	17	17	19.7	19.7	19.7	117.41	0	61.493	3055200000	108	Q5JRX3	Q5JRX3	Presequence protease, mitochondrial	PITRM1
26.9393	26.5279	27.0382	27.0829	26.9601	27.1446	27.6816	27.1058	27.332	27.1746	27.2	27.2617	27.2653	26.5542	27.4136	27.5161	27.1762	27.2123	27.0362				8	8	7	16.3	16.3	14.6	66.248	0	30.616	2052200000	52	Q5JTV8	Q5JTV8	Torsin-1A-interacting protein 1	TOR1AIP1
35.5287	34.9339	34.8815	35.0823	35.0593	35.0929	35.1312	35.2244	35.4137	34.9565	35.2683	35.3256	35.4194	35.4564	35.111	35.2666	35.3296	35.1026	34.6217				11	11	2	69.8	69.8	7.9	13.892	0	240.48	545650000000	392	Q93079;Q5QNW6;Q99879;Q99877;P62807;P58876;P57053;O60814;Q99880	Q93079;Q5QNW6;Q99879;Q99877;P62807;P58876;P57053;O60814;Q99880	Histone H2B type 1-H;Histone H2B type 2-F;Histone H2B type 1-M;Histone H2B type 1-N;Histone H2B type 1-C/E/F/G/I;Histone H2B type 1-D;Histone H2B type F-S;Histone H2B type 1-K;Histone H2B type 1-L	HIST1H2BH;HIST2H2BF;HIST1H2BM;HIST1H2BN;HIST1H2BC;HIST1H2BD;H2BFS;HIST1H2BK;HIST1H2BL
28.0919	26.4585	27.4617	27.0918	26.2381	26.1594	26.3139	27.2172	25.6341	26.5193	27.0194	26.916	26.0234	27.7513	26.0739	26.0181	27.1194	27.3742	26.7294				8	8	8	21.3	21.3	21.3	52.787	0	44.151	1763600000	40	Q5R3I4	Q5R3I4	Tetratricopeptide repeat protein 38	TTC38
29.6399	29.2305	28.6862	29.8127	29.1473	29.1825	29.2284	28.7651	29.5845	29.2516	28.4638	28.9428	29.358	29.2041	28.679	28.8848	29.6406	29.6068	28.0746				14	14	14	25.5	25.5	25.5	61.206	0	106.87	8560800000	108	Q5SSJ5	Q5SSJ5	Heterochromatin protein 1-binding protein 3	HP1BP3
27.3182	27.2082	27.531	27.3262	27.2389	27.1687	28.0733	27.0881	26.9078	27.1347	26.8136	27.3135	27.3138	27.0237	27.4037	27.2747	26.7038	27.4016	27.7496				19	19	19	4.2	4.2	4.2	573.83	0	36.513	2316100000	61	Q5T4S7	Q5T4S7	E3 ubiquitin-protein ligase UBR4	UBR4
28.1381	26.4529	28.6655	27.2784	28.1883	27.9173	27.2846	28.2342	28.506	27.7215	28.2636	28.9567	28.2747	28.5141	29.2159	28.6937	27.8436	28.3567	28.0545				45	45	45	9.8	9.8	9.8	591.4	0	126.24	4293000000	144	Q63HN8	Q63HN8	E3 ubiquitin-protein ligase RNF213	RNF213
23.1097	28.8053	25.52	28.1679	25.4373	27.0914	25.0042	25.6731	29.4259	28.179	25.7809	26.6252	29.4857	24.4828	26.673	26.7612	29.3309	27.1088	24.8799				18	18	18	23.7	23.7	23.7	91.173	0	111.25	2809400000	84	Q63ZY3	Q63ZY3	KN motif and ankyrin repeat domain-containing protein 2	KANK2
26.5336	26.5153	26.871	26.8459	26.39	26.5431	26.4139	26.3837	26.901	26.3412	26.2702	26.6095	26.4737	26.611	26.2002	26.5985	26.5752	26.5458	26.8352				7	7	7	7.1	7.1	7.1	112.21	0	19.601	1361000000	62	Q66K74	Q66K74	Microtubule-associated protein 1S;MAP1S heavy chain;MAP1S light chain	MAP1S
27.5956	28.1572	26.9734	27.4123	27.2342	27.3916	27.4319	27.4477	27.8166	27.848	27.491	27.4744	28.2067	27.6813	27.5599	27.6193	27.9444	27.7223	27.3283				10	10	10	19.8	19.8	19.8	60.541	0	51.488	2923800000	63	Q6DD88	Q6DD88	Atlastin-3	ATL3
26.1064	25.3778	26.9699	26.2404	26.4477	25.7911	25.9063	26.2509	26.1452	25.7942	25.735	26.5681	26.0669	25.6719	26.1741	25.9287	25.8157	26.7903	26.4416				6	6	6	21.8	21.8	21.8	33.582	0	16.609	1035900000	28	Q6FI81	Q6FI81	Anamorsin	CIAPIN1
26.3626	26.0655	25.5226	25.8196	25.8674	25.7429	25.7397	25.9532	25.9669	25.6045	25.7441	25.9529	25.5797	25.9437	25.4664	26.0539	25.9213	25.575	26.0163				4	4	4	30.4	30.4	30.4	17.745	0	16.502	827450000	21	Q6IAA8	Q6IAA8	Ragulator complex protein LAMTOR1	LAMTOR1
28.0659	28.0471	27.9258	27.9356	27.5663	28.0048	28.2212	27.6415	28.4129	27.5975	27.6336	28.2663	27.9715	28.0639	28.0553	28.183	28.1453	27.8654	27.9478				10	8	8	35.5	31.5	31.5	39.548	0	245.1	3672700000	77	Q6IBS0	Q6IBS0	Twinfilin-2	TWF2
24.0025	25.1002	25.4324	25.4107	26.0771	25.6801	25.7375	25.5979	25.3868	25.343	24.0445	26.15	25.0808	26.5736	25.4454	25.5864	25.1578	26.2792	26.0161				6	6	6	13.5	13.5	13.5	67.351	0	27.473	716860000	36	Q6L8Q7	Q6L8Q7	2,5-phosphodiesterase 12	PDE12
29.9168	29.2107	29.0341	29.8002	28.9538	29.5393	29.0793	29.9041	29.1765	29.8212	29.7699	29.5336	28.7191	29.8677	29.6095	28.6087	28.8415	29.3773	29.4147				16	16	16	34.2	34.2	34.2	53.354	0	67.499	10237000000	149	Q6NUK1	Q6NUK1	Calcium-binding mitochondrial carrier protein SCaMC-1	SLC25A24
28.6109	28.7399	27.9534	28.9071	28.2816	29.0508	26.978	28.6446	27.3305	28.326	28.9763	28.0508	27.8746	29.0159	27.0778	27.2023	27.9059	28.3374	28.4809				10	10	10	26.9	26.9	26.9	43.482	0	42.183	4694800000	65	Q6NVY1	Q6NVY1	3-hydroxyisobutyryl-CoA hydrolase, mitochondrial	HIBCH
26.9549	30.3637	27.2067	29.7987	28.4198	29.4012	28.3725	28.1844	30.2187	29.5369	28.5319	28.8448	30.6451	27.6555	28.5809	29.045	30.0683	28.8807	27.5435				12	12	12	38.7	38.7	38.7	43.476	0	225.97	8774900000	124	Q6NZI2	Q6NZI2	Polymerase I and transcript release factor	PTRF
25.3385	25.5965	25.6091	25.6614	26.5912	25.2103	25.2647	26.1895	25.9383	27.0832	25.8165	25.0083	25.3311	25.3189	24.8506	24.7801	26.1161	25.9151	25.4095				5	5	5	15.4	15.4	15.4	56.034	0	33.211	811980000	36	Q6P1A2	Q6P1A2	Lysophospholipid acyltransferase 5	LPCAT3
28.698	27.9577	28.4969	28.5978	28.7374	28.9532	29.2128	29.0023	29.121	28.8519	28.8795	28.9334	28.5639	28.8832	28.6516	28.6037	28.2735	29.1863	28.7927				36	36	36	16.2	16.2	16.2	273.6	0	101.51	6434400000	149	Q6P2Q9	Q6P2Q9	Pre-mRNA-processing-splicing factor 8	PRPF8
27.9233	26.9466	28.0388	28.8658	27.9403	27.5085	27.021	27.5356	26.5705	27.7922	26.7849	27.87	26.2629	27.0381	27.1677	26.8611	27.7106	28.704	27.4006				15	15	15	29.4	29.4	29.4	86.706	0	94.285	2856200000	80	Q6P996;Q6P474	Q6P996	Pyridoxal-dependent decarboxylase domain-containing protein 1	PDXDC1
27.0582	29.9292	27.4819	28.3445	27.4937	28.3156	27.8439	26.7019	29.5303	28.3164	26.5005	28.3833	30.0367	27.4675	27.7611	29.0998	29.5316	27.948	28.3088				12	12	12	30.8	30.8	30.8	46.804	0	86.205	5307900000	85	Q6PCB0	Q6PCB0	von Willebrand factor A domain-containing protein 1	VWA1
27.7112	26.9035	25.837	26.2096	26.0454	27.2238	27.4919	26.5199	25.9216	26.5942	27.3341	26.5355	25.8314	28.0043	26.92	26.1747	25.8461	26.0568	26.151				9	9	9	15	15	15	73.562	0	18.68	1599700000	45	Q6PI48	Q6PI48	Aspartate--tRNA ligase, mitochondrial	DARS2
25.9955	25.9524	26.612	26.0017	26.4022	26.4394	27.1217	26.2697	25.6825	25.9953	26.8135	26.5657	25.609	25.5852	25.8281	27.9345	25.241	27.0014	26.5697				6	6	6	18.4	18.4	18.4	45.807	0	22.757	1281600000	34	Q6PIU2	Q6PIU2	Neutral cholesterol ester hydrolase 1	NCEH1
26.9837	27.3436	27.6333	27.5435	27.3168	26.7308	26.9571	27.2234	27.6985	27.231	27.4311	27.3222	26.2958	27.1242	27.6251	27.4602	26.7415	26.8674	27.6044				15	15	15	15.7	15.7	15.7	123.51	0	25.378	2223000000	46	Q6PKG0;Q659C4	Q6PKG0	La-related protein 1	LARP1
29.513	29.0373	29.001	28.4739	28.6336	28.0613	30.5163	29.8095	28.3577	30.3595	29.5647	28.3205	27.7294	28.1704	28.7035	28.2402	28.4867	28.892	29.4808				14	14	14	27.7	27.7	27.7	57.578	0	272.37	8848700000	118	Q6XQN6	Q6XQN6	Nicotinate phosphoribosyltransferase	NAPRT
31.9591	32.3155	32.1865	32.8332	32.0766	32.558	32.4252	32.1842	32.5391	32.2671	31.985	32.3061	32.805	31.7977	32.4202	32.4681	33.0649	32.4321	32.1455				20	6	1	59.9	18	3.1	50.135	0	323.31	77331000000	126	Q71U36;Q13748;Q6PEY2	Q71U36;Q13748;Q6PEY2	Tubulin alpha-1A chain;Tubulin alpha-3C/D chain;Tubulin alpha-3E chain	TUBA1A;TUBA3C;TUBA3E
28.4887	27.5454	28.029	27.1698	27.4901	27.1239	27.6531	27.105	27.1127	27.7682	27.519	27.7721	27.0455	28.7694	27.7619	28.0035	27.2682	27.6039	28.2434				3	1	1	38.1	13.1	13.1	9.4771	0.00057029	4.5675	3122100000	23	Q71UM5	Q71UM5	40S ribosomal protein S27-like	RPS27L
31.0688	30.325	30.8753	30.2598	30.7661	30.3786	30.9316	30.6561	30.8971	30.2179	30.5498	30.8579	30.3727	30.9894	30.7997	30.7371	30.2942	31.0086	30.5157				39	39	39	49.3	49.3	49.3	102	0	323.31	24109000000	356	Q7KZF4	Q7KZF4	Staphylococcal nuclease domain-containing protein 1	SND1
26.9778	26.4795	25.9446	27.4067	26.5329	26.7829	26.6638	27.4279	27.4404	26.791	26.924	26.9967	26.5411	27.1995	26.3599	26.4116	26.6342	27.4172	26.2153				12	12	12	12.5	12.5	12.5	117.36	0	40.086	1707000000	34	Q7L014	Q7L014	Probable ATP-dependent RNA helicase DDX46	DDX46
26.4312	26.4327	26.8969	26.5021	27.1745	26.7498	28.3375	26.2385	27.2538	26.5704	26.0863	26.6648	26.5001	26.8473	26.6608	26.6502	26.4281	26.8706	26.4819				8	7	7	19.8	18.1	18.1	48.043	0	48.889	1796500000	27	Q7L1Q6	Q7L1Q6	Basic leucine zipper and W2 domain-containing protein 1	BZW1
26.0217	26.1794	26.1895	25.3457	26.0963	25.3883	26.211	25.4945	25.2665	25.6217	25.1956	26.0671	25.0807	26.1158	25.9443	25.8441	25.4774	25.8706	26.2006				8	8	8	6.8	6.8	6.8	133.94	0	13.185	816560000	25	Q7L2E3	Q7L2E3	Putative ATP-dependent RNA helicase DHX30	DHX30
26.7551	26.8793	26.9343	26.5383	26.8726	26.771	27.0738	27.0459	27.0891	27.0483	26.8405	26.8962	26.7099	26.4699	26.6783	26.6381	26.9056	26.9752	27.1074				5	5	5	16	16	16	42.502	0	16.564	1657100000	25	Q7L2H7	Q7L2H7	Eukaryotic translation initiation factor 3 subunit M	EIF3M
28.5961	28.5835	28.5502	28.5771	28.3429	28.2969	28.3672	28.524	28.8952	28.3786	28.1422	28.7718	28.5093	27.8383	28.5184	28.1436	28.6716	28.819	28.494				19	19	19	17.4	17.4	17.4	145.18	0	59.757	5261200000	142	Q7L576;Q96F07	Q7L576	Cytoplasmic FMR1-interacting protein 1	CYFIP1
26.174	26.6901	26.1051	25.6614	26.1604	26.0101	26.331	25.1772	25.1576	25.8388	25.9531	26.2767	25.92	26.3771	26.2654	26.2571	25.9114	25.7003	26.0411				3	3	3	11.9	11.9	11.9	36.163	0	11.825	962690000	26	Q7L5N1	Q7L5N1	COP9 signalosome complex subunit 6	COPS6
28.5227	27.5624	28.5973	28.4358	28.2836	28.7543	28.938	29.3252	29.2759	27.1668	29.1614	28.4352	28.8519	28.635	28.3056	27.6307	28.2045	28.3983	28.1987				11	11	11	19.5	19.5	19.5	60.207	0	28.714	5352900000	56	Q7L5N7	Q7L5N7	Lysophosphatidylcholine acyltransferase 2	LPCAT2
26.6273	25.2989	25.9656	26.0761	25.7623	25.9393	26.373	26.6203	26.5565	25.8515	25.8456	26.5106	26.0897	26.5076	26.5793	26.3358	26.0802	26.2669	26.3099				5	5	5	49.1	49.1	49.1	12.405	0	21.651	1071900000	35	Q7RTV0	Q7RTV0	PHD finger-like domain-containing protein 5A	PHF5A
26.5064	26.6893	26.8261	26.4885	26.5773	26.7601	26.9233	26.7524	26.9278	26.752	26.5368	27.0161	26.8174	26.4368	26.7991	27.011	26.7637	26.9585	26.9135				15	15	14	20.7	20.7	19.8	101.43	0	129.08	1571300000	58	Q7Z2W4	Q7Z2W4	Zinc finger CCCH-type antiviral protein 1	ZC3HAV1
30.1158	30.0639	30.718	30.8895	30.5528	30.987	30.1724	31.7474	31.4508	31.6318	31.3635	30.4115	30.8989	31.0997	30.3464	30.139	29.7744	31.4415	30.946				75	65	65	44	39.7	39.7	227.87	0	323.31	28230000000	570	Q7Z406	Q7Z406	Myosin-14	MYH14
26.5865	27.0928	26.9181	27.5622	27.2233	26.3111	26.1866	27.8934	26.9216	26.8603	27.3997	26.5807	26.3709	26.1552	26.4213	26.747	27.4621	27.0854	26.6125				8	8	8	23.1	23.1	23.1	56.527	0	76.357	1899800000	64	Q7Z434	Q7Z434	Mitochondrial antiviral-signaling protein	MAVS
28.6466	28.5031	28.2873	28.526	27.773	28.2477	27.0633	30.0061	27.5669	27.2283	29.6586	27.9874	26.8651	30.0065	27.2397	27.6697	28.5023	28.4219	28.0431				10	10	10	48.4	48.4	48.4	25.913	0	57.481	5375100000	56	Q7Z4W1	Q7Z4W1	L-xylulose reductase	DCXR
27.0846	26.5704	26.5866	26.1829	26.7883	27.0103	26.7777	27.1946	27.2131	26.119	26.8856	26.4335	26.8914	27.1009	26.3673	26.1973	25.8624	27.5551	26.5898				10	10	8	23	23	19.6	61.024	0	58.166	1586400000	57	Q7Z5L9	Q7Z5L9	Interferon regulatory factor 2-binding protein 2	IRF2BP2
28.0405	28.5738	28.5003	28.4689	29.5689	28.7841	28.1307	29.4702	29.0276	28.3079	29.3519	28.3463	28.6145	28.9679	28.6199	26.6356	27.9839	28.5247	28.0159				46	46	46	12.3	12.3	12.3	481.89	0	170.89	5979600000	135	Q7Z6Z7	Q7Z6Z7	E3 ubiquitin-protein ligase HUWE1	HUWE1
27.3252	28.598	27.0464	27.8353	28.2814	27.493	25.3519	27.0626	27.9024	26.5956	26.9666	27.2706	28.0689	26.33	26.8306	27.0547	28.1079	27.4497	26.7794				8	8	8	22.1	22.1	22.1	46.277	0	33.407	2578600000	47	Q86TX2;P49753	Q86TX2;P49753	Acyl-coenzyme A thioesterase 1;Acyl-coenzyme A thioesterase 2, mitochondrial	ACOT1;ACOT2
28.3989	27.8005	28.0588	28.0875	28.0997	27.711	27.346	25.5696	27.9773	27.6237	27.8705	28.1161	27.7708	28.141	28.1761	27.4104	27.8072	28.0809	27.9393				5	5	5	17	17	17	32.749	0	39.289	3394200000	57	Q86U42;A6NDY0	Q86U42	Polyadenylate-binding protein 2	PABPN1
28.5613	28.2934	28.3974	27.9114	28.1422	27.8673	28.8843	29.1502	28.6242	28.1033	28.7379	28.4063	28.153	28.0153	28.7207	27.8888	28.2094	28.5726	28.2695				15	15	15	32.5	32.5	32.5	63.836	0	74.162	5008600000	124	Q86UE4	Q86UE4	Protein LYRIC	MTDH
28.9987	27.9693	29.3154	28.7149	28.391	28.3544	28.2424	28.5974	29.1307	29.1786	28.575	29.1783	28.7843	28.0794	29.2693	29.5703	29.2558	28.6179	29.2011				18	18	18	32.5	32.5	32.5	75.952	0	98.528	6505900000	127	Q86UX7	Q86UX7	Fermitin family homolog 3	FERMT3
28.7164	28.6795	28.8472	28.6388	28.4484	28.4843	28.1224	28.1853	28.3804	27.8511	28.6711	28.7599	28.018	28.8714	28.6805	29.1569	28.2894	28.4855	28.784				5	5	5	29.2	29.2	29.2	26.888	0	60.888	5437700000	107	Q86V81	Q86V81	THO complex subunit 4	ALYREF
26.7028	27.8043	27.2015	26.6726	26.7259	26.676	26.4368	26.7797	27.7264	26.4867	26.5222	27.6213	27.5242	26.3935	27.6856	27.962	28.9913	27.0561	27.306				14	14	14	14.2	14.2	14.2	125.45	0	58.056	2368700000	67	Q86VB7	Q86VB7	Scavenger receptor cysteine-rich type 1 protein M130;Soluble CD163	CD163
29.7575	29.9273	29.6876	29.9642	30.1563	29.6657	30.4769	30.0223	30.0291	30.1226	29.9832	29.5263	29.6444	29.7046	29.7018	29.5177	30.1387	30.3168	29.6629				29	29	29	28.5	28.5	28.5	136.37	0	120.48	14375000000	213	Q86VP6;O75155	Q86VP6	Cullin-associated NEDD8-dissociated protein 1	CAND1
26.7498	25.7639	26.3807	26.7331	25.9548	25.1844	26.3448	25.1842	25.9854	25.9979	25.3762	26.8388	25.6943	25.4122	25.8779	26.1177	26.7788	26.6193	27.2136				5	5	5	15.6	15.6	15.6	42.192	0	15.874	1086400000	30	Q86WV6	Q86WV6	Stimulator of interferon genes protein	TMEM173
26.7021	26.3428	26.8776	27.0491	26.6133	26.7132	26.3979	27.0499	26.2598	26.9837	26.8318	26.9969	26.4392	26.7127	26.7561	26.9218	26.8142	27.163	26.9486				7	7	7	11	11	11	65.853	0	11.374	1582100000	22	Q86X55	Q86X55	Histone-arginine methyltransferase CARM1	CARM1
26.2404	26.2105	26.053	25.6604	25.5451	25.884	25.526	25.4551	25.7653	26.134	25.7766	25.9786	25.6664	25.7498	25.7493	25.715	26.3962	25.5041	25.5456				6	6	6	20.5	20.5	20.5	35.896	0	27.937	818140000	33	Q86X76	Q86X76	Nitrilase homolog 1	NIT1
26.843	26.4808	26.9454	26.5941	26.2267	26.1937	25.983	25.9942	26.867	26.5989	25.8098	26.7614	26.3646	25.8392	26.7907	26.8911	27.0427	26.765	26.6953				6	6	6	26.4	26.4	26.4	31.642	0	47.189	1360700000	40	Q86Y82	Q86Y82	Syntaxin-12	STX12
25.6596	27.0437	25.9215	27.6682	26.8	28.1486	29.0516	28.4495	26.3613	26.8406	27.3782	27.0249	26.2441	26.2154	27.1084	26.7723	26.0922	26.2452	27.8929				16	16	16	16.8	16.8	16.8	130.93	0	78.969	2417600000	43	Q8IUX7	Q8IUX7	Adipocyte enhancer-binding protein 1	AEBP1
29.1224	28.1755	28.4133	28.2305	28.5387	28.4536	27.4577	28.1912	28.7087	28.1373	28.1069	29.0978	28.1513	29.2286	29.3045	28.5617	27.0076	29.1908	29.8478				16	16	16	28.1	28.1	28.1	75.356	0	113.51	5908200000	108	Q8IVT2	Q8IVT2	Mitotic interactor and substrate of PLK1	MISP
25.8224	27.6593	25.8828	26.2058	26.0355	26.253	26.4876	25.6364	26.1508	26.1787	25.7003	25.8103	26.6502	27.0946	25.1443	25.1183	26.4653	25.1343	24.7403				5	5	5	21.3	21.3	21.3	36.576	0	24.867	1096100000	37	Q8IW45	Q8IW45	ATP-dependent (S)-NAD(P)H-hydrate dehydratase	CARKD
25.5563	24.8664	26.2283	25.7641	25.9154	26.5208	26.3005	26.6718	26.4663	26.3806	26.5911	26.5169	25.9152	26.0422	26.2665	26.0907	26.3472	26.0469	26.4293				5	5	5	4.8	4.8	4.8	103.7	0	15.195	1082500000	32	Q8IWX8	Q8IWX8	Calcium homeostasis endoplasmic reticulum protein	CHERP
26.9042	26.1913	26.1196	26.8525	26.8821	26.7582	27.0817	27.3325	27.0692	26.4019	25.8489	26.7107	26.4236	26.6345	26.2406	26.119	26.5157	26.3906	26.0557				7	7	7	6.6	6.6	6.6	132.82	0	13.764	1510900000	33	Q8IX12	Q8IX12	Cell division cycle and apoptosis regulator protein 1	CCAR1
25.8875	26.2877	26.2232	26.461	26.4458	26.2823	25.8722	25.7572	26.1805	26.1162	26.0294	26.1927	25.6563	26.5008	25.62	25.5525	26.1809	25.6693	26.1102				8	8	7	20.1	20.1	18.3	68.117	0	26.307	1012300000	48	Q8IXI1	Q8IXI1	Mitochondrial Rho GTPase 2	RHOT2
25.5009	24.8444	24.8033	25.0489	24.6683	25.1865	25.1134	24.3395	25.1332	24.9285	24.6639	25.3605	24.2297	25.0762	25.2385	24.9279	25.105	26.0197	24.7636				5	5	5	52.9	52.9	52.9	17.9	0	12.199	485960000	24	Q8IXM2	Q8IXM2	Chromatin complexes subunit BAP18	BAP18
29.0715	28.3868	29.2032	28.553	28.0189	27.7303	27.9538	28.0485	28.606	28.0397	27.9053	28.7559	28.3661	29.0209	29.0417	28.4264	28.1851	28.7773	28.872				18	18	18	23.5	23.5	23.5	102.9	0	71.59	5374000000	107	Q8N163	Q8N163	Cell cycle and apoptosis regulator protein 2	CCAR2
27.2348	26.7524	27.4488	27.0511	27.0787	27.2475	27.5147	27.0637	27.4456	27.1018	26.9915	27.2956	27.1218	27.2296	27.2941	27.32	26.4412	27.3651	27.1534				13	13	13	18.2	18.2	18.2	93.487	0	36.738	2124500000	93	Q8N1F7	Q8N1F7	Nuclear pore complex protein Nup93	NUP93
28.1437	28.0173	27.8977	27.9718	28.1345	27.8781	27.9874	27.7555	27.9372	27.7224	27.6645	28.0342	27.6691	27.9361	27.992	28.135	27.8653	28.033	28.0206				10	10	10	20.2	20.2	20.2	63.472	0	43.722	3643100000	100	Q8N1G4	Q8N1G4	Leucine-rich repeat-containing protein 47	LRRC47
30.6828	30.0968	29.6384	29.0848	29.9421	29.8343	29.4804	28.8374	28.8681	29.7188	30.6598	30.5811	29.9239	30.4775	30.1573	29.6138	29.0031	29.2985	29.1452				8	3	1	50.8	13.5	5.6	13.908	0	33.644	21314000000	79	Q8N257	Q8N257	Histone H2B type 3-B	HIST3H2BB
26.7183	26.465	26.0664	26.6757	26.0478	27.0238	25.6635	26.9438	26.6869	26.644	26.8687	26.337	26.3702	27.5888	26.0136	25.7729	27.1739	26.6088	25.9635				8	7	7	24.2	22.2	22.2	38.418	0	15.21	1401600000	40	Q8N335	Q8N335	Glycerol-3-phosphate dehydrogenase 1-like protein	GPD1L
26.5689	25.7094	26.0191	25.9851	26.0432	26.2646	26.3875	26.198	26.5825	25.904	25.9845	26.5029	26.0273	26.4575	26.2782	26.2441	26.0805	26.2408	26.5714				6	6	6	13.2	13.2	13.2	52.049	0	13.147	1080500000	38	Q8N684	Q8N684	Cleavage and polyadenylation specificity factor subunit 7	CPSF7
26.2756	26.5423	26.4794	26.5839	26.6745	26.4768	26.5703	26.5825	26.8547	26.7767	26.5428	26.4699	26.3703	26.0127	26.2697	26.2794	26.4708	26.911	26.1418				8	8	8	16.3	16.3	16.3	56.72	0	22.308	1345200000	44	Q8N6H7	Q8N6H7	ADP-ribosylation factor GTPase-activating protein 2	ARFGAP2
26.9748	26.1572	26.8377	26.7851	26.6461	26.3438	25.6062	26.7175	25.7369	25.7954	26.4638	25.95	24.9848	27.66	25.6726	26.1418	25.4519	26.4621	26.5671				4	4	4	19.1	19.1	19.1	23.431	0.00037202	9.5703	1240500000	31	Q8N983	Q8N983	39S ribosomal protein L43, mitochondrial	MRPL43
27.8351	28.3823	28.5949	28.4487	28.6094	28.417	28.6698	28.7971	28.619	28.2017	28.8209	28.3702	28.0977	28.5727	28.3536	28.4621	28.3157	28.8419	28.8665				13	13	13	20.4	20.4	20.4	71.635	0	33.257	5383300000	80	Q8NBJ5	Q8NBJ5	Procollagen galactosyltransferase 1	COLGALT1
27.8808	26.5442	27.0879	27.838	27.6449	27.3643	27.2144	28.7365	26.9915	28.1344	28.614	27.3438	27.1133	27.1576	27.1121	26.5705	28.2047	28.2028	27.1002				10	10	10	37	37	37	32.935	0	105.16	2857400000	68	Q8NBQ5	Q8NBQ5	Estradiol 17-beta-dehydrogenase 11	HSD17B11
30.1282	29.8375	30.6105	30.3922	30.3896	29.4794	30.6829	30.5237	29.9596	30.0646	30.4166	30.5582	29.747	29.9207	30.1675	29.9525	31.0338	30.776	29.9749				15	15	15	44.7	44.7	44.7	47.628	0	152.66	18496000000	178	Q8NBS9	Q8NBS9	Thioredoxin domain-containing protein 5	TXNDC5
29.5029	28.6095	28.9258	28.9289	28.6308	29.1978	28.0157	28.253	28.8503	29.4236	28.7523	28.4194	28.4014	29.1376	29.0425	27.7572	28.3312	28.388	28.6089				8	8	8	24.5	24.5	24.5	47.151	0	72.004	6045200000	53	Q8NBX0	Q8NBX0	Saccharopine dehydrogenase-like oxidoreductase	SCCPDH
30.4565	30.0291	30.7058	29.7366	30.4184	29.7133	29.8652	30.3724	30.2518	30.1836	29.9068	30.4895	29.9481	30.0204	30.396	30.0545	29.743	30.5633	30.6122				16	16	16	38.2	38.2	38.2	44.965	0	323.31	17457000000	168	Q8NC51	Q8NC51	Plasminogen activator inhibitor 1 RNA-binding protein	SERBP1
26.0991	26.9499	25.9268	26.9188	26.3982	26.9852	26.6776	26.7045	26.9838	26.6655	26.4754	26.4739	26.3885	26.0093	26.5449	26.6291	26.5647	26.7594	26.3643				9	9	9	19.9	19.9	19.9	56.974	0	26.77	1371800000	43	Q8NC56	Q8NC56	LEM domain-containing protein 2	LEMD2
25.0635	25.0974	25.0404	24.723	25.3732	26.3396	25.3048	25.7101	25.0126	24.4842	25.6562	25.1214	25.9337	26.2032	25.2359	25.003	25.2451	24.8086	24.6285				6	6	6	15.5	15.5	15.5	55.86	0	15.493	590230000	19	Q8NDH3	Q8NDH3	Probable aminopeptidase NPEPL1	NPEPL1
25.7839	26.1588	26.7188	26.1825	26.3532	26.2651	26.4873	25.8021	26.2762	26.1069	25.9274	26.748	26.1426	26.0358	26.325	26.0862	25.5092	26.4577	26.1305				8	8	8	11.7	11.7	11.7	95.925	0	92.815	1085900000	55	Q8NE71	Q8NE71	ATP-binding cassette sub-family F member 1	ABCF1
27.8097	26.9906	26.8657	27.5121	26.7679	27.1543	26.9645	26.5899	25.5528	27.3733	26.806	27.0404	25.7043	27.1075	27.1643	26.2845	26.3006	26.9981	26.8257				7	7	7	19.4	19.4	19.4	39.866	0	24.832	1998200000	33	Q8NE86	Q8NE86	Calcium uniporter protein, mitochondrial	MCU
29.3239	29.2296	29.5057	28.9133	28.9235	29.4131	28.9267	28.8028	27.9157	28.8099	28.7891	28.8909	27.7514	29.8995	28.4223	29.6238	27.7598	28.3173	29.3172				11	11	11	39.4	39.4	39.4	34.69	0	49.727	7859000000	88	Q8NFV4	Q8NFV4	Alpha/beta hydrolase domain-containing protein 11	ABHD11
27.348	27.5167	26.54	27.198	27.3573	27.5651	27.1317	27.262	26.1659	26.4711	27.3079	27.088	26.6475	28.1213	26.5305	26.6284	26.3222	28.2675	27.0406				10	10	10	27.2	27.2	27.2	48.379	0	34.776	2226900000	50	Q8NFW8	Q8NFW8	N-acylneuraminate cytidylyltransferase	CMAS
26.8595	26.9184	27.1134	26.6507	26.8243	26.9224	27.1176	25.7696	26.5082	26.0341	26.866	26.8647	26.3787	27.1924	26.8532	26.6371	26.6191	26.4193	26.465				8	8	8	20.5	20.5	20.5	51.852	0	23.844	1496500000	34	Q8TBC4	Q8TBC4	NEDD8-activating enzyme E1 catalytic subunit	UBA3
27.7342	28.0175	27.9625	27.8491	28.125	28.0264	28.2263	28.7785	28.1676	27.5131	28.4961	27.9963	27.7544	28.4261	27.9394	27.403	27.5001	28.9643	27.4256				12	11	11	12.8	12	12	93.673	0	26.564	3889600000	69	Q8TCJ2	Q8TCJ2	Dolichyl-diphosphooligosaccharide--protein glycosyltransferase subunit STT3B	STT3B
27.4031	27.1885	27.3138	27.3772	27.5291	27.4878	27.4588	27.607	27.2163	27.6276	27.5026	27.2967	26.902	28.4791	26.6298	26.7665	26.6634	27.1985	27.3261				13	13	13	17	17	17	85.95	0	32.68	2686900000	71	Q8TCS8	Q8TCS8	Polyribonucleotide nucleotidyltransferase 1, mitochondrial	PNPT1
26.6026	26.274	26.3588	26.7586	27.3323	27.2546	26.9897	27.7434	27.2355	26.6487	27.4041	26.6088	27.1962	27.0599	27.0626	26.4338	25.9949	26.9566	26.3467				6	6	6	18.8	18.8	18.8	41.488	0	37.697	1938100000	52	Q8TCT9	Q8TCT9	Minor histocompatibility antigen H13	HM13
25.1563	24.6674	25.1065	25.3734	25.2356	25.553	25.0826	25.6163	25.7913	25.097	25.4112	25.4222	25.5802	25.4568	25.4677	25.6737	25.5013	25.316	25.0633				6	6	6	6.4	6.4	6.4	117.87	0	17.942	604110000	22	Q8TDZ2	Q8TDZ2	Protein-methionine sulfoxide oxidase MICAL1	MICAL1
27.5218	25.789	27.0139	26.9375	25.6566	26.2114	25.9273	28.758	26.0577	26.5731	28.7797	27.1254	24.6568	27.5027	26.681	26.2555	25.3905	27.7306	28.2853				12	12	12	25.1	25.1	25.1	66.86	0	65.398	2122100000	54	Q8TE67	Q8TE67	Epidermal growth factor receptor kinase substrate 8-like protein 3	EPS8L3
24.4325	24.3122	26.6444	25.9708	24.3485	25.8663	29.0213	27.6216	27.0228	26.0397	27.3666	26.5294	25.1076	26.4975	25.6934	27.3515	26.1522	25.7439	27.3295				17	17	17	11.9	11.9	11.9	205.11	0	55.537	1651100000	36	Q8TEM1	Q8TEM1	Nuclear pore membrane glycoprotein 210	NUP210
26.7468	25.9097	27.9553	26.4584	27.0311	26.1032	26.4015	26.4809	25.6463	26.7934	26.769	26.8431	26.1065	26.8648	26.8978	27.1615	26.55	26.7761	27.0722				9	9	9	10.5	10.5	10.5	118.71	0	19.236	1550800000	22	Q8TEX9	Q8TEX9	Importin-4	IPO4
28.3187	27.6964	29.5582	28.8215	28.2845	25.6755	27.6499	29.1318	26.9338	27.3655	29.2318	30.314	26.8034	28.6135	29.6505	29.6527	30.0918	29.3564	28.1144				7	7	7	52.9	52.9	52.9	20.694	0	257.61	6762400000	90	Q8WU39	Q8WU39	Marginal zone B- and B1-cell-specific protein	MZB1
28.3374	28.9668	28.5783	29.5575	29.2864	29.5938	29.3864	30.316	29.7967	29.5318	29.9593	29.0833	29.3479	28.8794	29.1973	28.5548	29.675	30.1577	29.2582				31	31	31	38.1	38.1	38.1	96.022	0	210.22	10019000000	219	Q8WUM4	Q8WUM4	Programmed cell death 6-interacting protein	PDCD6IP
26.9846	26.9159	27.1523	26.976	26.4298	26.4974	26.2616	26.759	26.6942	26.3932	26.1471	25.5425	26.6971	26.2619	26.7724	27.2813	26.9933	26.8103	26.7045				6	6	6	58.7	58.7	58.7	8.7448	0.00037552	9.7754	1484600000	22	Q8WUW1	Q8WUW1	Protein BRICK1	BRK1
26.6822	26.5959	27.0872	26.7714	27.2567	26.8596	27.1449	26.9815	27.5793	27.2623	26.2298	26.8977	27.1859	26.7354	26.894	26.9843	26.8142	27.3762	26.7664				6	6	6	42.1	42.1	42.1	18.925	0	21.134	1875300000	54	Q8WW12	Q8WW12	PEST proteolytic signal-containing nuclear protein	PCNP
26.9775	28.4686	27.0046	28.1044	27.4727	27.739	27.868	28.2118	29.1797	29.4558	27.5598	27.5943	28.0907	27.9273	29.1311	28.2496	25.2061	28.1277	28.2434				26	26	26	19.7	19.7	19.7	192.69	0	157.28	4269700000	89	Q8WWI1	Q8WWI1	LIM domain only protein 7	LMO7
27.1015	25.499	27.1036	26.6934	26.8148	26.1396	26.6675	26.7763	26.9351	26.1153	26.2872	27.0899	26.1021	26.5326	26.9821	26.434	26.4694	27.2461	26.9931				11	11	11	15	15	15	113.37	0	21.91	1507600000	54	Q8WWM7	Q8WWM7	Ataxin-2-like protein	ATXN2L
28.5552	30.9708	28.9749	30.1476	29.1046	30.1031	29.3798	29.4743	31.349	30.4811	29.1205	29.4085	31.4012	27.9425	29.3985	29.7164	30.5311	29.8437	28.85				27	27	26	24.6	24.6	23.8	150.56	0	323.31	15293000000	221	Q8WX93	Q8WX93	Palladin	PALLD
28.1471	27.6905	28.0648	27.7831	27.3213	27.698	28.0037	27.1097	27.5751	28.0958	27.2044	28.1198	27.2575	28.4281	27.9385	28.1261	27.2927	28.2364	28.0099				10	9	9	21.6	20.3	20.3	58.743	0	35.019	3463600000	65	Q8WXF1	Q8WXF1	Paraspeckle component 1	PSPC1
28.7623	28.9159	29.0067	29.1828	29.0638	28.9608	29.0696	29.3383	29.3251	29.0572	29.2129	29.1691	29.0095	29.0751	28.7598	28.8343	29.0419	29.1141	28.7351				19	19	19	30.8	30.8	30.8	82.431	0	67.444	7776200000	90	Q92499	Q92499	ATP-dependent RNA helicase DDX1	DDX1
27.4694	25.4056	26.0596	26.1335	25.5509	26.8635	24.7899	26.7734	25.3212	25.0672	26.5287	25.5383	25.5233	26.7146	25.6649	25.9408	25.9257	25.7277	25.5066				6	6	6	29.1	29.1	29.1	26.973	0	41.468	986730000	19	Q92506	Q92506	Estradiol 17-beta-dehydrogenase 8	HSD17B8
28.3767	28.4574	27.5556	28.6231	28.0038	28.6645	28.7656	28.677	29.3756	28.7567	28.3924	28.4188	28.8667	28.5645	28.0031	27.8057	28.9764	28.86	27.5807				5	5	5	31	31	31	22.487	0	70.483	5345800000	76	Q92522	Q92522	Histone H1x	H1FX
26.1044	25.9577	26.0542	25.9987	25.3624	25.5472	26.0779	26.048	26.0194	25.0307	25.8784	26.2248	25.7025	25.571	26.3547	25.9631	26.0937	25.8069	25.7798				4	4	4	22.8	22.8	22.8	21.732	0	11.547	868210000	22	Q92572	Q92572	AP-3 complex subunit sigma-1	AP3S1
27.5711	27.386	27.7081	26.6281	27.3947	26.7872	29.7011	27.6992	27.4223	26.654	27.7977	26.6934	26.8644	26.6016	27.0218	26.612	26.7848	27.232	27.6207				9	9	9	33.8	33.8	33.8	42.835	0	179.42	4254100000	84	Q92597	Q92597	Protein NDRG1	NDRG1
28.3161	30.0553	28.491	28.059	29.2397	29.5881	30.0597	28.8471	29.7804	28.9945	29.0177	28.3908	29.5486	29.7015	26.9422	27.0204	27.4743	28.4407	28.9389				23	22	20	31.6	30	27.5	96.864	0	123.27	8274000000	142	Q92598	Q92598	Heat shock protein 105 kDa	HSPH1
26.874	27.2096	25.9215	27.2101	27.4058	26.8674	26.9363	27.5082	27.6344	27.506	26.9587	26.5011	26.7793	26.53	26.3575	26.6321	26.7255	27.1048	26.2574				9	6	6	21.7	14.7	14.7	55.756	0	22.022	1818700000	33	Q92599	Q92599	Septin-8	2008-09-01
25.5823	24.7208	25.2859	26.1253	26.6226	25.765	28.3052	26.9874	25.7865	27.0674	26.2349	25.9429	25.1992	25.4312	25.4319	25.5847	25.6398	26.3864	26.7563				15	15	15	8.9	8.9	8.9	233.11	0	85.283	1262100000	29	Q92614	Q92614	Unconventional myosin-XVIIIa	MYO18A
29.0639	28.9211	29.3591	28.856	29.3704	28.4874	29.6122	29.2394	29.086	28.6437	28.9266	29.2322	28.7466	28.9383	29.1598	28.9884	28.4594	29.0053	28.9693				47	47	47	20.6	20.6	20.6	292.75	0	134.71	7896200000	209	Q92616	Q92616	Translational activator GCN1	GCN1L1
27.4313	26.8948	27.2461	27.2614	27.3179	27.3542	27.5057	27.3599	27.5457	27.0897	27.2595	27.3085	26.9283	27.3929	27.319	27.6033	26.846	27.3509	27.316				13	13	13	7.5	7.5	7.5	227.92	0	34.781	2232000000	65	Q92621	Q92621	Nuclear pore complex protein Nup205	NUP205
28.2669	28.2836	28.3166	28.3164	28.9797	27.8602	28.7982	28.4721	28.0687	28.452	28.4095	28.6629	27.855	28.6107	28.5317	27.8045	27.8168	27.8239	28.4742				8	5	5	30.3	15.9	15.9	28.787	0	11.423	6136200000	50	Q92688	Q92688	Acidic leucine-rich nuclear phosphoprotein 32 family member B	ANP32B
29.0954	28.2585	28.9826	28.522	28.3679	28.421	28.9643	28.9107	28.2193	28.6567	28.6655	28.7584	28.2479	28.7634	29.1868	28.7829	28.3133	28.5967	29.0586				6	6	6	19.8	19.8	19.8	43.447	0	38.452	6012100000	57	Q92734	Q92734	Protein TFG	TFG
27.3932	27.7539	27.4472	27.8983	27.3535	27.3347	27.3787	27.2952	28.2279	27.4831	27.2373	27.6134	27.6727	27.0461	26.8315	27.095	27.3709	27.8599	27.1282				6	6	6	15.7	15.7	15.7	41.569	0	10.971	2572700000	21	Q92747	Q92747	Actin-related protein 2/3 complex subunit 1A	ARPC1A
28.2341	27.8092	28.2423	27.5431	28.1949	27.9667	28.1656	28.2186	28.1816	27.7113	28.2154	28.0731	27.9825	27.8964	28.0662	27.8092	27.6983	27.8879	27.9122				5	5	3	13.9	13.9	10	61.829	0	35.731	4258100000	104	Q92804	Q92804	TATA-binding protein-associated factor 2N	TAF15
27.9548	28.3179	28.4176	25.9624	29.8938	28.7434	26.6218	31.3132	28.4665	24.1766	31.4113	26.7944	28.7132	28.9233	27.4293	27.309	26.2551	26.0779	28.1726				8	8	8	27.7	27.7	27.7	35.964	0	57.983	7857400000	63	Q92820	Q92820	Gamma-glutamyl hydrolase	GGH
29.7656	29.5027	29.6424	29.4564	29.6053	29.6032	30.1458	29.5248	29.5082	29.5294	29.6588	29.855	29.4712	29.6746	29.851	29.5262	29.401	29.5713	29.9286				26	17	17	40.3	28.5	28.5	80.272	0	263.33	11750000000	216	Q92841	Q92841	Probable ATP-dependent RNA helicase DDX17	DDX17
27.3468	26.3369	26.8285	26.062	27.1777	26.273	27.1541	25.8196	26.0217	26.1294	26.8027	27.2054	26.5793	26.2199	26.9292	26.8225	26.0922	26.1935	26.3099				5	5	5	35	35	35	23.787	0	26.014	1366100000	23	Q92882	Q92882	Osteoclast-stimulating factor 1	OSTF1
26.6592	26.5782	26.4761	26.8231	26.2029	26.2152	26.5437	26.1503	26.5141	26.5191	26.0742	26.7157	26.38	26.3493	26.8203	27.0748	26.5663	26.6712	26.6079				9	9	9	13.5	13.5	13.5	102.43	0	32.879	1363500000	63	Q92888	Q92888	Rho guanine nucleotide exchange factor 1	ARHGEF1
29.0196	28.0091	28.7157	28.794	28.6267	27.8918	28.5245	29.0148	28.2137	28.9262	28.6974	28.5107	27.7462	27.7382	28.4973	28.1441	28.5234	28.9284	27.9313				21	21	21	18.2	18.2	18.2	134.55	0	62.088	5378600000	95	Q92896	Q92896	Golgi apparatus protein 1	GLG1
28.3924	27.5041	28.2435	28.1914	28.0753	27.9084	28.1253	28.1427	28.3171	28.0444	28.1581	28.1013	27.9781	28.3976	28.1732	27.5417	27.6865	28.4708	28.228				20	20	20	20.4	20.4	20.4	124.34	0	49.987	4171200000	112	Q92900	Q92900	Regulator of nonsense transcripts 1	UPF1
25.7405	25.6319	25.4861	25.5563	25.2855	24.6743	25.3369	25.4745	25.3418	24.6147	25.5221	25.7199	25.4325	25.3865	25.7143	25.7017	25.5671	25.4374	25.5475				3	3	3	7.8	7.8	7.8	37.578	0.00032154	6.5129	649870000	15	Q92905	Q92905	COP9 signalosome complex subunit 5	COPS5
29.9474	29.5291	29.8373	29.8438	29.8068	29.5801	29.8121	30.0947	30.2866	29.7768	29.7974	29.9424	29.7748	30.33	29.8914	29.7744	29.7499	30.1263	29.9496				21	21	18	41.5	41.5	37.4	73.114	0	272.92	14334000000	266	Q92945	Q92945	Far upstream element-binding protein 2	KHSRP
28.1713	27.731	27.9547	27.8452	27.6202	27.8351	28.0637	27.7519	28.156	27.7142	27.9192	28.0508	27.9664	27.6205	28.2099	28.1821	28.0114	27.9532	27.9309				12	12	9	15.4	15.4	12.7	102.35	0	48.896	3549800000	76	Q92973	Q92973	Transportin-1	TNPO1
27.2021	27.2279	26.98	26.9787	27.3491	27.4107	27.0149	26.8896	27.2489	26.715	27.3102	27.4477	27.0448	27.3482	27.3135	26.4295	26.8763	27.4463	26.8834				16	16	16	6.6	6.6	6.6	292.28	0	32.571	2062700000	52	Q93008;O00507	Q93008;O00507	Probable ubiquitin carboxyl-terminal hydrolase FAF-X;Probable ubiquitin carboxyl-terminal hydrolase FAF-Y	USP9X;USP9Y
27.1767	27.2098	27.4839	27.6527	28.1652	28.1279	27.4782	27.7651	27.4982	27.3294	27.9882	27.4708	27.7761	27.7385	27.5386	27.2592	26.9208	27.9018	27.3631				16	16	16	17.4	17.4	17.4	128.3	0	37.995	2822800000	70	Q93009	Q93009	Ubiquitin carboxyl-terminal hydrolase 7	USP7
27.8336	30.5085	27.7707	30.1858	28.2595	29.5999	28.8282	28.8023	31.1588	30.4198	28.1702	29.1143	30.9175	27.4331	28.999	29.2954	30.7162	29.6734	27.9011				19	19	19	46.7	46.7	46.7	65.746	0	201.42	12173000000	197	Q93052	Q93052	Lipoma-preferred partner	LPP
25.7354	28.8956	25.9353	26.9893	26.8007	27.5502	26.2855	25.4267	26.9049	27.521	26.1242	27.3362	28.0662	26.1172	27.0647	27.9051	27.3137	25.3854	26.3462				6	6	6	23	23	23	27.701	0	32.884	2071000000	40	Q969G5	Q969G5	Protein kinase C delta-binding protein	PRKCDBP
27.7589	26.8312	28.089	26.568	27.7969	27.0886	27.4626	27.2526	26.7914	26.156	27.7516	28.0989	26.7073	27.4463	27.8124	27.3823	26.5084	27.82	27.7385				4	4	4	26	26	26	18.795	0	17.33	2470400000	39	Q969H8	Q969H8	Myeloid-derived growth factor	MYDGF
29.4819	28.5538	29.5059	28.2775	28.8608	28.2146	28.6311	28.7414	28.6526	28.5192	28.437	29.3881	28.5142	29.0857	29.4814	29.2931	28.2461	29.1278	29.2289				3	3	1	23.6	23.6	7.5	12.469	0.00035474	8.5656	6964900000	47	Q969Q0	Q969Q0	60S ribosomal protein L36a-like	RPL36AL
26.7998	26.5401	26.6705	26.4683	26.7459	26.3572	26.5583	26.204	26.201	26.1113	26.0017	26.0575	25.6895	26.6158	26.5597	26.0977	26.333	26.2432	26.2969				8	8	8	17.8	17.8	17.8	62.974	0	28.742	1230100000	17	Q969V3	Q969V3	Nicalin	NCLN
27.4365	27.4138	26.5497	27.5446	26.4344	26.7822	27.937	27.3627	26.5533	27.5665	27.3184	26.8141	26.6084	26.6285	26.5715	26.6745	27.5127	27.0562	26.5126				5	5	5	17.6	17.6	17.6	32.592	0	15.279	1988200000	39	Q969X5	Q969X5	Endoplasmic reticulum-Golgi intermediate compartment protein 1	ERGIC1
26.792	26.1608	26.7083	26.9669	28.6695	28.0591	26.0083	27.3144	26.2786	27.4992	27.1867	26.4773	26.2047	27.6675	25.9453	26.1631	26.1884	26.5694	27.0246				9	9	9	13.8	13.8	13.8	70.737	0	20.7	1981100000	21	Q969Z0	Q969Z0	Protein TBRG4	TBRG4
26.2135	24.9347	26.1545	26.2673	26.4218	26.2118	26.137	26.1924	25.7497	26.1334	26.4903	26.3218	25.6743	26.0889	26.2182	26.3264	25.6979	26.6533	26.1589				6	6	6	11.8	11.8	11.8	55.873	0	13.848	1045700000	44	Q96A33	Q96A33	Coiled-coil domain-containing protein 47	CCDC47
27.8539	27.165	27.7083	28.0294	27.7373	27.538	27.7563	27.8895	28.0781	26.8734	26.9719	27.7537	27.6531	27.9564	27.9602	28.2249	27.3608	28.034	27.5				5	5	1	32.4	32.4	6.1	17.276	0	18.668	3082700000	45	Q96A72	Q96A72	Protein mago nashi homolog 2	MAGOHB
26.1541	29.8452	26.6	29.0602	27.6511	29.1701	27.8199	27.6	29.9824	28.9815	26.7864	27.9315	30.3173	26.3882	27.5872	28.3851	29.5448	28.2236	27.2452				17	17	16	26.6	26.6	25.6	77.86	0	56.876	5931100000	84	Q96AC1	Q96AC1	Fermitin family homolog 2	FERMT2
29.1072	28.738	28.8174	28.8106	29.0139	28.7988	28.9919	28.8152	29.1621	28.4826	28.6072	28.9819	28.6669	28.4124	29.0824	28.6113	29.0388	28.8927	28.832				17	14	14	30	26.6	26.6	67.56	0	104.62	7373700000	147	Q96AE4	Q96AE4	Far upstream element-binding protein 1	FUBP1
28.6598	27.82	28.5134	27.9386	28.6783	28.0189	28.7476	29.1627	28.4648	27.7286	29.205	28.6778	27.9476	28.4889	28.7418	28.2262	27.6321	28.6946	28.5686				6	6	6	23.8	23.8	23.8	34.93	0	43.185	5222600000	61	Q96AG4	Q96AG4	Leucine-rich repeat-containing protein 59	LRRC59
26.8107	26.3378	26.8357	26.2612	26.6488	26.224	27.2514	26.3371	26.0418	26.8376	26.5101	26.6195	26.5033	26.7204	26.7358	26.2463	26.3243	26.3665	26.3928				4	4	4	24.6	24.6	24.6	24.927	0	16.178	1379200000	33	Q96AT9;Q2QD12	Q96AT9	Ribulose-phosphate 3-epimerase	RPE
25.8805	26.1973	25.8658	26.6326	26.2793	25.4279	27.7507	24.9027	26.2183	25.888	25.3209	27.2489	25.809	25.7674	25.3141	26.6811	26.8293	26.8008	26.6602				7	7	7	11.9	11.9	11.9	73.125	0	20.953	1237300000	23	Q96B97	Q96B97	SH3 domain-containing kinase-binding protein 1	SH3KBP1
25.117	25.9573	24.7245	25.8308	25.259	25.3861	25.1806	25.4651	25.5583	26.2209	25.452	24.7878	25.6659	26.0557	24.9904	25.0005	26.0891	25.3185	25.1134				4	4	4	11.5	11.5	11.5	39.017	0.00036982	9.4496	664210000	29	Q96BW5	Q96BW5	Phosphotriesterase-related protein	PTER
25.9678	23.9953	26.4877	24.9315	26.2726	25.6285	27.3061	26.0278	25.9564	25.6747	25.9185	26.2433	25.6446	26.6852	25.6905	24.7601	25.2407	25.9563	25.8568				4	4	4	23.9	23.9	23.9	15.641	0.00034072	7.6537	944680000	19	Q96C01	Q96C01	Protein FAM136A	FAM136A
29.4775	28.6845	29.7867	29.6798	29.2465	29.1044	29.4197	28.8752	29.5857	29.1998	28.7119	29.6493	29.3439	29.2076	29.7774	29.8923	29.1998	29.4989	29.34				10	10	10	44.6	44.6	44.6	26.697	0	124.18	9671500000	106	Q96C19;Q9BUP0	Q96C19	EF-hand domain-containing protein D2	EFHD2
27.2736	26.1829	27.4451	26.7759	26.4593	26.5435	26.1048	26.4404	27.324	27.2103	26.6595	26.5256	26.9043	27.084	26.606	26.3312	27.064	27.2533	27.1145				4	4	4	14	14	14	37.765	0	26.579	1848600000	46	Q96C23	Q96C23	Aldose 1-epimerase	GALM
27.1277	26.0252	26.3647	25.9828	26.3535	26.2347	26.5546	26.232	25.748	26.0196	26.8157	26.4916	26.1145	25.9141	26.119	25.6704	25.7359	26.0221	26.3916				7	7	7	20.4	20.4	20.4	52.623	0	16.242	1096900000	22	Q96CS3	Q96CS3	FAS-associated factor 2	FAF2
27.8073	27.8096	28.0073	28.5677	27.8753	28.3033	28.4938	28.5532	28.5084	28.3167	28.672	28.1547	28.0049	27.5222	28.3695	28.2256	28.6543	28.6035	28.1078				12	12	12	27.4	27.4	27.4	49.654	0	39.31	4543600000	58	Q96CW1	Q96CW1	AP-2 complex subunit mu	AP2M1
29.0526	29.3651	29.1955	28.4703	28.1367	28.6203	27.6444	27.7774	29.4984	28.5834	27.8458	29.3234	29.3717	27.7089	28.8084	29.1896	29.7571	28.1858	28.4766				11	11	11	39.4	39.4	39.4	35.7	0	228.38	6607600000	107	Q96CX2;Q68DU8;Q6ZWB6	Q96CX2	BTB/POZ domain-containing protein KCTD12	KCTD12
27.8899	27.139	28.0556	28.5402	27.3787	27.5881	26.7537	27.5527	27.0097	27.0476	27.0574	27.6258	27.3626	27.7157	28.2237	27.1201	28.6355	28.7229	27.8211				9	9	9	37.6	37.6	37.6	28.048	0	34.175	3045800000	59	Q96DG6	Q96DG6	Carboxymethylenebutenolidase homolog	CMBL
27.5942	26.5679	27.1703	25.9379	26.7206	26.4704	26.7933	26.5254	26.2879	26.28	26.9117	26.6295	26.4731	27.0908	27.1874	26.5619	26.191	26.7046	26.7646				4	4	4	15	15	15	43.383	0	35.548	1517900000	27	Q96EP5	Q96EP5	DAZ-associated protein 1	DAZAP1
26.1799	26.0077	26.7274	26.0682	27.0218	26.2704	25.8593	26.2562	26.2895	26.3357	25.8581	26.4924	25.6388	26.7205	25.7638	25.9585	25.9104	26.3327	26.0596				7	7	7	11.2	11.2	11.2	78.549	0	11.751	1119500000	19	Q96EY7	Q96EY7	Pentatricopeptide repeat domain-containing protein 3, mitochondrial	PTCD3
28.1586	28.044	28.3567	28.3594	28.0711	28.3799	28.2943	28.6277	28.5501	28.3988	28.3431	28.3905	28.3725	27.9998	28.708	28.4319	28.7157	28.4208	28.2941				9	9	9	38.7	38.7	38.7	31.284	0	77.411	4766500000	128	Q96FW1	Q96FW1	Ubiquitin thioesterase OTUB1	OTUB1
28.9629	28.9492	28.8707	28.9913	28.5316	28.8157	28.4337	28.9357	29.25	28.7406	28.8796	28.595	29.2247	28.6285	28.789	28.7284	29.1497	29.0134	28.5236				17	17	17	31.9	31.9	31.9	68.283	0	51.101	7028100000	102	Q96G03	Q96G03	Phosphoglucomutase-2	PGM2
28.4673	29.1162	28.7786	29.475	28.5024	29.155	29.4782	29.5476	29.6939	29.6219	29.3789	28.9649	29.6463	28.1832	29.1886	29.222	28.5396	29.6409	28.8994				20	20	20	41.6	41.6	41.6	63.944	0	106.27	8390300000	131	Q96HC4	Q96HC4	PDZ and LIM domain protein 5	PDLIM5
29.0085	28.5911	29.5652	28.5965	29.4074	28.5634	29.3268	29.6647	28.671	28.827	29.4847	28.582	28.4103	28.863	29.5638	29.4575	27.8561	29.2879	29.4859				14	14	14	37.4	37.4	37.4	54.392	0	235.75	8579500000	152	Q96HE7;Q86YB8	Q96HE7	ERO1-like protein alpha	ERO1L
28.4757	27.3422	28.8577	28.0725	28.6553	27.5784	28.4267	28.1198	27.8898	28.5377	27.9084	28.2434	27.4015	28.3695	28.343	28.1987	27.3045	28.3076	28.5231				12	12	12	39.1	39.1	39.1	32.004	0	27.721	4287700000	79	Q96HS1	Q96HS1	Serine/threonine-protein phosphatase PGAM5, mitochondrial	PGAM5
30.2363	29.1909	29.8009	30.0981	29.9397	29.6002	29.4684	30.4468	29.8153	29.5833	30.0176	30.0331	29.9053	29.3017	30.147	29.9076	30.3076	30.2681	29.6062				4	4	4	16.6	16.6	16.6	35.61	0	48.409	11095000000	34	Q96HY6	Q96HY6	DDRGK domain-containing protein 1	DDRGK1
27.3027	26.6346	26.6783	27.3227	25.8958	26.5221	26.8722	27.0364	27.085	26.7945	27.1793	26.8269	26.6984	26.9929	27.2185	27.2575	26.4838	26.7188	26.8424				11	10	10	26.7	25.3	25.3	61.64	0	57.531	1655300000	47	Q96I24	Q96I24	Far upstream element-binding protein 3	FUBP3
24.7298	24.9884	25.1984	25.8079	25.132	25.3652	25.1408	25.6217	25.9602	25.2577	25.3872	25.5065	25.4948	25.4019	25.4186	25.504	25.3707	25.5593	25.3819				4	4	4	11.5	11.5	11.5	44.961	0	10.354	589180000	27	Q96I25	Q96I25	Splicing factor 45	RBM17
29.7842	29.5753	29.5354	29.922	29.2053	29.8932	28.7424	29.9553	29.1339	29.6455	29.7425	29.2443	28.7598	30.7732	28.3793	28.2737	29.8589	29.6818	29.2749				16	16	16	37.3	37.3	37.3	46.51	0	141.89	11527000000	155	Q96I99	Q96I99	Succinyl-CoA ligase [GDP-forming] subunit beta, mitochondrial	SUCLG2
26.6154	25.5632	26.8403	25.7615	26.3368	26.1433	26.1598	26.4489	26.4397	26.1393	25.7549	26.975	26.1868	25.873	26.9063	26.2729	26.9435	26.7491	26.381				5	5	5	13.6	13.6	13.6	46.291	0	21.252	1172400000	30	Q96IJ6	Q96IJ6	Mannose-1-phosphate guanyltransferase alpha	GMPPA
29.5959	28.8637	27.9056	28.9883	29.0721	28.6192	28.9041	29.4152	28.6014	28.2754	29.3286	28.6426	28.5672	29.0841	28.9163	28.7693	29.1927	28.7976	28.643				8	8	8	40.5	40.5	40.5	22.345	0	35.016	6928600000	83	Q96IU4	Q96IU4	Alpha/beta hydrolase domain-containing protein 14B	ABHD14B
26.8723	26.8709	26.6377	26.7813	26.5565	26.4398	26.5474	26.7774	26.2189	25.6355	26.7242	26.6629	26.4308	26.3372	26.8012	26.5891	26.7405	25.8644	26.07				8	8	8	15.6	15.6	15.6	56.92	0	20.886	1303500000	50	Q96JB5	Q96JB5	CDK5 regulatory subunit-associated protein 3	CDK5RAP3
30.48	29.951	30.6139	29.9323	29.999	29.377	30.5714	29.558	29.6358	30.42	29.5348	30.1432	29.6069	29.8805	30.4012	30.6041	30.2341	30.5283	30.0744				15	15	15	43.6	43.6	43.6	52.878	0	162.38	16595000000	157	Q96KP4	Q96KP4	Cytosolic non-specific dipeptidase	CNDP2
26.0969	25.6723	25.8141	26.1157	25.4729	25.7804	25.5228	25.6699	26.0621	25.6072	25.6013	26.1326	25.8694	25.3495	26.2296	25.8968	25.7724	26.0631	25.7548				8	8	8	14.6	14.6	14.6	61.264	0	12.945	797870000	27	Q96L92	Q96L92	Sorting nexin-27	SNX27
27.2272	26.4581	26.5681	26.9821	27.0495	26.5258	26.6769	27.3136	26.8806	27.7279	26.6082	26.6403	26.9201	26.1061	26.9162	26.8023	26.3127	27.2536	26.4654				6	6	6	16.1	16.1	16.1	52.764	0	50.416	1669300000	51	Q96N66	Q96N66	Lysophospholipid acyltransferase 7	MBOAT7
29.0951	28.2395	28.4574	28.9785	28.7156	28.7086	28.8973	29.1333	29.3581	28.6376	28.9023	28.982	28.8167	28.5395	29.0756	28.7707	29.1848	29.214	28.8679				14	14	14	25	25	25	69.491	0	101.44	6836800000	120	Q96PK6	Q96PK6	RNA-binding protein 14	RBM14
28.9114	29.2746	29.4107	29.4431	29.2499	29.4443	29.8022	29.6361	29.7076	29.505	29.6556	29.4004	29.6151	28.95	29.461	29.3182	29.4802	29.5862	29.4224				19	19	19	28.6	28.6	28.6	91.706	0	205.95	10123000000	183	Q96QK1	Q96QK1	Vacuolar protein sorting-associated protein 35	VPS35
26.4807	26.3442	25.9422	26.4155	26.7519	26.2586	25.5894	26.8344	26.5513	26.7032	26.3428	25.7298	26.4173	26.1091	26.1949	26.2699	26.1689	26.1863	26.0277				5	5	5	17	17	17	33.24	0	29.993	1159700000	45	Q96QR8	Q96QR8	Transcriptional activator protein Pur-beta	PURB
26.5194	26.8447	26.8143	27.3155	28.119	27.2	27.1621	27.335	26.9968	27.127	27.1376	26.6632	26.539	28.5097	26.4451	26.7152	26.5969	26.7903	26.9992				13	13	13	18.8	18.8	18.8	83.471	0	42.724	2120100000	64	Q96RP9	Q96RP9	Elongation factor G, mitochondrial	GFM1
25.8114	25.4398	25.8839	24.6451	25.6704	25.4555	26.3833	26.2094	26.0518	25.768	26.3625	25.4	25.9592	25.6353	25.9767	25.5474	24.9273	25.2905	25.9424				5	5	5	10.1	10.1	10.1	66.755	0	13.775	800030000	31	Q96RS6	Q96RS6	NudC domain-containing protein 1	NUDCD1
28.6169	28.3332	28.2575	29.141	28.8244	27.817	28.8201	28.3471	28.6572	29.146	28.3587	28.3096	27.9554	27.8743	28.2983	28.2681	27.8373	29.1838	28.6794				16	16	16	26.1	26.1	26.1	84.137	0	46.255	5754200000	100	Q96TA1	Q96TA1	Niban-like protein 1	FAM129B
26.9784	27.0751	26.6918	26.8344	26.9859	26.5166	26.7511	26.7571	26.4156	26.7231	27.0424	26.6321	26.3018	27.0632	26.1225	26.453	26.4962	26.7031	26.8318				6	6	6	16.8	16.8	16.8	52.118	0	59.641	1511100000	32	Q96TC7	Q96TC7	Regulator of microtubule dynamics protein 3	RMDN3
26.7859	27.078	27.0151	27.0318	26.9636	27.0295	26.8634	26.8763	27.4756	27.1598	26.7537	26.9892	27.9049	27.2231	27.1915	26.8405	27.1179	26.9178	27.086				6	6	6	24.2	24.2	24.2	27.325	0	16.022	1911800000	49	Q99426	Q99426	Tubulin-folding cofactor B	TBCB
27.3093	28.0783	27.5346	28.2077	27.7664	27.9561	27.8517	28.4596	28.4944	27.6227	27.9414	27.7502	27.9413	27.2208	28.111	28.0036	27.3097	28.4592	27.4768				10	8	8	35.9	30.1	30.1	33.697	0	27.796	3616100000	63	Q99439	Q99439	Calponin-2	CNN2
26.1963	24.9228	25.9088	25.6295	25.8397	25.5717	24.8205	26.0535	25.5139	26.3068	25.5399	26.1898	25.6736	26.0698	25.8462	25.7664	25.5448	26.76	26.179				7	7	7	21.6	21.6	21.6	43.835	0	49.978	847560000	34	Q99447	Q99447	Ethanolamine-phosphate cytidylyltransferase	PCYT2
27.5535	27.2854	26.9637	27.2817	27.5227	27.4487	27.597	26.52	26.5763	26.7723	27.0021	27.319	26.6432	28.1115	27.0478	26.5175	26.3651	26.6123	27.2128				11	11	11	15.5	15.5	15.5	92.25	0	17.26	2133900000	34	Q99459	Q99459	Cell division cycle 5-like protein	CDC5L
27.6879	27.1009	28.1658	27.69	27.9459	27.3539	28.0347	28.1884	27.6921	27.4668	28.065	28.0083	27.5462	27.9503	28.1734	27.4097	27.3478	28.0412	27.9494				14	14	14	18	18	18	105.84	0	51.958	3272200000	79	Q99460	Q99460	26S proteasome non-ATPase regulatory subunit 1	PSMD1
26.2488	26.7282	26.1834	26.4235	26.1719	26.5349	26.5782	26.1373	26.0942	26.3313	26.5014	26.3572	26.2964	26.3819	26.3072	26.2634	24.4361	26.6041	26.231				3	3	3	26.6	26.6	26.6	17.328	0	46.53	1145900000	25	Q99471	Q99471	Prefoldin subunit 5	PFDN5
30.1244	30.2335	30.0979	30.4952	29.9775	30.0033	29.957	29.7974	30.5653	29.8304	29.6031	29.8583	30.422	30.3243	29.8786	30.1138	30.6926	30.0089	29.5109				11	11	11	70.4	70.4	70.4	19.891	0	188.86	17653000000	192	Q99497	Q99497	Protein deglycase DJ-1	PARK7
29.0356	29.4499	28.9263	29.2142	28.5397	29.1469	29.2179	29.0595	29.3677	28.7923	28.8826	29.3109	29.3294	28.5571	29.2584	29.6207	30.0201	29.0002	29.2393				10	10	10	36.6	36.6	36.6	41.92	0	117.81	8786000000	153	Q99536	Q99536	Synaptic vesicle membrane protein VAT-1 homolog	VAT1
29.5466	28.6462	29.6334	29.0177	29.426	28.9576	29.2246	29.0141	28.8909	29.0277	28.9122	29.5651	28.8041	29.2142	29.2928	28.9289	28.9007	29.3237	29.4687				18	18	18	19.7	19.7	19.7	105.34	0	83.985	8383000000	147	Q99613;B5ME19	Q99613;B5ME19	Eukaryotic translation initiation factor 3 subunit C;Eukaryotic translation initiation factor 3 subunit C-like protein	EIF3C;EIF3CL
31.003	30.9593	31.3493	30.8425	31.3513	30.7732	30.7023	30.9227	30.4941	31.2647	30.8504	31.0943	30.5357	31.4762	31.1421	30.9218	30.5507	30.8975	31.1724				18	18	18	61.5	61.5	61.5	33.296	0	222.09	30399000000	236	Q99623	Q99623	Prohibitin-2	PHB2
29.9137	30.5545	29.768	30.9617	31.0411	30.808	29.4154	31.5828	30.6665	30.3471	31.2949	29.7344	30.3296	31.3547	29.6208	29.8566	30.2464	29.869	29.4093				14	14	14	83.5	83.5	83.5	26.923	0	323.31	22110000000	226	Q99714	Q99714	3-hydroxyacyl-CoA dehydrogenase type-2	HSD17B10
30.4449	30.6807	30.4032	31.0629	30.7227	31.755	32.013	32.1521	31.1701	30.7594	31.6942	29.9997	30.4891	30.0561	31.0958	31.6961	29.6321	30.7096	31.6697				78	78	78	30.5	30.5	30.5	333.14	0	323.31	33144000000	628	Q99715	Q99715	Collagen alpha-1(XII) chain	COL12A1
28.648	28.6772	28.8896	28.4255	28.7118	28.5279	29.1353	28.7812	28.6651	28.6535	28.6873	28.9178	28.5871	28.5096	28.7688	28.3342	28.3722	28.7406	28.6852				8	8	7	26.7	26.7	24	42.823	0	87.576	6168600000	116	Q99733	Q99733	Nucleosome assembly protein 1-like 4	NAP1L4
28.0242	28.2123	28.2078	28.1974	28.5158	28.541	27.2536	27.6979	28.4826	27.6335	27.6192	26.9184	27.417	28.7202	27.2226	27.1975	26.5214	27.5013	27.5144				10	10	10	13.5	13.5	13.5	80.64	0	20.829	3524700000	35	Q99797	Q99797	Mitochondrial intermediate peptidase	MIPEP
30.6322	30.8304	30.4126	30.9552	29.78	30.476	30.2921	30.8074	30.3578	30.2713	30.6478	30.4352	30.1576	31.0878	30.1353	30.0945	31.004	29.7067	29.98				27	27	27	45	45	45	85.424	0	305.05	20844000000	359	Q99798	Q99798	Aconitate hydratase, mitochondrial	ACO2
26.8995	27.0332	26.5846	27.0909	27.3695	27.6885	27.7305	26.6675	26.7175	27.6625	27.1403	26.7096	26.6919	26.579	26.4086	26.0606	26.5642	27.2321	26.6901				6	6	6	8.6	8.6	8.6	75.775	0	81.295	1902900000	37	Q99805	Q99805	Transmembrane 9 superfamily member 2	TM9SF2
27.4792	28.6347	28.6797	28.4174	29.1415	29.559	27.9285	29.0793	28.0522	28.661	28.8987	28.3051	28.0649	29.6819	28.0354	28.8623	27.6353	27.2095	28.217				9	9	9	20.7	20.7	20.7	59.058	0	84.87	5652700000	61	Q99829	Q99829	Copine-1	CPNE1
29.6957	29.754	30.195	29.8037	30.0008	29.8955	30.3405	30.3843	30.1387	29.9217	30.2909	30.3804	29.9986	30.001	29.8526	30.1049	29.6935	30.3656	30.3581				25	25	25	58.7	58.7	58.7	59.366	0	303.84	16443000000	248	Q99832	Q99832	T-complex protein 1 subunit eta	CCT7
28.0537	28.0657	28.5577	27.9762	28.0966	27.9835	28.4423	28.1563	28.805	28.0581	28.5188	28.6521	27.9855	28.5639	28.7142	28.12	28.1152	28.4211	28.4176				11	11	11	35.5	35.5	35.5	41.515	0	86.066	4621200000	75	Q99873;Q9NR22	Q99873	Protein arginine N-methyltransferase 1	PRMT1
28.5141	27.3983	28.1637	28.2777	27.5858	26.7603	26.7844	28.0669	26.9017	28.0524	27.6653	28.2232	26.2062	27.0015	27.5028	26.5337	26.4868	28.6714	29.2544				19	19	19	24.5	24.5	24.5	97.414	0	82.242	3360100000	74	Q99959	Q99959	Plakophilin-2	PKP2
28.3021	26.8241	27.2283	25.6453	26.6865	26.7559	27.0536	27.51	26.35	26.9069	26.5467	26.9	26.6134	27.7275	25.4145	26.5373	26.3436	25.8545	26.3271				5	5	4	16.5	16.5	14.1	33.31	0	17.547	1991300000	46	Q9BPW8	Q9BPW8	Protein NipSnap homolog 1	NIPSNAP1
26.4241	26.8995	26.3464	26.7747	26.7743	26.2331	26.4081	26.3866	26.7024	26.4708	26.4651	26.8831	26.9082	26.5062	26.9474	27.5883	27.213	27.0505	26.43				4	3	3	28.1	22.9	22.9	16.941	0	28.509	1475400000	31	Q9BPX5	Q9BPX5	Actin-related protein 2/3 complex subunit 5-like protein	ARPC5L
26.2859	26.0566	27.2465	26.5395	26.6276	26.2109	26.5564	26.193	26.8835	26.3123	26.0028	26.8933	26.6919	26.9474	27.2471	26.3185	26.2461	27.1354	26.5618				4	4	4	33.5	33.5	33.5	18.419	0	11.956	1452500000	22	Q9BQ61	Q9BQ61	Uncharacterized protein C19orf43	C19orf43
27.7398	26.957	28.9111	26.5532	26.7791	26.3229	27.0852	27.0655	27.8713	26.7307	26.7746	28.2541	27.6004	26.0004	29.3002	28.7926	27.765	27.2118	28.3843				10	10	10	27.3	27.3	27.3	37.092	0	25.86	2998100000	71	Q9BQE5	Q9BQE5	Apolipoprotein L2	APOL2
27	26.3658	26.8104	26.3957	26.5913	26.5523	26.5979	27.3048	27.1309	26.9869	26.986	26.6263	26.4533	27.8661	26.2899	26.3505	27.1099	27.2093	27.1808				14	14	14	11.1	11.1	11.1	148.85	0	33.497	1722400000	24	Q9BQG0	Q9BQG0	Myb-binding protein 1A	MYBBP1A
29.3092	29.3151	29.2652	29.2356	29.3386	29.3117	28.603	28.9702	29.5782	29.7918	28.8553	29.329	29.5522	29.1919	29.3801	29.5801	29.2191	29.1938	29.2119				13	13	12	28	28	26.6	54.234	0	53.4	9755100000	140	Q9BR76	Q9BR76	Coronin-1B	CORO1B
28.5614	27.6132	28.3393	27.6363	27.3071	27.7503	27.1729	27.3756	27.6118	27.3186	27.4496	27.8713	27.346	27.8684	27.8189	27.7719	27.7019	28.2483	28.471				5	5	5	43.9	43.9	43.9	13.941	0	17.691	3240200000	41	Q9BRA2	Q9BRA2	Thioredoxin domain-containing protein 17	TXNDC17
26.8093	26.9448	26.8403	27.2594	27.3226	26.8949	27.1442	26.9249	27.6932	26.5286	26.9265	27.4035	27.4842	26.8185	27.3477	27.6096	27.4213	27.1671	27.3325				4	4	4	12.4	12.4	12.4	35.548	0	11.012	1993700000	17	Q9BRF8	Q9BRF8	Serine/threonine-protein phosphatase CPPED1	CPPED1
25.9212	25.2476	26.1021	25.9141	25.7672	25.3417	25.4428	26.243	26.0979	25.8383	25.5629	25.9242	25.631	25.7328	26.3428	26.0428	25.654	26.3659	25.8608				6	6	6	45.6	45.6	45.6	22.655	0	70.779	806910000	31	Q9BRP8	Q9BRP8	Partner of Y14 and mago	WIBG
28.8875	28.6677	29.0403	28.7141	29.5393	28.4428	28.8392	29.0659	28.9467	29.2048	28.9551	28.8374	28.4973	28.273	28.8992	28.687	28.6109	29.0591	28.6759				13	13	13	38.2	38.2	38.2	46.971	0	97.331	7388700000	164	Q9BS26	Q9BS26	Endoplasmic reticulum resident protein 44	ERP44
26.5399	26.367	25.9429	27.1554	26.6177	26.3885	26.7843	26.4643	27.1599	27.0971	26.4222	26.6308	27.3809	26.3693	26.7186	26.5729	27.5501	26.6611	26.9061				3	3	3	17.6	17.6	17.6	25.75	0	58.627	1524500000	40	Q9BS40	Q9BS40	Latexin	LXN
26.1743	26.7	25.7073	25.4355	25.025	25.7591	26.5153	25.3244	25.7936	25.3648	25.8937	25.7204	25.2706	26.9021	25.8459	25.3659	25.1867	25.3652	25.1792				5	5	5	33.2	33.2	33.2	20.713	0	11.799	843770000	25	Q9BSD7	Q9BSD7	Cancer-related nucleoside-triphosphatase	NTPCR
28.5704	28.6105	28.6334	28.7032	28.329	28.2478	28.1588	28.1323	28.5015	28.2215	28.2371	28.3355	28.43	28.0309	28.3559	28.9796	28.8474	28.3629	28.3287				13	13	13	14.8	14.8	14.8	122.85	0	106.35	5153900000	117	Q9BSJ8	Q9BSJ8	Extended synaptotagmin-1	ESYT1
27.4743	27.4852	27.6882	27.765	27.608	27.4885	27.4651	27.595	27.6085	27.349	27.3137	27.8238	27.4997	27.6028	27.6903	27.9825	27.8406	27.8122	27.5404				11	11	11	34.5	34.5	34.5	46.268	0	69.808	2911400000	105	Q9BT78	Q9BT78	COP9 signalosome complex subunit 4	COPS4
27.1337	28.5246	26.838	26.9407	27.3171	27.6397	27.4267	27.8618	27.8051	27.1622	27.7904	27.3254	27.9954	27.2341	27.4406	27.5424	27.7758	26.9628	27.1691				9	9	9	23	23	23	44.875	0	24.458	2689900000	63	Q9BTV4	Q9BTV4	Transmembrane protein 43	TMEM43
25.9503	25.4062	26.0709	25.9818	26.1835	26.038	25.3649	25.8878	25.7237	25.5388	25.9335	26.302	25.7297	26.0324	26.2945	26.1617	25.9287	26.416	25.5077				7	7	7	6.8	6.8	6.8	132.6	0	17.627	872050000	38	Q9BTW9	Q9BTW9	Tubulin-specific chaperone D	TBCD
26.0607	27.5095	26.3397	26.5358	26.1148	26.6642	25.4743	25.6232	27.6099	26.4098	25.7547	26.6024	27.0858	25.6373	26.8636	26.9827	27.2373	26.6935	26.322				16	7	7	45.3	23.1	23.1	49.857	0	45.15	1540200000	41	Q9BUF5	Q9BUF5	Tubulin beta-6 chain	TUBB6
27.2028	26.2408	27.7987	27.014	26.698	26.3527	27.2194	26.9706	26.6081	26.4232	26.5579	27.4265	26.4242	26.6986	26.964	27.2036	27.0135	26.9513	26.9225				7	7	7	40.7	40.7	40.7	21.639	0	34.43	1810200000	40	Q9BUH6	Q9BUH6	Protein PAXX	C9orf142
28.0536	27.6317	27.5926	27.9528	27.3399	27.9171	27.9936	28.1061	28.021	27.5951	28.0557	27.887	27.6634	27.9761	27.7993	27.5118	27.8279	27.9792	27.5323				10	10	10	14.6	14.6	14.6	95.737	0	51.702	3293500000	88	Q9BUJ2	Q9BUJ2	Heterogeneous nuclear ribonucleoprotein U-like protein 1	HNRNPUL1
27.6022	27.2397	26.4377	27.3148	27.2639	28.0786	27.2956	27.9189	25.8347	27.8845	27.9514	26.6682	27.0802	27.9198	27.1535	26.3912	26.9037	26.0114	26.2552				8	8	8	36.4	36.4	36.4	27.049	0	28.89	2140800000	40	Q9BUP3	Q9BUP3	Oxidoreductase HTATIP2	HTATIP2
25.6187	26.0149	25.292	25.7995	26.9197	25.8863	24.4432	26.5383	26.6648	26.0339	26.4615	25.6513	26.0433	26.4007	24.4282	24.5983	25.5235	25.6883	25.8621				4	4	4	20.6	20.6	20.6	26.056	0	23.211	889380000	20	Q9BVG4	Q9BVG4	Protein PBDC1	PBDC1
25.8953	25.5209	25.8016	25.4731	24.8588	25.7994	25.2855	24.2352	25.8048	25.2069	25.0739	25.5411	25.3975	25.9419	25.8337	25.9593	25.1211	25.2272	25.4536				3	3	3	22.7	22.7	22.7	16.588	0.00031786	6.2493	630130000	30	Q9BVJ7	Q9BVJ7	Dual specificity protein phosphatase 23	DUSP23
26.7903	26.2393	26.3247	26.5247	25.8242	26.693	25.8466	26.5515	26.3487	26.0794	26.6358	26.6843	26.4598	26.2166	26.913	26.4738	26.1361	26.3505	26.6826				6	6	6	17.9	17.9	17.9	40.313	0	38.244	1205600000	34	Q9BWF3;Q9BQ04	Q9BWF3;Q9BQ04	RNA-binding protein 4;RNA-binding protein 4B	RBM4;RBM4B
26.8636	26.2556	26.351	25.8808	26.6717	26.5759	26.4584	26.3482	26.9802	26.4063	26.3159	26.6764	26.2912	27.0529	26.7617	25.9054	26.1413	26.2221	26.9714				4	4	4	55.8	55.8	55.8	10.135	0.00037078	9.4915	1366800000	26	Q9BWJ5	Q9BWJ5	Splicing factor 3B subunit 5	SF3B5
26.6027	29.8719	25.4051	29.1773	27.1134	28.8006	26.7903	26.4231	30.9195	29.7541	25.6207	28.0355	30.9188	25.7362	27.4384	28.1283	30.1284	28.0671	25.2224				26	26	25	23.5	23.5	22.7	142.51	0	127.96	6764800000	97	Q9BX66	Q9BX66	Sorbin and SH3 domain-containing protein 1	SORBS1
26.7612	26.3205	27.1169	27.0428	26.8544	26.7969	26.9371	26.6287	26.874	26.8707	27.0852	27.2213	27.0004	26.527	26.7526	26.874	26.1073	26.6101	27.0126				9	9	7	9.1	9.1	7.5	101.27	0	13.046	1670500000	30	Q9BXJ9	Q9BXJ9	N-alpha-acetyltransferase 15, NatA auxiliary subunit	NAA15
27.8263	27.2576	27.5404	27.5884	27.8448	27.989	27.8765	28.2633	28.1415	27.7622	27.9276	27.9961	27.6949	27.9399	27.6355	27.2718	27.3556	27.8587	27.8155				14	14	14	16.6	16.6	16.6	100.67	0	43.625	3271400000	79	Q9BXP5	Q9BXP5	Serrate RNA effector molecule homolog	SRRT
27.1549	26.1577	27.2946	26.3056	26.8346	26.4654	26.5557	27.5368	27.08	25.7131	27.142	26.9496	26.8891	27.7641	26.636	25.8242	25.974	27.02	26.2688				7	7	7	21.3	21.3	21.3	46.321	0	22.227	1625400000	40	Q9BXW7	Q9BXW7	Cat eye syndrome critical region protein 5	CECR5
26.9666	26.8374	25.978	26.1714	26.7944	25.9378	26.0401	26.4145	25.5802	25.9018	26.3104	25.9771	25.9502	25.3438	25.8031	26.3709	25.9445	25.6034	25.9566				6	6	6	38.1	38.1	38.1	21.445	0	29.328	1051800000	29	Q9BY32	Q9BY32	Inosine triphosphate pyrophosphatase	ITPA
27.5931	26.8468	27.4521	27.0147	26.771	27.0112	27.6518	26.9304	27.0119	27.1765	26.7628	27.4157	26.6136	27.0877	26.9411	27.0547	26.5495	27.5082	27.0628				13	13	13	30.1	30.1	30.1	64.989	0	36.997	2055300000	46	Q9BY44	Q9BY44	Eukaryotic translation initiation factor 2A;Eukaryotic translation initiation factor 2A, N-terminally processed	EIF2A
27.8223	26.3463	26.6369	27.4776	26.6714	27.0019	26.2336	27.2499	26.0616	26.5015	27.5132	26.4741	25.0826	28.2902	26.5089	26.6439	26.1506	26.8598	27.1034				8	8	8	21.3	21.3	21.3	48.117	0	30.386	1768400000	33	Q9BZE1	Q9BZE1	39S ribosomal protein L37, mitochondrial	MRPL37
26.0248	26.0394	26.1769	26.3651	26.0034	26.0207	26.2355	26.1401	26.1979	26.0464	26.2124	26.0794	25.8169	26.3816	25.9921	25.9358	25.1661	26.8048	26.3332				6	6	6	15.6	15.6	15.6	55.594	0	28.96	1015000000	38	Q9BZK7;O60907;Q9BQ87	Q9BZK7	F-box-like/WD repeat-containing protein TBL1XR1	TBL1XR1
28.5508	27.5177	28.2795	28.2115	28.1674	28.4821	28.6521	28.1135	28.7088	28.1644	28.3385	28.3747	28.0016	28.4271	28.1553	28.2963	28.2157	28.6158	28.3321				12	12	12	23.5	23.5	23.5	59.004	0	27.549	4639300000	56	Q9BZZ5	Q9BZZ5	Apoptosis inhibitor 5	API5
26.2467	27.9404	26.5249	26.6074	26.3669	27.3674	27.0605	25.7285	26.5095	27.6931	26.3577	26.6786	27.4996	27.2511	25.8122	26.8535	25.788	27.1472	27.8843				6	6	6	14.3	14.3	14.3	52.387	0	33.312	1907000000	39	Q9GZM7	Q9GZM7	Tubulointerstitial nephritis antigen-like	TINAGL1
27.6972	27.748	28.281	27.2903	27.8528	27.6364	26.9585	27.4638	27.8008	27.6381	27.6174	26.9478	26.7723	28.7381	26.8554	26.856	26.9594	27.7659	28.0015				7	7	7	57.8	57.8	57.8	12.349	0	23.364	3215400000	54	Q9GZT3	Q9GZT3	SRA stem-loop-interacting RNA-binding protein, mitochondrial	SLIRP
26.1964	26.2895	25.8739	25.8712	25.574	25.4779	25.9262	25.7814	25.0572	25.547	26.0557	25.7143	26.2586	25.5341	25.8195	24.9849	25.0764	25.8604	25.536				6	6	6	14.2	14.2	14.2	53.524	0	14.261	786640000	32	Q9H074	Q9H074	Polyadenylate-binding protein-interacting protein 1	PAIP1
27.2855	26.482	26.7562	26.6366	27.4643	26.7516	26.6034	27.3232	26.7046	26.7329	26.9532	27.1071	26.5866	27.5408	26.8066	26.5819	26.1947	26.8801	26.2538				11	11	11	12.6	12.6	12.6	108.58	0	27.767	1725800000	49	Q9H0D6	Q9H0D6	5-3 exoribonuclease 2	XRN2
26.7966	26.7174	26.6749	27.1005	27.2374	26.743	26.5886	27.7681	27.2539	26.2922	27.6921	26.7205	26.9705	26.9966	27.2081	26.6442	26.9526	27.2862	26.3139				4	4	4	8.1	8.1	8.1	38.036	0.00038066	10.062	1843500000	27	Q9H0U3	Q9H0U3	Magnesium transporter protein 1	MAGT1
27.7288	28.197	28.214	27.9532	27.472	27.536	27.6512	28.5971	27.7873	28.0719	28.494	27.7749	27.2215	28.0482	27.3955	27.8919	28.255	28.2893	28.0307				16	16	14	34.8	34.8	31.2	61.174	0	127.9	3730800000	102	Q9H223	Q9H223	EH domain-containing protein 4	EHD4
30.347	29.4239	30.0665	29.5996	29.1801	29.0816	29.1951	29.2071	28.9401	30.04	29.4095	30.1505	28.9281	29.7794	30.1847	30.1227	29.861	29.6821	29.3573				3	3	3	35.5	35.5	35.5	10.438	0	86.217	11944000000	81	Q9H299	Q9H299	SH3 domain-binding glutamic acid-rich-like protein 3	SH3BGRL3
28.6339	27.3771	28.4006	28.7579	27.959	28.1864	28.5378	28.6067	27.0113	28.6054	29.0457	27.833	27.3111	28.7711	27.4679	27.7331	27.7103	28.2691	27.7943				9	9	9	32.9	32.9	32.9	37.92	0	39.565	4354400000	67	Q9H2U2	Q9H2U2	Inorganic pyrophosphatase 2, mitochondrial	PPA2
26.974	26.0557	27.1224	27.0379	27.2299	27.2396	26.9953	27.1113	27.3107	27.0966	27.06	27.2145	26.8345	27.0097	27.2776	26.6911	26.7951	27.2989	27.0928				9	9	9	13.2	13.2	13.2	81.613	0	19.144	1937100000	42	Q9H307	Q9H307	Pinin	PNN
27.8988	27.4758	28.0849	28.2246	27.9243	27.394	27.8733	27.8525	27.5342	27.7614	28.1495	27.6697	27.6724	27.814	28.017	27.9295	27.3911	27.9742	27.8709				5	5	5	69.8	69.8	69.8	10.116	0	32.612	3342800000	52	Q9H3K6	Q9H3K6	BolA-like protein 2	BOLA2
27.5534	27.409	27.792	27.8352	28.2163	27.2787	27.8181	28.189	27.9077	27.6061	27.7499	27.9654	27.9434	27.1779	27.8958	28.0416	27.7143	28.5339	27.7186				8	8	8	28.6	28.6	28.6	31.791	0	39.457	3257500000	71	Q9H3N1	Q9H3N1	Thioredoxin-related transmembrane protein 1	TMX1
26.2913	25.8712	26.7347	26.8833	25.9889	26.015	26.1366	26.7242	26.6947	26.9736	26.6772	26.8242	26.198	25.331	26.7307	25.9891	26.6136	26.7811	26.3808				7	7	7	20.6	20.6	20.6	60.593	0	55.042	1266400000	57	Q9H3P7	Q9H3P7	Golgi resident protein GCP60	ACBD3
[truncated: 179 more rows]

## Sheet: TOPvsConv data
iBAQ MO_2d_1	iBAQ MO_2d_2	iBAQ MO_2d_3	iBAQ MO_8d_1	iBAQ MO_8d_2	iBAQ MO_8d_3	iBAQ X_2d_1	iBAQ X_2d_2	iBAQ X_2d_3	iBAQ X_8d_1	iBAQ X_8d_2	iBAQ X_8d_3	Only identified by site	Reverse	Potential contaminant	Peptides	Razor + unique peptides	Unique peptides	Sequence coverage [%]	Unique + razor sequence coverage [%]	Unique sequence coverage [%]	Mol. weight [kDa]	Q-value	Score	Intensity	MS/MS count	Protein IDs	Majority protein IDs
[truncated: 3,989 more rows]

[truncated: 1 more sheets: DLD1 INFg]
