# Supplementary material for: Novel Proteome Extraction Method Illustrates a Conserved Immunological Signature of MSI-H Colorectal Tumors
Source: Mol Cell Proteomics. 2020 Nov 25;19(10):1619–31. doi: 10.1074/mcp.RA120.002152 (PMC8015011; doi:10.1074/mcp.RA120.002152)
Supplement: Supplementary file 1 [file mmc1.zip › 161224_1_supp_556360_qchrhw.xlsx]

## Sheet: TLVMC correlation between sampl
	LFQ intensity 13549_9	LFQ intensity 01563_10	LFQ intensity 11_13-05197_5	LFQ intensity 29969_9	LFQ intensity 08345_8	LFQ intensity 19587_1_7	LFQ intensity 28322_1_9	LFQ intensity 30497_1_6	LFQ intensity 00750_1	LFQ intensity 17306_1_4	LFQ intensity 0497	LFQ intensity 17644	LFQ intensity 00750_2	LFQ intensity 02301	LFQ intensity 18847_8	LFQ intensity 12402	LFQ intensity 06592	LFQ intensity 06288_6	LFQ intensity 14297	Group1	Name
#!{Type}E		E	E	E	E	E	E	E	E	E	E	E	E	E	E	E	E	E	E	C	T
#!{C:Group1}H		MSS	H	MSS	MSS	MSS	MSS	MSS	MSS	MSS	MSS	H	MSS	MSS	H	H	H	H	H
	NaN	0.852618	0.955239	0.893648	0.929934	0.899973	0.893284	0.897853	0.843463	0.887873	0.911453	0.943487	0.838374	0.926935	0.939983	0.90682	0.824878	0.929172	0.946918	H	LFQ intensity 13549_9
	0.852618	NaN	0.850901	0.93236	0.900961	0.940485	0.870347	0.834848	0.927651	0.930548	0.841671	0.892749	0.944632	0.858367	0.885041	0.898284	0.911173	0.889829	0.856981	MSS	LFQ intensity 01563_10
	0.955239	0.850901	NaN	0.894895	0.919979	0.903654	0.897326	0.904072	0.865869	0.881458	0.912057	0.949828	0.854647	0.913023	0.955681	0.933307	0.840441	0.931569	0.962824	H	LFQ intensity 11_13-05197_5
	0.893648	0.93236	0.894895	NaN	0.928098	0.955981	0.894105	0.896629	0.935026	0.956903	0.88955	0.935299	0.92825	0.887428	0.918458	0.920932	0.940674	0.94998	0.902931	MSS	LFQ intensity 29969_9
	0.929934	0.900961	0.919979	0.928098	NaN	0.943494	0.91794	0.913588	0.899307	0.93692	0.917124	0.943477	0.895204	0.921206	0.927163	0.901095	0.867485	0.937874	0.925662	MSS	LFQ intensity 08345_8
	0.899973	0.940485	0.903654	0.955981	0.943494	NaN	0.913658	0.913216	0.944149	0.950106	0.915924	0.936167	0.945585	0.90955	0.927207	0.923161	0.903519	0.93037	0.913175	MSS	LFQ intensity 19587_1_7
	0.893284	0.870347	0.897326	0.894105	0.91794	0.913658	NaN	0.905769	0.880389	0.915942	0.905944	0.903542	0.872782	0.886239	0.908959	0.888833	0.83331	0.906909	0.921123	MSS	LFQ intensity 28322_1_9
	0.897853	0.834848	0.904072	0.896629	0.913588	0.913216	0.905769	NaN	0.876649	0.888956	0.981609	0.89479	0.851772	0.9065	0.900672	0.86993	0.82792	0.914315	0.914794	MSS	LFQ intensity 30497_1_6
	0.843463	0.927651	0.865869	0.935026	0.899307	0.944149	0.880389	0.876649	NaN	0.927704	0.86256	0.911861	0.977881	0.842617	0.905533	0.920246	0.920759	0.916383	0.869971	MSS	LFQ intensity 00750_1
	0.887873	0.930548	0.881458	0.956903	0.93692	0.950106	0.915942	0.888956	0.927704	NaN	0.884037	0.928968	0.9238	0.874639	0.910585	0.899454	0.902936	0.940998	0.906359	MSS	LFQ intensity 17306_1_4
	0.911453	0.841671	0.912057	0.88955	0.917124	0.915924	0.905944	0.981609	0.86256	0.884037	NaN	0.898243	0.852081	0.920704	0.907819	0.876352	0.822976	0.904907	0.920838	MSS	LFQ intensity 0497
	0.943487	0.892749	0.949828	0.935299	0.943477	0.936167	0.903542	0.89479	0.911861	0.928968	0.898243	NaN	0.90845	0.889708	0.970212	0.944542	0.896384	0.955833	0.948442	H	LFQ intensity 17644
	0.838374	0.944632	0.854647	0.92825	0.895204	0.945585	0.872782	0.851772	0.977881	0.9238	0.852081	0.90845	NaN	0.836236	0.905172	0.919756	0.921944	0.898726	0.856339	MSS	LFQ intensity 00750_2
	0.926935	0.858367	0.913023	0.887428	0.921206	0.90955	0.886239	0.9065	0.842617	0.874639	0.920704	0.889708	0.836236	NaN	0.884174	0.866258	0.811416	0.893391	0.904773	MSS	LFQ intensity 02301
	0.939983	0.885041	0.955681	0.918458	0.927163	0.927207	0.908959	0.900672	0.905533	0.910585	0.907819	0.970212	0.905172	0.884174	NaN	0.957963	0.87613	0.936396	0.950971	H	LFQ intensity 18847_8
	0.90682	0.898284	0.933307	0.920932	0.901095	0.923161	0.888833	0.86993	0.920246	0.899454	0.876352	0.944542	0.919756	0.866258	0.957963	NaN	0.904062	0.908694	0.934275	H	LFQ intensity 12402
	0.824878	0.911173	0.840441	0.940674	0.867485	0.903519	0.83331	0.82792	0.920759	0.902936	0.822976	0.896384	0.921944	0.811416	0.87613	0.904062	NaN	0.888868	0.846451	H	LFQ intensity 06592
	0.929172	0.889829	0.931569	0.94998	0.937874	0.93037	0.906909	0.914315	0.916383	0.940998	0.904907	0.955833	0.898726	0.893391	0.936396	0.908694	0.888868	NaN	0.926886	H	LFQ intensity 06288_6
	0.946918	0.856981	0.962824	0.902931	0.925662	0.913175	0.921123	0.914794	0.869971	0.906359	0.920838	0.948442	0.856339	0.904773	0.950971	0.934275	0.846451	0.926886	NaN	H	LFQ intensity 14297

## Sheet: TCGA correlation between sample
	LFQ intensity A6-3807-01A-22	LFQ intensity A6-3808-01A-22	LFQ intensity A6-3810-01A-22	LFQ intensity AA-3518-01A-11	LFQ intensity AA-3525-01A-12	LFQ intensity AA-3526-01A-11	LFQ intensity AA-3529-01A-12	LFQ intensity AA-3531-01A-22	LFQ intensity AA-3534-01A-22	LFQ intensity AA-3552-01A-22	LFQ intensity AA-3554-01A-22	LFQ intensity AA-3558-01A-22	LFQ intensity AA-3561-01A-22	LFQ intensity AA-3664-01A-22	LFQ intensity AA-3666-01A-31	LFQ intensity AA-3672-01A-22	LFQ intensity AA-3684-01A-31	LFQ intensity AA-3695-01A-22	LFQ intensity AA-3710-01A-22	LFQ intensity AA-3715-01A-22	LFQ intensity AA-3818-01A-22	LFQ intensity AA-3848-01A-22	LFQ intensity AA-3864-01A-22	LFQ intensity AA-3986-01A-12	LFQ intensity AA-3989-01A-22	LFQ intensity AA-A004-01A-22	LFQ intensity AA-A00A-01A-22	LFQ intensity AA-A00A-01A-41	LFQ intensity AA-A00E-01A-31	LFQ intensity AA-A00F-01A-31	LFQ intensity AA-A00J-01A-12	LFQ intensity AA-A00K-01A-12	LFQ intensity AA-A00K-01A-31	LFQ intensity AA-A00N-01A-32	LFQ intensity AA-A00N-01A-41	LFQ intensity AA-A00O-01A-13	LFQ intensity AA-A00R-01A-22	LFQ intensity AA-A00R-01A-31	LFQ intensity AA-A00U-01A-41	LFQ intensity AA-A010-01A-31	LFQ intensity AA-A017-01A-22	LFQ intensity AA-A01C-01A-22	LFQ intensity AA-A01D-01A-23	LFQ intensity AA-A01F-01A-23	LFQ intensity AA-A01I-01A-12	LFQ intensity AA-A01K-01A-31	LFQ intensity AA-A01P-01A-23	LFQ intensity AA-A01R-01A-23	LFQ intensity AA-A01S-01A-23
#!{Type}E		E	E	E	E	E	E	E	E	E	E	E	E	E	E	E	E	E	E	E	E	E	E	E	E	E	E	E	E	E	E	E	E	E	E	E	E	E	E	E	E	E	E	E	E	E	E	E	E
	NaN	0.86962	0.896282	0.920865	0.873329	0.88503	0.939341	0.828511	0.883388	0.911937	0.947322	0.820301	0.845092	0.845368	0.864278	0.864502	0.947461	0.892165	0.917301	0.804772	0.884964	0.921464	0.870379	0.881823	0.912382	0.939926	0.874481	0.83774	0.900675	0.907735	0.859991	0.917111	0.802873	0.842106	0.847685	0.829706	0.859098	0.822387	0.879702	0.927748	0.929469	0.930029	0.89431	0.828816	0.896815	0.915707	0.820199	0.84055	0.872505
	0.86962	NaN	0.89259	0.894985	0.790925	0.849891	0.902702	0.762271	0.85549	0.820393	0.90571	0.738545	0.747377	0.761231	0.736175	0.780955	0.900505	0.846397	0.83519	0.824712	0.901207	0.848018	0.775316	0.889527	0.794034	0.868876	0.793298	0.796708	0.812771	0.820596	0.794617	0.886768	0.908366	0.900263	0.850292	0.791807	0.859317	0.724288	0.767254	0.850792	0.820926	0.847167	0.920784	0.650589	0.82616	0.896759	0.804393	0.747349	0.766931
	0.896282	0.89259	NaN	0.908364	0.828551	0.867873	0.914698	0.825247	0.845608	0.880999	0.912779	0.783733	0.815437	0.831051	0.841155	0.837332	0.919667	0.902345	0.872579	0.848344	0.909748	0.884979	0.821236	0.882573	0.861409	0.883484	0.877508	0.857579	0.858537	0.867734	0.848137	0.905828	0.865328	0.87712	0.862045	0.872201	0.892035	0.792975	0.841956	0.858015	0.889721	0.911408	0.900983	0.76785	0.895731	0.940816	0.875403	0.822267	0.842391
	0.920865	0.894985	0.908364	NaN	0.876696	0.891408	0.935947	0.833425	0.895869	0.910368	0.940273	0.83622	0.839249	0.864762	0.843411	0.896989	0.939714	0.89071	0.924525	0.867134	0.904246	0.91637	0.874937	0.903648	0.885594	0.92606	0.889483	0.858739	0.912581	0.892254	0.889164	0.925912	0.847248	0.884304	0.869502	0.853221	0.900767	0.84962	0.88628	0.930764	0.911005	0.928923	0.901134	0.791021	0.902987	0.911655	0.854087	0.880252	0.872366
	0.873329	0.790925	0.828551	0.876696	NaN	0.823239	0.894036	0.811084	0.808742	0.868915	0.892564	0.817998	0.839381	0.8365	0.875652	0.891669	0.849048	0.861481	0.890895	0.830372	0.833229	0.901065	0.89055	0.822964	0.879414	0.835389	0.863829	0.832515	0.907649	0.876982	0.860746	0.887221	0.721148	0.826392	0.819196	0.801429	0.852429	0.860039	0.892653	0.846613	0.882126	0.865952	0.849204	0.817164	0.881099	0.873858	0.841296	0.858891	0.876325
	0.88503	0.849891	0.867873	0.891408	0.823239	NaN	0.895004	0.881876	0.821453	0.855376	0.898173	0.762204	0.810595	0.823631	0.804841	0.824908	0.889107	0.847054	0.877869	0.794789	0.853008	0.871693	0.818684	0.860824	0.836899	0.875323	0.842641	0.793691	0.879608	0.841511	0.834454	0.895187	0.811132	0.840666	0.820591	0.822875	0.842889	0.787783	0.8387	0.868	0.892929	0.898063	0.857928	0.748595	0.876869	0.874184	0.811809	0.811971	0.839979
	0.939341	0.902702	0.914698	0.935947	0.894036	0.895004	NaN	0.855093	0.899087	0.917765	0.954163	0.826694	0.847597	0.870054	0.857378	0.879692	0.942677	0.92105	0.917409	0.848228	0.930681	0.951065	0.897899	0.906044	0.914905	0.920912	0.881243	0.858318	0.903321	0.925606	0.858504	0.94202	0.835761	0.868626	0.861243	0.853387	0.893189	0.839783	0.893157	0.906773	0.925948	0.933794	0.913966	0.796766	0.92704	0.936659	0.850051	0.853084	0.894965
	0.828511	0.762271	0.825247	0.833425	0.811084	0.881876	0.855093	NaN	0.77035	0.847561	0.829705	0.780111	0.849141	0.811869	0.815956	0.81682	0.83124	0.846724	0.802778	0.737025	0.798113	0.879572	0.833322	0.78003	0.860975	0.805545	0.806726	0.749092	0.842054	0.832335	0.803503	0.847746	0.6974	0.726912	0.760216	0.797787	0.753577	0.756446	0.836382	0.792075	0.850854	0.859287	0.783636	0.781733	0.878756	0.824036	0.748798	0.75909	0.856012
	0.883388	0.85549	0.845608	0.895869	0.808742	0.821453	0.899087	0.77035	NaN	0.877665	0.890736	0.791194	0.779228	0.824878	0.792547	0.820714	0.894629	0.860179	0.838663	0.769237	0.892933	0.88261	0.820371	0.876064	0.854656	0.898018	0.842616	0.833668	0.819242	0.879698	0.78873	0.880326	0.785838	0.801104	0.793556	0.796923	0.827501	0.787079	0.838059	0.885973	0.853109	0.869837	0.846498	0.751756	0.859028	0.871161	0.785053	0.788404	0.822852
	0.911937	0.820393	0.880999	0.910368	0.868915	0.855376	0.917765	0.847561	0.877665	NaN	0.90856	0.841948	0.86426	0.889155	0.894008	0.88263	0.894606	0.910068	0.889912	0.806281	0.877909	0.929928	0.89154	0.880544	0.922073	0.893653	0.88439	0.867357	0.892441	0.917814	0.845141	0.89615	0.758556	0.796939	0.815729	0.848803	0.851356	0.846345	0.929702	0.892699	0.906615	0.912155	0.852507	0.838373	0.916351	0.892714	0.832833	0.845236	0.902589
	0.947322	0.90571	0.912779	0.940273	0.892564	0.898173	0.954163	0.829705	0.890736	0.90856	NaN	0.833736	0.833221	0.866567	0.860698	0.901108	0.931385	0.905738	0.93588	0.858068	0.901317	0.930346	0.891169	0.902711	0.912544	0.908305	0.897278	0.870211	0.912437	0.901563	0.855796	0.941995	0.829745	0.886122	0.876481	0.828839	0.912079	0.865037	0.883209	0.902749	0.914691	0.91556	0.911376	0.807261	0.91157	0.946693	0.884321	0.876467	0.879065
	0.820301	0.738545	0.783733	0.83622	0.817998	0.762204	0.826694	0.780111	0.791194	0.841948	0.833736	NaN	0.832831	0.79145	0.841179	0.882191	0.794091	0.814618	0.823669	0.747247	0.748339	0.847424	0.868368	0.761572	0.883972	0.787732	0.838015	0.819809	0.844828	0.833461	0.802058	0.822941	0.604463	0.770612	0.8147	0.744057	0.751794	0.849824	0.871053	0.807665	0.822853	0.795853	0.767698	0.787809	0.820686	0.793467	0.767744	0.827147	0.832353
	0.845092	0.747377	0.815437	0.839249	0.839381	0.810595	0.847597	0.849141	0.779228	0.86426	0.833221	0.832831	NaN	0.823214	0.865379	0.838903	0.814022	0.861842	0.84804	0.762762	0.803436	0.890689	0.87697	0.783761	0.88415	0.805203	0.809794	0.780291	0.870634	0.84682	0.829374	0.833607	0.663343	0.757956	0.776811	0.798802	0.766414	0.795275	0.884181	0.81103	0.871079	0.852731	0.799979	0.82091	0.867145	0.820141	0.751301	0.8005	0.864495
	0.845368	0.761231	0.831051	0.864762	0.8365	0.823631	0.870054	0.811869	0.824878	0.889155	0.866567	0.79145	0.823214	NaN	0.859022	0.858321	0.83027	0.880234	0.860955	0.76912	0.83266	0.876242	0.873023	0.848195	0.868889	0.815693	0.851232	0.836798	0.854408	0.858559	0.814769	0.855144	0.707904	0.746129	0.751886	0.787785	0.832917	0.844704	0.903019	0.807217	0.871364	0.861612	0.792993	0.824958	0.876161	0.851686	0.797708	0.842234	0.877103
	0.864278	0.736175	0.841155	0.843411	0.875652	0.804841	0.857378	0.815956	0.792547	0.894008	0.860698	0.841179	0.865379	0.859022	NaN	0.88286	0.826342	0.865145	0.860081	0.76651	0.81112	0.89283	0.870419	0.813806	0.911136	0.825622	0.874689	0.847628	0.883205	0.888531	0.826602	0.843436	0.665408	0.759294	0.776824	0.82831	0.842758	0.867486	0.912957	0.823181	0.885064	0.866168	0.815582	0.862647	0.89249	0.872492	0.828262	0.845071	0.882157
	0.864502	0.780955	0.837332	0.896989	0.891669	0.824908	0.879692	0.81682	0.820714	0.88263	0.901108	0.882191	0.838903	0.858321	0.88286	NaN	0.842212	0.861328	0.897922	0.820346	0.807188	0.899325	0.900923	0.821527	0.896995	0.825179	0.891644	0.853866	0.906229	0.86586	0.858723	0.893636	0.677712	0.808797	0.828077	0.783951	0.866834	0.916371	0.903624	0.832112	0.862564	0.853233	0.813591	0.820358	0.878697	0.868624	0.878126	0.90096	0.870148
	0.947461	0.900505	0.919667	0.939714	0.849048	0.889107	0.942677	0.83124	0.894629	0.894606	0.931385	0.794091	0.814022	0.83027	0.826342	0.842212	NaN	0.884751	0.891766	0.818197	0.916192	0.909314	0.833245	0.898641	0.879425	0.965291	0.875957	0.844217	0.887371	0.913625	0.87258	0.92851	0.867603	0.87431	0.871612	0.869505	0.864487	0.791094	0.854417	0.944023	0.916923	0.95187	0.919422	0.774502	0.909505	0.919707	0.833927	0.822539	0.867672
	0.892165	0.846397	0.902345	0.89071	0.861481	0.847054	0.92105	0.846724	0.860179	0.910068	0.905738	0.814618	0.861842	0.880234	0.865145	0.861328	0.884751	NaN	0.875969	0.818095	0.905046	0.922161	0.893706	0.88429	0.91159	0.856957	0.869926	0.866516	0.873714	0.904589	0.839907	0.899091	0.783306	0.813668	0.810917	0.811909	0.858327	0.828611	0.91159	0.840774	0.896416	0.909435	0.873152	0.8068	0.910254	0.91369	0.819824	0.836907	0.893658
	0.917301	0.83519	0.872579	0.924525	0.890895	0.877869	0.917409	0.802778	0.838663	0.889912	0.93588	0.823669	0.84804	0.860955	0.860081	0.897922	0.891766	0.875969	NaN	0.858861	0.872494	0.901412	0.893326	0.872955	0.889888	0.884116	0.881652	0.850332	0.930187	0.871631	0.882386	0.906226	0.780522	0.858835	0.85357	0.82295	0.900526	0.877681	0.892732	0.895631	0.923056	0.906281	0.864769	0.815823	0.88519	0.897375	0.873021	0.908056	0.859749
	0.804772	0.824712	0.848344	0.867134	0.830372	0.794789	0.848228	0.737025	0.769237	0.806281	0.858068	0.747247	0.762762	0.76912	0.76651	0.820346	0.818197	0.818095	0.858861	NaN	0.829129	0.814469	0.809442	0.805674	0.783277	0.790971	0.839824	0.827534	0.83016	0.801064	0.814558	0.84712	0.797245	0.857512	0.820204	0.781989	0.857736	0.795065	0.788606	0.802	0.810172	0.807962	0.82507	0.711002	0.817319	0.863231	0.851698	0.820852	0.764789
	0.884964	0.901207	0.909748	0.904246	0.833229	0.853008	0.930681	0.798113	0.892933	0.877909	0.901317	0.748339	0.803436	0.83266	0.81112	0.807188	0.916192	0.905046	0.872494	0.829129	NaN	0.894103	0.828943	0.919984	0.851571	0.900839	0.850494	0.846811	0.844564	0.890717	0.8433	0.899583	0.890061	0.860053	0.818268	0.848122	0.881797	0.775941	0.85716	0.88973	0.886902	0.910355	0.916156	0.738029	0.885819	0.920722	0.824823	0.805175	0.833946
	0.921464	0.848018	0.884979	0.91637	0.901065	0.871693	0.951065	0.879572	0.88261	0.929928	0.930346	0.847424	0.890689	0.876242	0.89283	0.899325	0.909314	0.922161	0.901412	0.814469	0.894103	NaN	0.91276	0.875286	0.937238	0.896782	0.885181	0.855694	0.908874	0.929381	0.849943	0.925396	0.758549	0.812828	0.822091	0.838018	0.864763	0.853901	0.917063	0.883447	0.924396	0.932319	0.876048	0.830184	0.938885	0.915185	0.833335	0.861767	0.916802
	0.870379	0.775316	0.821236	0.874937	0.89055	0.818684	0.897899	0.833322	0.820371	0.89154	0.891169	0.868368	0.87697	0.873023	0.870419	0.900923	0.833245	0.893706	0.893326	0.809442	0.828943	0.91276	NaN	0.81022	0.918647	0.818826	0.860183	0.83656	0.900649	0.88965	0.833605	0.870175	0.674603	0.786403	0.805417	0.746314	0.824913	0.882908	0.919266	0.828131	0.871309	0.857046	0.809516	0.820063	0.880185	0.851856	0.817386	0.860409	0.880653
	0.881823	0.889527	0.882573	0.903648	0.822964	0.860824	0.906044	0.78003	0.876064	0.880544	0.902711	0.761572	0.783761	0.848195	0.813806	0.821527	0.898641	0.88429	0.872955	0.805674	0.919984	0.875286	0.81022	NaN	0.847484	0.899545	0.857788	0.854093	0.84167	0.881173	0.821884	0.898105	0.874294	0.857455	0.809311	0.844251	0.901918	0.803532	0.86254	0.893241	0.885536	0.900822	0.899071	0.745099	0.879227	0.903534	0.837511	0.825519	0.845675
	0.912382	0.794034	0.861409	0.885594	0.879414	0.836899	0.914905	0.860975	0.854656	0.922073	0.912544	0.883972	0.88415	0.868889	0.911136	0.896995	0.879425	0.91159	0.889888	0.783277	0.851571	0.937238	0.918647	0.847484	NaN	0.871709	0.89153	0.859304	0.888605	0.920645	0.841305	0.894002	0.70296	0.7758	0.814455	0.816509	0.82471	0.86098	0.920691	0.868835	0.909148	0.900476	0.836509	0.860579	0.926798	0.898633	0.821945	0.851421	0.903843
	0.939926	0.868876	0.883484	0.92606	0.835389	0.875323	0.920912	0.805545	0.898018	0.893653	0.908305	0.787732	0.805203	0.815693	0.825622	0.825179	0.965291	0.856957	0.884116	0.790971	0.900839	0.896782	0.818826	0.899545	0.871709	NaN	0.856617	0.827395	0.874943	0.911035	0.853352	0.900892	0.840599	0.854288	0.836979	0.867573	0.84862	0.789185	0.853964	0.969182	0.918685	0.951161	0.893825	0.763612	0.904514	0.891293	0.811492	0.81117	0.856703
	0.874481	0.793298	0.877508	0.889483	0.863829	0.842641	0.881243	0.806726	0.842616	0.88439	0.897278	0.838015	0.809794	0.851232	0.874689	0.891644	0.875957	0.869926	0.881652	0.839824	0.850494	0.885181	0.860183	0.857788	0.89153	0.856617	NaN	0.931835	0.867141	0.892202	0.862921	0.899742	0.75419	0.81546	0.81957	0.845415	0.877494	0.887186	0.889394	0.859257	0.892256	0.884873	0.827262	0.833538	0.902749	0.918056	0.889317	0.883629	0.868481
	0.83774	0.796708	0.857579	0.858739	0.832515	0.793691	0.858318	0.749092	0.833668	0.867357	0.870211	0.819809	0.780291	0.836798	0.847628	0.853866	0.844217	0.866516	0.850332	0.827534	0.846811	0.855694	0.83656	0.854093	0.859304	0.827395	0.931835	NaN	0.830854	0.86839	0.825567	0.862085	0.751343	0.820112	0.792483	0.824954	0.85804	0.861921	0.873589	0.826421	0.858134	0.841848	0.819319	0.787462	0.867008	0.899913	0.876687	0.84373	0.825544
	0.900675	0.812771	0.858537	0.912581	0.907649	0.879608	0.903321	0.842054	0.819242	0.892441	0.912437	0.844828	0.870634	0.854408	0.883205	0.906229	0.887371	0.873714	0.930187	0.83016	0.844564	0.908874	0.900649	0.84167	0.888605	0.874943	0.867141	0.830854	NaN	0.880317	0.878082	0.89862	0.74458	0.862901	0.850283	0.805298	0.87042	0.874716	0.912158	0.888011	0.908989	0.912968	0.869312	0.812062	0.906095	0.875055	0.847931	0.884313	0.895848
	0.907735	0.820596	0.867734	0.892254	0.876982	0.841511	0.925606	0.832335	0.879698	0.917814	0.901563	0.833461	0.84682	0.858559	0.888531	0.86586	0.913625	0.904589	0.871631	0.801064	0.890717	0.929381	0.88965	0.881173	0.920645	0.911035	0.892202	0.86839	0.880317	NaN	0.84137	0.900806	0.764853	0.81906	0.822902	0.839741	0.848291	0.847637	0.910829	0.904094	0.910789	0.923673	0.876533	0.828009	0.919624	0.901721	0.828897	0.845011	0.895658
	0.859991	0.794617	0.848137	0.889164	0.860746	0.834454	0.858504	0.803503	0.78873	0.845141	0.855796	0.802058	0.829374	0.814769	0.826602	0.858723	0.87258	0.839907	0.882386	0.814558	0.8433	0.849943	0.833605	0.821884	0.841305	0.853352	0.862921	0.825567	0.878082	0.84137	NaN	0.870066	0.769255	0.834583	0.826342	0.840974	0.826654	0.81869	0.860945	0.860859	0.880572	0.870991	0.857187	0.793763	0.863275	0.854484	0.818367	0.840148	0.833312
	0.917111	0.886768	0.905828	0.925912	0.887221	0.895187	0.94202	0.847746	0.880326	0.89615	0.941995	0.822941	0.833607	0.855144	0.843436	0.893636	0.92851	0.899091	0.906226	0.84712	0.899583	0.925396	0.870175	0.898105	0.894002	0.900892	0.899742	0.862085	0.89862	0.900806	0.870066	NaN	0.829429	0.87999	0.868522	0.844825	0.885443	0.839972	0.884193	0.892149	0.910566	0.915988	0.898617	0.80644	0.918852	0.928455	0.887848	0.857094	0.884941
	0.802873	0.908366	0.865328	0.847248	0.721148	0.811132	0.835761	0.6974	0.785838	0.758556	0.829745	0.604463	0.663343	0.707904	0.665408	0.677712	0.867603	0.783306	0.780522	0.797245	0.890061	0.758549	0.674603	0.874294	0.70296	0.840599	0.75419	0.751343	0.74458	0.764853	0.769255	0.829429	NaN	0.85934	0.783027	0.805959	0.837927	0.649311	0.699997	0.824315	0.787481	0.828199	0.886972	0.59834	0.783277	0.856349	0.7653	0.693592	0.713948
	0.842106	0.900263	0.87712	0.884304	0.826392	0.840666	0.868626	0.726912	0.801104	0.796939	0.886122	0.770612	0.757956	0.746129	0.759294	0.808797	0.87431	0.813668	0.858835	0.857512	0.860053	0.812828	0.786403	0.857455	0.7758	0.854288	0.81546	0.820112	0.862901	0.81906	0.834583	0.87999	0.85934	NaN	0.898672	0.784342	0.874771	0.782526	0.801272	0.863444	0.837316	0.839352	0.91292	0.665599	0.823781	0.881396	0.853026	0.800758	0.773785
	0.847685	0.850292	0.862045	0.869502	0.819196	0.820591	0.861243	0.760216	0.793556	0.815729	0.876481	0.8147	0.776811	0.751886	0.776824	0.828077	0.871612	0.810917	0.85357	0.820204	0.818268	0.822091	0.805417	0.809311	0.814455	0.836979	0.81957	0.792483	0.850283	0.822902	0.826342	0.868522	0.783027	0.898672	NaN	0.77511	0.817612	0.777378	0.80324	0.835624	0.829074	0.826139	0.864479	0.703343	0.82411	0.852238	0.825048	0.791614	0.787538
	0.829706	0.791807	0.872201	0.853221	0.801429	0.822875	0.853387	0.797787	0.796923	0.848803	0.828839	0.744057	0.798802	0.787785	0.82831	0.783951	0.869505	0.811909	0.82295	0.781989	0.848122	0.838018	0.746314	0.844251	0.816509	0.867573	0.845415	0.824954	0.805298	0.839741	0.840974	0.844825	0.805959	0.784342	0.77511	NaN	0.822631	0.758999	0.82279	0.846313	0.879785	0.87542	0.832993	0.778315	0.873229	0.869062	0.807102	0.792918	0.83427
	0.859098	0.859317	0.892035	0.900767	0.852429	0.842889	0.893189	0.753577	0.827501	0.851356	0.912079	0.751794	0.766414	0.832917	0.842758	0.866834	0.864487	0.858327	0.900526	0.857736	0.881797	0.864763	0.824913	0.901918	0.82471	0.84862	0.877494	0.85804	0.87042	0.848291	0.826654	0.885443	0.837927	0.874771	0.817612	0.822631	NaN	0.899655	0.847236	0.847351	0.861623	0.876002	0.882157	0.745481	0.862708	0.920305	0.89206	0.881	0.833955
	0.822387	0.724288	0.792975	0.84962	0.860039	0.787783	0.839783	0.756446	0.787079	0.846345	0.865037	0.849824	0.795275	0.844704	0.867486	0.916371	0.791094	0.828611	0.877681	0.795065	0.775941	0.853901	0.882908	0.803532	0.86098	0.789185	0.887186	0.861921	0.874716	0.847637	0.81869	0.839972	0.649311	0.782526	0.777378	0.758999	0.899655	NaN	0.892206	0.806603	0.844888	0.822308	0.765546	0.814276	0.845162	0.846086	0.849413	0.915081	0.848387
	0.879702	0.767254	0.841956	0.88628	0.892653	0.8387	0.893157	0.836382	0.838059	0.929702	0.883209	0.871053	0.884181	0.903019	0.912957	0.903624	0.854417	0.91159	0.892732	0.788606	0.85716	0.917063	0.919266	0.86254	0.920691	0.853964	0.889394	0.873589	0.912158	0.910829	0.860945	0.884193	0.699997	0.801272	0.80324	0.82279	0.847236	0.892206	NaN	0.865312	0.920287	0.898532	0.832247	0.849487	0.913704	0.874212	0.825768	0.887472	0.928183
	0.927748	0.850792	0.858015	0.930764	0.846613	0.868	0.906773	0.792075	0.885973	0.892699	0.902749	0.807665	0.81103	0.807217	0.823181	0.832112	0.944023	0.840774	0.895631	0.802	0.88973	0.883447	0.828131	0.893241	0.868835	0.969182	0.859257	0.826421	0.888011	0.904094	0.860859	0.892149	0.824315	0.863444	0.835624	0.846313	0.847351	0.806603	0.865312	NaN	0.913601	0.93435	0.885088	0.771656	0.88671	0.874595	0.803867	0.83068	0.851845
	0.929469	0.820926	0.889721	0.911005	0.882126	0.892929	0.925948	0.850854	0.853109	0.906615	0.914691	0.822853	0.871079	0.871364	0.885064	0.862564	0.916923	0.896416	0.923056	0.810172	0.886902	0.924396	0.871309	0.885536	0.909148	0.918685	0.892256	0.858134	0.908989	0.910789	0.880572	0.910566	0.787481	0.837316	0.829074	0.879785	0.861623	0.844888	0.920287	0.913601	NaN	0.953347	0.866166	0.84648	0.929804	0.907327	0.827624	0.872948	0.909222
	0.930029	0.847167	0.911408	0.928923	0.865952	0.898063	0.933794	0.859287	0.869837	0.912155	0.91556	0.795853	0.852731	0.861612	0.866168	0.853233	0.95187	0.909435	0.906281	0.807962	0.910355	0.932319	0.857046	0.900822	0.900476	0.951161	0.884873	0.841848	0.912968	0.923673	0.870991	0.915988	0.828199	0.839352	0.826139	0.87542	0.876002	0.822308	0.898532	0.93435	0.953347	NaN	0.890146	0.800559	0.9393	0.911091	0.829393	0.857493	0.910112
	0.89431	0.920784	0.900983	0.901134	0.849204	0.857928	0.913966	0.783636	0.846498	0.852507	0.911376	0.767698	0.799979	0.792993	0.815582	0.813591	0.919422	0.873152	0.864769	0.82507	0.916156	0.876048	0.809516	0.899071	0.836509	0.893825	0.827262	0.819319	0.869312	0.876533	0.857187	0.898617	0.886972	0.91292	0.864479	0.832993	0.882157	0.765546	0.832247	0.885088	0.866166	0.890146	NaN	0.712006	0.862827	0.909894	0.827804	0.797321	0.818234
	0.828816	0.650589	0.76785	0.791021	0.817164	0.748595	0.796766	0.781733	0.751756	0.838373	0.807261	0.787809	0.82091	0.824958	0.862647	0.820358	0.774502	0.8068	0.815823	0.711002	0.738029	0.830184	0.820063	0.745099	0.860579	0.763612	0.833538	0.787462	0.812062	0.828009	0.793763	0.80644	0.59834	0.665599	0.703343	0.778315	0.745481	0.814276	0.849487	0.771656	0.84648	0.800559	0.712006	NaN	0.832115	0.807469	0.747325	0.804123	0.837987
	0.896815	0.82616	0.895731	0.902987	0.881099	0.876869	0.92704	0.878756	0.859028	0.916351	0.91157	0.820686	0.867145	0.876161	0.89249	0.878697	0.909505	0.910254	0.88519	0.817319	0.885819	0.938885	0.880185	0.879227	0.926798	0.904514	0.902749	0.867008	0.906095	0.919624	0.863275	0.918852	0.783277	0.823781	0.82411	0.873229	0.862708	0.845162	0.913704	0.88671	0.929804	0.9393	0.862827	0.832115	NaN	0.914476	0.849552	0.851677	0.930004
	0.915707	0.896759	0.940816	0.911655	0.873858	0.874184	0.936659	0.824036	0.871161	0.892714	0.946693	0.793467	0.820141	0.851686	0.872492	0.868624	0.919707	0.91369	0.897375	0.863231	0.920722	0.915185	0.851856	0.903534	0.898633	0.891293	0.918056	0.899913	0.875055	0.901721	0.854484	0.928455	0.856349	0.881396	0.852238	0.869062	0.920305	0.846086	0.874212	0.874595	0.907327	0.911091	0.909894	0.807469	0.914476	NaN	0.889775	0.857326	0.868795
	0.820199	0.804393	0.875403	0.854087	0.841296	0.811809	0.850051	0.748798	0.785053	0.832833	0.884321	0.767744	0.751301	0.797708	0.828262	0.878126	0.833927	0.819824	0.873021	0.851698	0.824823	0.833335	0.817386	0.837511	0.821945	0.811492	0.889317	0.876687	0.847931	0.828897	0.818367	0.887848	0.7653	0.853026	0.825048	0.807102	0.89206	0.849413	0.825768	0.803867	0.827624	0.829393	0.827804	0.747325	0.849552	0.889775	NaN	0.852886	0.803567
	0.84055	0.747349	0.822267	0.880252	0.858891	0.811971	0.853084	0.75909	0.788404	0.845236	0.876467	0.827147	0.8005	0.842234	0.845071	0.90096	0.822539	0.836907	0.908056	0.820852	0.805175	0.861767	0.860409	0.825519	0.851421	0.81117	0.883629	0.84373	0.884313	0.845011	0.840148	0.857094	0.693592	0.800758	0.791614	0.792918	0.881	0.915081	0.887472	0.83068	0.872948	0.857493	0.797321	0.804123	0.851677	0.857326	0.852886	NaN	0.847318
	0.872505	0.766931	0.842391	0.872366	0.876325	0.839979	0.894965	0.856012	0.822852	0.902589	0.879065	0.832353	0.864495	0.877103	0.882157	0.870148	0.867672	0.893658	0.859749	0.764789	0.833946	0.916802	0.880653	0.845675	0.903843	0.856703	0.868481	0.825544	0.895848	0.895658	0.833312	0.884941	0.713948	0.773785	0.787538	0.83427	0.833955	0.848387	0.928183	0.851845	0.909222	0.910112	0.818234	0.837987	0.930004	0.868795	0.803567	0.847318	NaN
	0.867373	0.76129	0.817783	0.85496	0.821532	0.897436	0.859536	0.886403	0.805582	0.860212	0.848274	0.778187	0.824501	0.811085	0.826686	0.817007	0.87737	0.826046	0.839056	0.730043	0.808586	0.874394	0.813831	0.814924	0.858353	0.880703	0.829196	0.763076	0.871296	0.874842	0.832869	0.870262	0.72561	0.767798	0.788021	0.813792	0.772535	0.778073	0.84855	0.87419	0.890851	0.90251	0.813563	0.795394	0.889633	0.824684	0.778248	0.79211	0.867113
	0.92772	0.887971	0.900684	0.923667	0.871475	0.874135	0.950446	0.825859	0.894679	0.909255	0.93789	0.801039	0.839379	0.840021	0.852288	0.851484	0.935629	0.898948	0.904432	0.832581	0.920634	0.930398	0.859173	0.91503	0.91016	0.92575	0.881384	0.85	0.881923	0.916943	0.85019	0.932527	0.840115	0.857229	0.86387	0.85687	0.884542	0.818071	0.878095	0.915668	0.912655	0.926872	0.91108	0.793243	0.919838	0.930156	0.843422	0.843874	0.871897
	0.842757	0.728576	0.808018	0.832195	0.818618	0.809799	0.849766	0.841536	0.770342	0.853687	0.811193	0.746351	0.856078	0.821304	0.844414	0.795091	0.836304	0.837355	0.825352	0.737877	0.81416	0.871553	0.809744	0.803069	0.857216	0.8303	0.824919	0.771774	0.825488	0.849085	0.843515	0.824135	0.706241	0.701461	0.708453	0.855923	0.772137	0.771358	0.85875	0.822171	0.892875	0.880599	0.783738	0.833705	0.880385	0.827528	0.734529	0.79912	0.850457
	0.831276	0.713268	0.781968	0.83059	0.799028	0.790929	0.831153	0.762226	0.790373	0.837684	0.824597	0.749659	0.771435	0.824576	0.796242	0.79626	0.825519	0.813215	0.822706	0.740098	0.795097	0.834514	0.8089	0.779066	0.833981	0.820575	0.815369	0.795377	0.804279	0.84172	0.779269	0.81932	0.689427	0.705928	0.719382	0.77688	0.759628	0.78274	0.844661	0.822057	0.857177	0.842852	0.753271	0.798289	0.83663	0.809774	0.747229	0.805529	0.823813
	0.818093	0.722252	0.808695	0.845242	0.827546	0.761543	0.8272	0.733025	0.802996	0.85504	0.834304	0.789113	0.73882	0.827132	0.835762	0.864888	0.822639	0.823563	0.847741	0.780155	0.800893	0.831645	0.812436	0.816697	0.838183	0.823255	0.869679	0.880487	0.827894	0.85741	0.832021	0.825881	0.688571	0.766353	0.763318	0.795486	0.837751	0.865897	0.863124	0.822026	0.842532	0.835148	0.777489	0.785466	0.844619	0.845959	0.844588	0.85934	0.817378
	0.869216	0.780594	0.814909	0.871399	0.845419	0.81342	0.86995	0.798443	0.850052	0.89774	0.855504	0.834201	0.831936	0.843433	0.83374	0.831905	0.877671	0.858948	0.843738	0.765101	0.851629	0.872437	0.857108	0.863962	0.877294	0.893699	0.84644	0.855041	0.861383	0.908001	0.846461	0.863256	0.732884	0.810585	0.797285	0.821664	0.787835	0.811107	0.908039	0.902159	0.880781	0.878675	0.838147	0.80816	0.88808	0.843298	0.798928	0.81347	0.86608
	0.88087	0.727167	0.818894	0.858208	0.875202	0.838879	0.873092	0.834453	0.80309	0.877658	0.871648	0.849906	0.84746	0.85472	0.883537	0.874943	0.869972	0.852154	0.88322	0.749877	0.811534	0.889527	0.879148	0.809528	0.899971	0.86317	0.857353	0.816895	0.92619	0.890828	0.851104	0.871438	0.681975	0.770182	0.793829	0.806809	0.805463	0.855529	0.909689	0.864689	0.902983	0.9054	0.811967	0.857003	0.900786	0.840502	0.810278	0.861038	0.906367
	0.820213	0.742337	0.875535	0.832681	0.777486	0.820417	0.827178	0.794807	0.756565	0.823307	0.823746	0.717473	0.789246	0.814215	0.818247	0.781616	0.845133	0.823676	0.822226	0.766831	0.827433	0.813624	0.772203	0.821867	0.813943	0.825011	0.848103	0.813683	0.806162	0.825235	0.825493	0.830557	0.772286	0.757244	0.750378	0.860677	0.821857	0.763084	0.828828	0.817781	0.866882	0.874697	0.796942	0.783963	0.856632	0.853584	0.833499	0.811221	0.826591
	0.896369	0.798918	0.88864	0.884933	0.857992	0.843396	0.895393	0.855798	0.835178	0.899075	0.875956	0.815468	0.852213	0.839157	0.901443	0.858384	0.902833	0.89334	0.851114	0.773919	0.864612	0.915531	0.830213	0.862772	0.906586	0.902456	0.882215	0.845467	0.87256	0.912973	0.857014	0.884674	0.754788	0.797947	0.801221	0.892409	0.843384	0.821353	0.89275	0.883667	0.916149	0.933758	0.8678	0.831987	0.922806	0.905162	0.813812	0.834654	0.902519
	0.820162	0.767591	0.802978	0.81584	0.838588	0.774902	0.868934	0.809601	0.822142	0.869052	0.85029	0.792226	0.800508	0.827801	0.825875	0.834095	0.818596	0.87212	0.792305	0.740539	0.801181	0.889317	0.851229	0.791217	0.870308	0.791254	0.819	0.798871	0.818997	0.865164	0.764219	0.857563	0.668015	0.742464	0.77374	0.74068	0.780928	0.79947	0.857295	0.7683	0.818564	0.820704	0.796629	0.779199	0.864761	0.839398	0.790339	0.775037	0.866328
	0.838118	0.75324	0.810745	0.85024	0.815657	0.790814	0.86652	0.778639	0.861695	0.887313	0.850569	0.805234	0.7903	0.858637	0.826612	0.840794	0.836992	0.867984	0.829097	0.748348	0.860828	0.878942	0.851317	0.838607	0.873323	0.84067	0.862373	0.852141	0.824732	0.885247	0.790151	0.855755	0.697909	0.739738	0.749275	0.77938	0.798811	0.82635	0.885303	0.833681	0.859375	0.858246	0.775694	0.80449	0.883058	0.84576	0.789392	0.816267	0.854757
	0.911899	0.872327	0.89067	0.939237	0.876016	0.871097	0.935909	0.805277	0.881469	0.89949	0.925742	0.798145	0.799234	0.839937	0.855975	0.878527	0.936259	0.878744	0.914077	0.852448	0.909648	0.914817	0.84934	0.909988	0.880177	0.934573	0.890505	0.861326	0.903563	0.920087	0.873633	0.91972	0.844155	0.878901	0.855583	0.85877	0.924914	0.861267	0.881928	0.933472	0.908909	0.936562	0.914974	0.767566	0.915748	0.920903	0.86515	0.883427	0.872986
	0.908325	0.827123	0.875377	0.912793	0.846143	0.880992	0.901976	0.830446	0.842023	0.890771	0.888047	0.764939	0.837763	0.858077	0.858545	0.825963	0.912888	0.869588	0.88809	0.786065	0.901012	0.890822	0.829491	0.894726	0.872142	0.918766	0.852846	0.816042	0.879177	0.885492	0.878145	0.884949	0.832869	0.806145	0.792721	0.875402	0.84547	0.786461	0.884284	0.912514	0.92742	0.934098	0.879537	0.814807	0.910608	0.879221	0.79074	0.830387	0.863908
	0.927809	0.801626	0.8574	0.907861	0.892776	0.874645	0.911314	0.85359	0.840077	0.90668	0.922377	0.867758	0.873519	0.87359	0.899022	0.90176	0.907122	0.888187	0.914347	0.794787	0.853041	0.918384	0.902437	0.856534	0.931631	0.901748	0.900247	0.856997	0.929371	0.911848	0.88906	0.90837	0.741609	0.82035	0.830275	0.842696	0.84504	0.875905	0.931739	0.90818	0.937984	0.93021	0.86153	0.853805	0.924924	0.892134	0.841071	0.887936	0.918464
	0.78743	0.643989	0.787778	0.786223	0.8093	0.763876	0.796713	0.819445	0.707013	0.829542	0.781926	0.746588	0.861999	0.812025	0.873685	0.811847	0.760882	0.825811	0.806942	0.719552	0.75459	0.84974	0.813236	0.747386	0.852232	0.753643	0.823264	0.767499	0.824701	0.813113	0.802191	0.791645	0.614388	0.655461	0.675908	0.806127	0.769565	0.795948	0.859861	0.750792	0.867685	0.840885	0.717321	0.854322	0.86436	0.805829	0.74909	0.808992	0.865927
	0.746308	0.570404	0.698583	0.715498	0.77026	0.676804	0.723348	0.734956	0.667938	0.786173	0.722712	0.773866	0.821674	0.731264	0.82538	0.779408	0.688603	0.742243	0.758424	0.661667	0.646817	0.775608	0.771213	0.653488	0.797772	0.678146	0.760681	0.725152	0.783076	0.747823	0.726731	0.721152	0.494332	0.612616	0.687472	0.721719	0.662285	0.747448	0.796941	0.684199	0.76878	0.734899	0.652283	0.824686	0.767027	0.713817	0.695944	0.745088	0.777483
	0.909841	0.889477	0.928537	0.919808	0.851407	0.880831	0.932762	0.832584	0.860556	0.894286	0.925907	0.78825	0.854096	0.859867	0.843354	0.837701	0.923569	0.925188	0.90074	0.842277	0.93273	0.914485	0.866996	0.910276	0.886133	0.894243	0.871746	0.865972	0.881165	0.893501	0.860823	0.908145	0.873718	0.866183	0.839505	0.859311	0.884951	0.802392	0.88627	0.885146	0.921119	0.930836	0.912393	0.777754	0.908992	0.931769	0.832503	0.841277	0.870604
	0.835244	0.831135	0.830166	0.869288	0.818037	0.827767	0.834881	0.740962	0.772152	0.804372	0.861853	0.802898	0.787607	0.753385	0.760722	0.816028	0.845732	0.800589	0.868974	0.826305	0.812764	0.80833	0.79486	0.818792	0.787075	0.837416	0.812336	0.804196	0.85686	0.803635	0.858286	0.856934	0.782929	0.914943	0.88353	0.782221	0.826067	0.800533	0.821975	0.851802	0.853152	0.829928	0.858689	0.707851	0.812181	0.840308	0.822783	0.817555	0.782675
	0.892436	0.87552	0.944495	0.895779	0.850677	0.861866	0.923723	0.834771	0.82747	0.887438	0.915657	0.797338	0.836232	0.845046	0.859677	0.846982	0.904589	0.915174	0.873649	0.833534	0.898373	0.898718	0.849405	0.881151	0.880525	0.864997	0.867736	0.846898	0.871758	0.884007	0.840778	0.896987	0.83587	0.858282	0.854193	0.85492	0.89394	0.806899	0.863714	0.84872	0.893806	0.90818	0.906729	0.772934	0.890924	0.929065	0.863216	0.822947	0.873017
	0.73114	0.685083	0.742395	0.740072	0.758932	0.71152	0.787161	0.678183	0.710634	0.761834	0.757946	0.63066	0.691433	0.744371	0.74639	0.718472	0.741134	0.736478	0.749518	0.729064	0.758183	0.784332	0.744891	0.723593	0.747464	0.750269	0.744696	0.751131	0.734894	0.776269	0.704818	0.747668	0.681072	0.681223	0.646546	0.72786	0.773126	0.744837	0.75178	0.728467	0.776788	0.779114	0.711899	0.673859	0.788939	0.775211	0.740676	0.729274	0.751436
	0.898458	0.797804	0.83429	0.883758	0.902531	0.839937	0.90808	0.845712	0.840038	0.905	0.907808	0.877579	0.87149	0.863253	0.896405	0.914919	0.852501	0.883844	0.886966	0.80201	0.824441	0.917932	0.921152	0.846264	0.930099	0.840717	0.883544	0.847266	0.899484	0.895938	0.829045	0.888083	0.685864	0.80067	0.816176	0.800168	0.833337	0.874438	0.917219	0.849495	0.884779	0.861314	0.834691	0.85254	0.893077	0.880925	0.825597	0.86239	0.886057
	0.903088	0.818573	0.879375	0.88648	0.832736	0.872798	0.901898	0.868619	0.81251	0.875532	0.877791	0.76229	0.844547	0.832472	0.822005	0.823372	0.903786	0.877216	0.86551	0.788744	0.855496	0.899917	0.833826	0.821681	0.859134	0.876217	0.822142	0.776731	0.873085	0.86025	0.85227	0.877633	0.78556	0.779388	0.792623	0.823588	0.813729	0.76682	0.844769	0.854	0.885639	0.912756	0.856204	0.792599	0.87067	0.86948	0.779845	0.803699	0.863152
	0.921558	0.837483	0.883876	0.913589	0.881902	0.88164	0.919682	0.882422	0.84466	0.91766	0.913805	0.838778	0.889194	0.86322	0.899411	0.882578	0.901104	0.899735	0.887959	0.809114	0.860309	0.934058	0.874454	0.869618	0.927352	0.891069	0.888912	0.838562	0.904502	0.902386	0.85633	0.905254	0.770724	0.826297	0.829755	0.85647	0.853636	0.840474	0.906152	0.889379	0.926914	0.924153	0.871347	0.832978	0.925959	0.908041	0.825409	0.852027	0.906657
	0.945399	0.861695	0.891399	0.934462	0.890921	0.914683	0.929996	0.85049	0.849224	0.899252	0.93899	0.813041	0.846706	0.855961	0.867038	0.889096	0.9292	0.881859	0.937957	0.839173	0.879645	0.91635	0.878478	0.877413	0.894465	0.919317	0.878837	0.830686	0.943329	0.888399	0.887681	0.924665	0.808538	0.873	0.861002	0.829109	0.881021	0.843843	0.889968	0.920826	0.923043	0.934928	0.895629	0.801352	0.911529	0.908541	0.857864	0.868509	0.880787
	0.905588	0.829603	0.880332	0.879537	0.834012	0.842677	0.907947	0.818246	0.839576	0.869749	0.892117	0.760554	0.830787	0.833236	0.812669	0.820921	0.890779	0.885789	0.879115	0.811644	0.869509	0.895867	0.843551	0.839225	0.875988	0.855327	0.849952	0.821048	0.837646	0.859274	0.82956	0.886103	0.776444	0.781527	0.795674	0.805451	0.826008	0.779886	0.828426	0.839249	0.87892	0.882129	0.838209	0.824384	0.864271	0.891923	0.802992	0.809561	0.830646
	0.898828	0.833441	0.854229	0.911593	0.948849	0.85213	0.910583	0.836808	0.844452	0.895741	0.919353	0.867504	0.858739	0.851887	0.8797	0.924742	0.880921	0.868247	0.904673	0.83371	0.838823	0.915184	0.902926	0.84096	0.9021	0.865041	0.882111	0.846995	0.921659	0.890131	0.881583	0.916517	0.735021	0.859269	0.868043	0.80639	0.851162	0.867246	0.899283	0.871677	0.886682	0.87256	0.869926	0.82454	0.892646	0.887113	0.868201	0.859255	0.875838
	0.882829	0.780611	0.820979	0.88009	0.868616	0.828532	0.88966	0.832364	0.858972	0.926097	0.8786	0.833206	0.855624	0.877341	0.876027	0.873635	0.871748	0.899971	0.868969	0.756951	0.8621	0.918966	0.894752	0.87261	0.91111	0.879545	0.858375	0.846019	0.892933	0.92579	0.835269	0.872726	0.710048	0.784519	0.780386	0.794992	0.825392	0.853014	0.945437	0.884333	0.903168	0.904473	0.836672	0.822624	0.904386	0.860764	0.796197	0.846888	0.902214
	0.833386	0.677505	0.792409	0.810317	0.815849	0.782221	0.832127	0.82303	0.774494	0.868455	0.808936	0.773094	0.861203	0.826647	0.862276	0.815776	0.815178	0.841118	0.820529	0.727282	0.795144	0.883774	0.831538	0.786133	0.886509	0.809603	0.841452	0.804938	0.82685	0.85951	0.802896	0.82592	0.649223	0.670634	0.705704	0.81779	0.759998	0.798239	0.875347	0.80428	0.881785	0.865359	0.749537	0.870361	0.88293	0.825603	0.754209	0.804811	0.870161
	0.92707	0.906878	0.896979	0.916516	0.869158	0.893399	0.934461	0.793899	0.874147	0.877493	0.95236	0.790914	0.795467	0.826115	0.835926	0.86262	0.919261	0.872561	0.913434	0.848785	0.894737	0.902428	0.837332	0.910679	0.874318	0.910413	0.886032	0.863978	0.882858	0.887708	0.848318	0.934421	0.846344	0.909509	0.861328	0.826051	0.90942	0.839932	0.854586	0.907363	0.911849	0.902471	0.904216	0.774521	0.894306	0.938816	0.881167	0.846282	0.842295
	0.923889	0.805015	0.866346	0.887779	0.861419	0.905269	0.907268	0.881751	0.827278	0.893992	0.894345	0.799048	0.871829	0.856243	0.875415	0.843271	0.915276	0.884185	0.889504	0.774297	0.860948	0.915292	0.858069	0.857781	0.898784	0.91122	0.85652	0.808761	0.921928	0.899109	0.863993	0.894841	0.769064	0.809722	0.813439	0.840236	0.822871	0.801466	0.899059	0.899997	0.939968	0.950214	0.864109	0.818281	0.925038	0.87523	0.796817	0.829973	0.905954
	0.889161	0.786913	0.876996	0.884336	0.851313	0.89173	0.893627	0.87652	0.809236	0.888624	0.875642	0.798418	0.856303	0.85626	0.869684	0.851698	0.900375	0.885867	0.875805	0.778935	0.847509	0.909577	0.846941	0.850391	0.885022	0.895748	0.860619	0.814827	0.914181	0.899704	0.854989	0.883344	0.758287	0.810737	0.810237	0.846762	0.835461	0.8182	0.901039	0.87989	0.930016	0.949758	0.850337	0.808727	0.93075	0.874153	0.814728	0.849268	0.917072
	0.931282	0.812098	0.856473	0.914083	0.903074	0.874663	0.918237	0.828637	0.847204	0.905224	0.918183	0.828663	0.860972	0.867044	0.882694	0.883352	0.904887	0.884959	0.923553	0.821262	0.864601	0.921635	0.876667	0.877881	0.905385	0.909875	0.897479	0.857902	0.913809	0.912505	0.882214	0.91112	0.76371	0.836918	0.828519	0.850129	0.865418	0.865474	0.919714	0.915898	0.948296	0.930331	0.872491	0.844812	0.91163	0.903631	0.834351	0.897351	0.899527
	0.902	0.797934	0.870524	0.895704	0.888662	0.853255	0.907515	0.823553	0.817176	0.888861	0.90825	0.821058	0.859133	0.862382	0.890484	0.871654	0.874858	0.886641	0.917043	0.817712	0.864568	0.903204	0.870732	0.860306	0.891676	0.866262	0.876925	0.847648	0.896797	0.895824	0.866054	0.889842	0.759614	0.828667	0.818906	0.850609	0.871147	0.862831	0.909284	0.873764	0.943802	0.910353	0.859013	0.862301	0.895545	0.894602	0.835444	0.884168	0.887163
	0.891652	0.768674	0.847641	0.871066	0.863178	0.850007	0.898591	0.846806	0.821227	0.8923	0.872708	0.79133	0.874513	0.857497	0.889469	0.837003	0.890439	0.887076	0.871249	0.761617	0.859062	0.914828	0.875091	0.837438	0.913804	0.88833	0.850826	0.811535	0.894447	0.913525	0.849306	0.869847	0.731214	0.766664	0.76537	0.841086	0.809229	0.8081	0.905048	0.880607	0.925862	0.934385	0.839067	0.835245	0.927066	0.866684	0.786412	0.838011	0.901469
	0.846779	0.760579	0.855406	0.842591	0.828327	0.823357	0.870183	0.833168	0.791871	0.862303	0.847818	0.7845	0.851042	0.839698	0.857297	0.821441	0.842231	0.876423	0.850948	0.801251	0.834843	0.870358	0.844897	0.818377	0.874515	0.817857	0.873688	0.844217	0.837306	0.857121	0.837471	0.869497	0.737467	0.750206	0.759993	0.839854	0.815638	0.805673	0.859354	0.810223	0.88256	0.871171	0.805782	0.854405	0.884	0.873401	0.812094	0.813725	0.859987
	0.929349	0.92204	0.930552	0.934938	0.856397	0.890512	0.955115	0.820188	0.895442	0.896597	0.938351	0.783753	0.799066	0.828051	0.81872	0.843901	0.958096	0.896755	0.895677	0.851557	0.93427	0.904301	0.842548	0.913355	0.868991	0.938341	0.881171	0.859704	0.866137	0.913514	0.860344	0.93469	0.889151	0.892003	0.876513	0.862789	0.897967	0.812066	0.849375	0.919238	0.90502	0.926827	0.921262	0.763057	0.898167	0.939887	0.860605	0.825362	0.854798
	0.901168	0.827072	0.869148	0.897959	0.845584	0.842275	0.914539	0.824972	0.893956	0.922044	0.892013	0.791704	0.835678	0.870128	0.859515	0.84173	0.919377	0.904837	0.870428	0.779771	0.914066	0.911075	0.856575	0.896406	0.896285	0.916853	0.870346	0.849889	0.862186	0.934894	0.840326	0.892077	0.78961	0.797737	0.800097	0.839634	0.839449	0.810373	0.90139	0.905581	0.908113	0.924572	0.867092	0.813273	0.909102	0.893255	0.809884	0.824927	0.881628
	0.827551	0.726653	0.821714	0.81196	0.795652	0.880371	0.826177	0.855586	0.734724	0.826113	0.817031	0.721348	0.783208	0.811605	0.816334	0.785519	0.825368	0.830046	0.804494	0.709554	0.786331	0.834091	0.775687	0.786395	0.831448	0.810268	0.820464	0.762167	0.812701	0.815986	0.808351	0.825428	0.704029	0.721312	0.734161	0.810742	0.778518	0.75801	0.833971	0.794115	0.868676	0.863861	0.772365	0.774861	0.853955	0.830373	0.7651	0.77864	0.850135
	0.92959	0.842136	0.874628	0.920914	0.921371	0.873838	0.937073	0.857998	0.878598	0.922581	0.931809	0.866452	0.878358	0.872533	0.89859	0.910312	0.915948	0.907862	0.911513	0.823975	0.8822	0.944142	0.905708	0.876542	0.932485	0.90704	0.900285	0.865462	0.930392	0.934456	0.887968	0.921503	0.764102	0.856448	0.856699	0.839763	0.873344	0.879849	0.926369	0.912486	0.922127	0.922778	0.89786	0.849215	0.931387	0.920252	0.847123	0.874845	0.919733
	0.747578	0.837286	0.822979	0.802412	0.703336	0.737062	0.793126	0.642139	0.738128	0.739572	0.780775	0.564793	0.633615	0.680736	0.656956	0.654343	0.805591	0.746212	0.762397	0.780868	0.846766	0.72449	0.651621	0.83682	0.673542	0.781858	0.725915	0.726063	0.709033	0.729234	0.731404	0.76543	0.924095	0.791613	0.721988	0.785317	0.844842	0.657376	0.673689	0.773514	0.751387	0.788806	0.827121	0.576504	0.738541	0.815467	0.750416	0.699611	0.689915
	0.815859	0.720846	0.758919	0.816213	0.84051	0.763959	0.824905	0.752685	0.817346	0.841102	0.832946	0.814152	0.787348	0.828365	0.830521	0.848344	0.779718	0.846393	0.812007	0.740102	0.787906	0.847714	0.868964	0.786047	0.856748	0.777279	0.835492	0.830315	0.824461	0.859381	0.764479	0.820805	0.632218	0.751745	0.751247	0.707273	0.7841	0.845184	0.877421	0.788471	0.823947	0.801203	0.765689	0.789934	0.824712	0.822568	0.772265	0.808124	0.837396
	0.882707	0.778947	0.882451	0.862044	0.858017	0.837863	0.885724	0.845422	0.804328	0.882796	0.869053	0.792358	0.851184	0.855043	0.900726	0.85051	0.872484	0.886894	0.856279	0.754323	0.858552	0.902002	0.836434	0.85582	0.893163	0.860817	0.866847	0.824531	0.873492	0.891488	0.84816	0.865493	0.744407	0.776776	0.783457	0.872008	0.853673	0.821271	0.906553	0.846543	0.909613	0.911867	0.856864	0.820247	0.904286	0.89498	0.809136	0.839074	0.909289
	0.789604	0.619775	0.716604	0.793447	0.83251	0.753398	0.781971	0.789672	0.709864	0.820649	0.784556	0.803945	0.830813	0.800854	0.831959	0.849527	0.754613	0.777769	0.833772	0.718608	0.699716	0.829482	0.839211	0.70302	0.841735	0.755469	0.805782	0.744769	0.861433	0.805097	0.807481	0.791287	0.570723	0.670994	0.711982	0.732592	0.722391	0.820186	0.854235	0.775902	0.837343	0.811453	0.70692	0.82789	0.824381	0.754201	0.73672	0.831186	0.841806
	0.861774	0.787007	0.816634	0.856078	0.860396	0.800607	0.875016	0.785777	0.839589	0.871483	0.868007	0.775193	0.821836	0.840007	0.828165	0.836053	0.847503	0.873717	0.852404	0.790843	0.849735	0.883101	0.864984	0.833551	0.866448	0.83314	0.840986	0.814314	0.850854	0.880442	0.804219	0.85881	0.734512	0.774486	0.786237	0.759807	0.80515	0.798239	0.861818	0.830107	0.852935	0.857286	0.833926	0.786326	0.85825	0.861189	0.784629	0.801584	0.844284
	0.910984	0.764992	0.85061	0.863199	0.872703	0.830737	0.891041	0.839455	0.823969	0.891999	0.886397	0.806143	0.863868	0.852143	0.897827	0.873482	0.878182	0.898129	0.875637	0.770212	0.837003	0.924716	0.871604	0.829689	0.920397	0.863125	0.876814	0.828279	0.878899	0.909379	0.837417	0.881544	0.702415	0.760534	0.777812	0.805698	0.832534	0.848502	0.898759	0.855429	0.914971	0.914215	0.833637	0.866062	0.898631	0.889871	0.810967	0.861751	0.899209
	0.850264	0.865047	0.89986	0.878085	0.800964	0.856955	0.888456	0.810106	0.80174	0.840521	0.859585	0.697238	0.803236	0.801863	0.787376	0.770721	0.888588	0.862818	0.849071	0.824103	0.893675	0.854278	0.771049	0.877932	0.805082	0.855525	0.832116	0.791289	0.825893	0.83315	0.854635	0.876021	0.882989	0.826072	0.798815	0.86511	0.862449	0.737048	0.806029	0.838845	0.875085	0.889547	0.886315	0.73529	0.865063	0.891272	0.809438	0.782766	0.82608
[truncated: 47 more columns]

## Sheet: Clinical cohort
Sample	IHC	florescent PCR-based assay w/ markers BAT-25, BAT-26, NR-21, NR-24, & mono-27	Year of birth	Gender	pTNM	Grade	Side
13549	MLH1 - neg MSH2 - pos MSH6 - pos PMS2 - neg	MSI-High	1958	M	pT2N0	NA	Left
17644	MLH1 - neg MSH2 - pos MSH6 - pos PMS2 - neg	MSI-High	1947	F	NA	II	Right
6288	MLH1 - pos MSH2 - neg MSH6 - neg PMS2 - pos	MSI-High	1977	F	pT2N0	NA	Right
6592	MLH1 - POS MSH2 - POS MSH6 - POS PMS2 - NEG only	MSI-High	1937	M	pT3N0	NA	Right
14297	MLH1 - NEG MSH2 - POS MSH6 - POS PMS2 - NEG	MSI-High	1941	F	pT3N1b	II	Right
5197	MLH1 - POS MSH2 - NEG MSH6 - NEG PMS2 - POS	MSI-High	1966	M	pT3N0	II	Right
9910	MLH1 - pos MSH2 - neg MSH6 - neg PMS2 - pos	MSI-High	1972	M	pT3N0	III	Right
18847	MLH1 - POS MSH2 - NEG MSH6 - NEG PMS2 - POS	MSI-High	1942	M	pT3N1	II-III	Right
2301	MLH1 - pos MSH2 - pos MSH6 - pos PMS2 - pos	MSI-Stable	1938	M	pT3N0	I-II	Left
29969	MLH1 - POS MSH2 - POS MSH6 - POS PMS2 - POS	MSI-Stable	1938	F	pT3N0	I	Right
19587	MLH1 - pos MSH2 - pos MSH6 - pos PMS2 - pos	MSI-Stable	1942	F	pT3N1	II	Left
28322	NA	MSI-Stable	1952	F	pT3N0	NA	Right
30497	NA	MSI-Stable	1948	M	pT3N0	I-II	Left
1563	NA	MSI-Stable	1973	F	pT3N2	II	Left
8345	NA	MSI-Stable	1963	M	pT3N2M1	II	Right
17306	NA	MSI-Stable	1939	F	pT3N0	II	Right
750	MLH1 - pos MSH2 - pos MSH6 - pos PMS2 - pos	NA	1958	F	pT2N0	I	Left
