# Supplementary material for: Novel Proteome Extraction Method Illustrates a Conserved Immunological Signature of MSI-H Colorectal Tumors
Source: Mol Cell Proteomics. 2020 Nov 25;19(10):1619–31. doi: 10.1074/mcp.RA120.002152 (PMC8015011; doi:10.1074/mcp.RA120.002152)
Supplement: Supplementary file 1 [file mmc1.zip › 161224_1_supp_556361_qc7r7w.xlsx]

## Sheet: 67 proteins OE in MSI-H
APEH
APOBR
APOL2
ARHGDIB
ATP6V1A
ATP6V1B2
ATP6V1H
CA2
CAMP
CASP1
CD74
CLUH
CORO1A
EZR
FERMT3
FKBP11
GBP1
GMPPA
GMPPB
GRB2
GRN
GYS1
HLA-DQB1
HLA-DRA
HLA-DRB1
ICAM1
IFI30
IGJ
IMPDH2
LAP3
LCP1
LGALS9
ME2
MMP9
MZB1
NARS
PAPSS2
PFKP
PIGR
PSMA5
PSMB1
PSMB10
PSMB3
PSMB8
PSMB9
PSME1
PSME2
PTPRC
RPL19
RPL31
RPL35A
RPL36AL
RPL8
RPS23
RPS26;RPS26P11
SEC61B
SH3BGRL3
STAT1
STX12
TAP1
TAP2
TMEM173
TXNDC17
TYMP
WARS
WIPF1
XPO7

## Sheet: enrichment GO Process
#pathway ID	pathway description	observed gene count	false discovery rate	matching proteins in your network (IDs)	matching proteins in your network (labels)
GO.0044403	symbiosis, encompassing mutualism through parasitism	20	8.77e-10	ENSP00000216802,ENSP00000225426,ENSP00000225430,ENSP00000262193,ENSP00000262584,ENSP00000264832,ENSP00000271308,ENSP00000273398,ENSP00000276390,ENSP00000296674,ENSP00000339007,ENSP00000348849,ENSP00000351314,ENSP00000352522,ENSP00000353099,ENSP00000354394,ENSP00000372155,ENSP00000386717,ENSP00000393393,ENSP00000458149	ATP6V1A,ATP6V1B2,ATP6V1H,CAMP,GRB2,HLA-DRB1,ICAM1,PSMA5,PSMB1,PSMB10,PSMB3,PSME1,PSME2,RPL19,RPL31,RPL35A,RPL8,RPS23,RPS26,STAT1
GO.0051704	multi-organism process	29	4.27e-09	ENSP00000053867,ENSP00000216802,ENSP00000225426,ENSP00000225430,ENSP00000249066,ENSP00000254801,ENSP00000262193,ENSP00000262584,ENSP00000264832,ENSP00000271308,ENSP00000273398,ENSP00000276390,ENSP00000296674,ENSP00000331288,ENSP00000339007,ENSP00000348849,ENSP00000351314,ENSP00000352522,ENSP00000352802,ENSP00000353099,ENSP00000354394,ENSP00000356346,ENSP00000359504,ENSP00000361405,ENSP00000372155…	APOL2,ATP6V1A,ATP6V1B2,ATP6V1H,CAMP,CASP1,GBP1,GRB2,GRN,HLA-DRB1,ICAM1,IGJ,MMP9,PSMA5,PSMB1,PSMB10,PSMB3,PSME1,PSME2,PTPRC,RPL19,RPL31,RPL35A,RPL8,RPS23,RPS26,STAT1,TMEM173,WIPF1
GO.0006955	immune response	22	5.12e-08	ENSP00000009530,ENSP00000216802,ENSP00000219150,ENSP00000225426,ENSP00000228945,ENSP00000254801,ENSP00000262193,ENSP00000264832,ENSP00000271308,ENSP00000315757,ENSP00000331288,ENSP00000339007,ENSP00000348888,ENSP00000351314,ENSP00000352802,ENSP00000353099,ENSP00000354394,ENSP00000359504,ENSP00000372155,ENSP00000384886,ENSP00000410076,ENSP00000458149	ARHGDIB,CAMP,CASP1,CD74,CORO1A,GBP1,GRB2,HLA-DRB1,ICAM1,IFI30,IGJ,LCP1,PIGR,PSMA5,PSMB1,PSMB10,PSMB3,PSME1,PSME2,STAT1,TMEM173,WIPF1
GO.0016032	viral process	17	7.9e-08	ENSP00000216802,ENSP00000225426,ENSP00000225430,ENSP00000262193,ENSP00000262584,ENSP00000264832,ENSP00000271308,ENSP00000296674,ENSP00000339007,ENSP00000348849,ENSP00000351314,ENSP00000352522,ENSP00000353099,ENSP00000354394,ENSP00000372155,ENSP00000386717,ENSP00000393393	ATP6V1H,GRB2,HLA-DRB1,ICAM1,PSMA5,PSMB1,PSMB10,PSMB3,PSME1,PSME2,RPL19,RPL31,RPL35A,RPL8,RPS23,RPS26,STAT1
GO.0019882	antigen processing and presentation	11	7.9e-08	ENSP00000009530,ENSP00000216802,ENSP00000223641,ENSP00000225426,ENSP00000262193,ENSP00000264832,ENSP00000271308,ENSP00000351314,ENSP00000353099,ENSP00000372155,ENSP00000384886	CD74,HLA-DRB1,ICAM1,IFI30,PSMA5,PSMB1,PSMB10,PSMB3,PSME1,PSME2,SEC61B
GO.0002478	antigen processing and presentation of exogenous peptide antigen	10	8.12e-08	ENSP00000009530,ENSP00000216802,ENSP00000223641,ENSP00000225426,ENSP00000262193,ENSP00000271308,ENSP00000351314,ENSP00000353099,ENSP00000372155,ENSP00000384886	CD74,HLA-DRB1,IFI30,PSMA5,PSMB1,PSMB10,PSMB3,PSME1,PSME2,SEC61B
GO.0042590	antigen processing and presentation of exogenous peptide antigen via MHC class I	8	1.07e-07	ENSP00000216802,ENSP00000223641,ENSP00000225426,ENSP00000262193,ENSP00000271308,ENSP00000351314,ENSP00000372155,ENSP00000384886	IFI30,PSMA5,PSMB1,PSMB10,PSMB3,PSME1,PSME2,SEC61B
GO.0002682	regulation of immune system process	21	2.16e-07	ENSP00000009530,ENSP00000216802,ENSP00000219150,ENSP00000225426,ENSP00000262193,ENSP00000264832,ENSP00000271308,ENSP00000285379,ENSP00000303920,ENSP00000331288,ENSP00000339007,ENSP00000348888,ENSP00000351314,ENSP00000352522,ENSP00000352802,ENSP00000353099,ENSP00000354394,ENSP00000356346,ENSP00000359504,ENSP00000372155,ENSP00000378856	ATP6V1H,CA2,CD74,CORO1A,GBP1,GRB2,HLA-DRB1,ICAM1,LGALS9,MZB1,PIGR,PSMA5,PSMB1,PSMB10,PSMB3,PSME1,PSME2,PTPRC,STAT1,TMEM173,WIPF1
GO.0045087	innate immune response	18	2.16e-07	ENSP00000216802,ENSP00000219150,ENSP00000225426,ENSP00000254801,ENSP00000262193,ENSP00000264832,ENSP00000271308,ENSP00000331288,ENSP00000339007,ENSP00000351314,ENSP00000352802,ENSP00000353099,ENSP00000354394,ENSP00000359504,ENSP00000372155,ENSP00000384886,ENSP00000410076,ENSP00000458149	CAMP,CASP1,CORO1A,GBP1,GRB2,HLA-DRB1,ICAM1,IFI30,IGJ,PSMA5,PSMB1,PSMB10,PSMB3,PSME1,PSME2,STAT1,TMEM173,WIPF1
GO.0002684	positive regulation of immune system process	17	2.34e-07	ENSP00000009530,ENSP00000216802,ENSP00000219150,ENSP00000225426,ENSP00000262193,ENSP00000264832,ENSP00000271308,ENSP00000285379,ENSP00000303920,ENSP00000331288,ENSP00000339007,ENSP00000351314,ENSP00000352802,ENSP00000353099,ENSP00000356346,ENSP00000372155,ENSP00000378856	CA2,CD74,CORO1A,GRB2,HLA-DRB1,ICAM1,LGALS9,MZB1,PSMA5,PSMB1,PSMB10,PSMB3,PSME1,PSME2,PTPRC,TMEM173,WIPF1
GO.0050776	regulation of immune response	16	1.4e-06	ENSP00000009530,ENSP00000216802,ENSP00000225426,ENSP00000262193,ENSP00000264832,ENSP00000271308,ENSP00000331288,ENSP00000339007,ENSP00000348888,ENSP00000351314,ENSP00000352802,ENSP00000353099,ENSP00000354394,ENSP00000356346,ENSP00000372155,ENSP00000378856	CD74,GRB2,HLA-DRB1,ICAM1,LGALS9,PIGR,PSMA5,PSMB1,PSMB10,PSMB3,PSME1,PSME2,PTPRC,STAT1,TMEM173,WIPF1
GO.0002479	antigen processing and presentation of exogenous peptide antigen via MHC class I, TAP-dependent	7	1.77e-06	ENSP00000216802,ENSP00000223641,ENSP00000225426,ENSP00000262193,ENSP00000271308,ENSP00000351314,ENSP00000372155	PSMA5,PSMB1,PSMB10,PSMB3,PSME1,PSME2,SEC61B
GO.0006952	defense response	20	2.07e-06	ENSP00000009530,ENSP00000216802,ENSP00000219150,ENSP00000225426,ENSP00000249066,ENSP00000254801,ENSP00000262193,ENSP00000271308,ENSP00000331288,ENSP00000339007,ENSP00000351314,ENSP00000352802,ENSP00000353099,ENSP00000354394,ENSP00000356346,ENSP00000359504,ENSP00000372155,ENSP00000384886,ENSP00000410076,ENSP00000458149	APOL2,CAMP,CASP1,CD74,CORO1A,GBP1,GRB2,HLA-DRB1,IFI30,IGJ,PSMA5,PSMB1,PSMB10,PSMB3,PSME1,PSME2,PTPRC,STAT1,TMEM173,WIPF1
GO.0002429	immune response-activating cell surface receptor signaling pathway	10	8.19e-06	ENSP00000216802,ENSP00000225426,ENSP00000262193,ENSP00000271308,ENSP00000339007,ENSP00000351314,ENSP00000352802,ENSP00000353099,ENSP00000356346,ENSP00000372155	GRB2,HLA-DRB1,PSMA5,PSMB1,PSMB10,PSMB3,PSME1,PSME2,PTPRC,WIPF1
GO.0002768	immune response-regulating cell surface receptor signaling pathway	11	1.58e-05	ENSP00000216802,ENSP00000225426,ENSP00000262193,ENSP00000271308,ENSP00000339007,ENSP00000348888,ENSP00000351314,ENSP00000352802,ENSP00000353099,ENSP00000356346,ENSP00000372155	GRB2,HLA-DRB1,PIGR,PSMA5,PSMB1,PSMB10,PSMB3,PSME1,PSME2,PTPRC,WIPF1
GO.0002376	immune system process	22	2e-05	ENSP00000216802,ENSP00000223641,ENSP00000225426,ENSP00000228945,ENSP00000254801,ENSP00000262193,ENSP00000264832,ENSP00000271308,ENSP00000315757,ENSP00000321584,ENSP00000331288,ENSP00000339007,ENSP00000348888,ENSP00000352802,ENSP00000353099,ENSP00000354394,ENSP00000356346,ENSP00000359504,ENSP00000372155,ENSP00000384886,ENSP00000410076,ENSP00000458149	ARHGDIB,CAMP,CASP1,GBP1,GRB2,HLA-DRB1,ICAM1,IFI30,IGJ,IMPDH2,LCP1,PIGR,PSMA5,PSMB1,PSMB3,PSME1,PSME2,PTPRC,SEC61B,STAT1,TMEM173,WIPF1
GO.0042770	signal transduction in response to DNA damage	7	2.84e-05	ENSP00000216802,ENSP00000225426,ENSP00000262193,ENSP00000271308,ENSP00000339007,ENSP00000351314,ENSP00000372155	GRB2,PSMA5,PSMB1,PSMB10,PSMB3,PSME1,PSME2
GO.0006521	regulation of cellular amino acid metabolic process	6	3.39e-05	ENSP00000216802,ENSP00000225426,ENSP00000262193,ENSP00000271308,ENSP00000351314,ENSP00000372155	PSMA5,PSMB1,PSMB10,PSMB3,PSME1,PSME2
GO.0006614	SRP-dependent cotranslational protein targeting to membrane	7	3.39e-05	ENSP00000223641,ENSP00000225430,ENSP00000262584,ENSP00000296674,ENSP00000348849,ENSP00000386717,ENSP00000393393	RPL19,RPL31,RPL35A,RPL8,RPS23,RPS26,SEC61B
GO.0002252	immune effector process	11	3.4e-05	ENSP00000009530,ENSP00000219150,ENSP00000264832,ENSP00000315757,ENSP00000331288,ENSP00000339007,ENSP00000352802,ENSP00000353099,ENSP00000354394,ENSP00000356346,ENSP00000359504	CD74,CORO1A,GBP1,GRB2,HLA-DRB1,ICAM1,LCP1,PTPRC,STAT1,TMEM173,WIPF1
GO.0002253	activation of immune response	11	3.4e-05	ENSP00000216802,ENSP00000225426,ENSP00000262193,ENSP00000271308,ENSP00000331288,ENSP00000339007,ENSP00000351314,ENSP00000352802,ENSP00000353099,ENSP00000356346,ENSP00000372155	GRB2,HLA-DRB1,PSMA5,PSMB1,PSMB10,PSMB3,PSME1,PSME2,PTPRC,TMEM173,WIPF1
GO.0006977	DNA damage response, signal transduction by p53 class mediator resulting in cell cycle arrest	6	3.4e-05	ENSP00000216802,ENSP00000225426,ENSP00000262193,ENSP00000271308,ENSP00000351314,ENSP00000372155	PSMA5,PSMB1,PSMB10,PSMB3,PSME1,PSME2
GO.0050778	positive regulation of immune response	12	3.76e-05	ENSP00000009530,ENSP00000216802,ENSP00000225426,ENSP00000262193,ENSP00000271308,ENSP00000331288,ENSP00000339007,ENSP00000351314,ENSP00000352802,ENSP00000353099,ENSP00000356346,ENSP00000372155	CD74,GRB2,HLA-DRB1,PSMA5,PSMB1,PSMB10,PSMB3,PSME1,PSME2,PTPRC,TMEM173,WIPF1
GO.0051437	positive regulation of ubiquitin-protein ligase activity involved in regulation of mitotic cell cycle transition	6	4.1e-05	ENSP00000216802,ENSP00000225426,ENSP00000262193,ENSP00000271308,ENSP00000351314,ENSP00000372155	PSMA5,PSMB1,PSMB10,PSMB3,PSME1,PSME2
GO.0031571	mitotic G1 DNA damage checkpoint	6	5.57e-05	ENSP00000216802,ENSP00000225426,ENSP00000262193,ENSP00000271308,ENSP00000351314,ENSP00000372155	PSMA5,PSMB1,PSMB10,PSMB3,PSME1,PSME2
GO.0051436	negative regulation of ubiquitin-protein ligase activity involved in mitotic cell cycle	6	7.31e-05	ENSP00000216802,ENSP00000225426,ENSP00000262193,ENSP00000271308,ENSP00000351314,ENSP00000372155	PSMA5,PSMB1,PSMB10,PSMB3,PSME1,PSME2
GO.0031145	anaphase-promoting complex-dependent proteasomal ubiquitin-dependent protein catabolic process	6	7.57e-05	ENSP00000216802,ENSP00000225426,ENSP00000262193,ENSP00000271308,ENSP00000351314,ENSP00000372155	PSMA5,PSMB1,PSMB10,PSMB3,PSME1,PSME2
GO.0007166	cell surface receptor signaling pathway	21	7.98e-05	ENSP00000009530,ENSP00000216802,ENSP00000219150,ENSP00000225426,ENSP00000250101,ENSP00000262193,ENSP00000264832,ENSP00000271308,ENSP00000273398,ENSP00000276390,ENSP00000279227,ENSP00000348888,ENSP00000351314,ENSP00000352522,ENSP00000352802,ENSP00000353099,ENSP00000356346,ENSP00000359504,ENSP00000361405,ENSP00000372155,ENSP00000384886	ATP6V1A,ATP6V1B2,ATP6V1H,CD74,CORO1A,FERMT3,GBP1,HLA-DRB1,ICAM1,IFI30,MMP9,PIGR,PSMA5,PSMB1,PSMB10,PSMB3,PSME1,PSME2,PTPRC,TXNDC17,WIPF1
GO.0090382	phagosome maturation	5	0.000101	ENSP00000219150,ENSP00000273398,ENSP00000276390,ENSP00000352522,ENSP00000458149	ATP6V1A,ATP6V1B2,ATP6V1H,CAMP,CORO1A
GO.0044265	cellular macromolecule catabolic process	13	0.000119	ENSP00000216802,ENSP00000223641,ENSP00000225426,ENSP00000225430,ENSP00000262193,ENSP00000262584,ENSP00000271308,ENSP00000296674,ENSP00000348849,ENSP00000351314,ENSP00000372155,ENSP00000386717,ENSP00000393393	PSMA5,PSMB1,PSMB10,PSMB3,PSME1,PSME2,RPL19,RPL31,RPL35A,RPL8,RPS23,RPS26,SEC61B
GO.1903364	positive regulation of cellular protein catabolic process	7	0.000216	ENSP00000216802,ENSP00000225426,ENSP00000262193,ENSP00000271308,ENSP00000338934,ENSP00000351314,ENSP00000372155	EZR,PSMA5,PSMB1,PSMB10,PSMB3,PSME1,PSME2
GO.0019083	viral transcription	6	0.000358	ENSP00000225430,ENSP00000262584,ENSP00000296674,ENSP00000348849,ENSP00000386717,ENSP00000393393	RPL19,RPL31,RPL35A,RPL8,RPS23,RPS26
GO.0060333	interferon-gamma-mediated signaling pathway	5	0.000387	ENSP00000264832,ENSP00000353099,ENSP00000354394,ENSP00000359504,ENSP00000384886	GBP1,HLA-DRB1,ICAM1,IFI30,STAT1
GO.0000184	nuclear-transcribed mRNA catabolic process, nonsense-mediated decay	6	0.000427	ENSP00000225430,ENSP00000262584,ENSP00000296674,ENSP00000348849,ENSP00000386717,ENSP00000393393	RPL19,RPL31,RPL35A,RPL8,RPS23,RPS26
GO.0044281	small molecule metabolic process	20	0.000468	ENSP00000009530,ENSP00000216802,ENSP00000225426,ENSP00000249066,ENSP00000252029,ENSP00000262193,ENSP00000271308,ENSP00000273398,ENSP00000276390,ENSP00000309092,ENSP00000315925,ENSP00000317904,ENSP00000321070,ENSP00000321584,ENSP00000347495,ENSP00000351314,ENSP00000370517,ENSP00000372155,ENSP00000406157,ENSP00000457539	APOBR,APOL2,ATP6V1A,ATP6V1B2,CD74,GMPPA,GMPPB,GYS1,IMPDH2,ME2,PAPSS2,PFKP,PSMA5,PSMB1,PSMB10,PSMB3,PSME1,PSME2,TYMP,WARS
GO.0002223	stimulatory C-type lectin receptor signaling pathway	6	0.000475	ENSP00000216802,ENSP00000225426,ENSP00000262193,ENSP00000271308,ENSP00000351314,ENSP00000372155	PSMA5,PSMB1,PSMB10,PSMB3,PSME1,PSME2
GO.0019080	viral gene expression	6	0.000517	ENSP00000225430,ENSP00000262584,ENSP00000296674,ENSP00000348849,ENSP00000386717,ENSP00000393393	RPL19,RPL31,RPL35A,RPL8,RPS23,RPS26
GO.0090263	positive regulation of canonical Wnt signaling pathway	6	0.000626	ENSP00000216802,ENSP00000225426,ENSP00000262193,ENSP00000271308,ENSP00000351314,ENSP00000372155	PSMA5,PSMB1,PSMB10,PSMB3,PSME1,PSME2
GO.0007165	signal transduction	30	0.000805	ENSP00000009530,ENSP00000053867,ENSP00000216802,ENSP00000219150,ENSP00000223641,ENSP00000225426,ENSP00000228945,ENSP00000250101,ENSP00000262193,ENSP00000264832,ENSP00000271308,ENSP00000273398,ENSP00000276390,ENSP00000279227,ENSP00000285379,ENSP00000315757,ENSP00000338934,ENSP00000339007,ENSP00000348888,ENSP00000351314,ENSP00000352522,ENSP00000352802,ENSP00000353099,ENSP00000356346,ENSP00000359504…	ARHGDIB,ATP6V1A,ATP6V1B2,ATP6V1H,CA2,CASP1,CD74,CORO1A,EZR,FERMT3,GBP1,GRB2,GRN,HLA-DRB1,ICAM1,IFI30,LCP1,LGALS9,MMP9,PIGR,PSMA5,PSMB1,PSMB10,PSMB3,PSME1,PSME2,PTPRC,SEC61B,TXNDC17,WIPF1
GO.0048585	negative regulation of response to stimulus	15	0.000959	ENSP00000009530,ENSP00000216802,ENSP00000225426,ENSP00000262193,ENSP00000264832,ENSP00000271308,ENSP00000303920,ENSP00000339007,ENSP00000351314,ENSP00000354394,ENSP00000356346,ENSP00000359504,ENSP00000361405,ENSP00000372155,ENSP00000378856	CD74,GBP1,GRB2,ICAM1,LGALS9,MMP9,MZB1,PSMA5,PSMB1,PSMB10,PSMB3,PSME1,PSME2,PTPRC,STAT1
GO.0090090	negative regulation of canonical Wnt signaling pathway	6	0.00147	ENSP00000216802,ENSP00000225426,ENSP00000262193,ENSP00000271308,ENSP00000351314,ENSP00000372155	PSMA5,PSMB1,PSMB10,PSMB3,PSME1,PSME2
GO.0071346	cellular response to interferon-gamma	5	0.00154	ENSP00000264832,ENSP00000353099,ENSP00000354394,ENSP00000359504,ENSP00000384886	GBP1,HLA-DRB1,ICAM1,IFI30,STAT1
GO.0002218	activation of innate immune response	7	0.00174	ENSP00000216802,ENSP00000225426,ENSP00000262193,ENSP00000271308,ENSP00000331288,ENSP00000351314,ENSP00000372155	PSMA5,PSMB1,PSMB10,PSMB3,PSME1,PSME2,TMEM173
GO.0019058	viral life cycle	7	0.00182	ENSP00000225430,ENSP00000262584,ENSP00000264832,ENSP00000296674,ENSP00000348849,ENSP00000386717,ENSP00000393393	ICAM1,RPL19,RPL31,RPL35A,RPL8,RPS23,RPS26
GO.0009968	negative regulation of signal transduction	13	0.00186	ENSP00000009530,ENSP00000216802,ENSP00000225426,ENSP00000262193,ENSP00000264832,ENSP00000271308,ENSP00000339007,ENSP00000351314,ENSP00000354394,ENSP00000356346,ENSP00000359504,ENSP00000361405,ENSP00000372155	CD74,GBP1,GRB2,ICAM1,MMP9,PSMA5,PSMB1,PSMB10,PSMB3,PSME1,PSME2,PTPRC,STAT1
GO.0045088	regulation of innate immune response	8	0.0021	ENSP00000216802,ENSP00000225426,ENSP00000262193,ENSP00000271308,ENSP00000331288,ENSP00000351314,ENSP00000354394,ENSP00000372155	PSMA5,PSMB1,PSMB10,PSMB3,PSME1,PSME2,STAT1,TMEM173
GO.0071822	protein complex subunit organization	15	0.00216	ENSP00000009530,ENSP00000219150,ENSP00000225430,ENSP00000262584,ENSP00000279227,ENSP00000296674,ENSP00000303920,ENSP00000315757,ENSP00000321584,ENSP00000338934,ENSP00000348849,ENSP00000352802,ENSP00000353099,ENSP00000386717,ENSP00000393393	CD74,CORO1A,EZR,FERMT3,HLA-DRB1,IMPDH2,LCP1,MZB1,RPL19,RPL31,RPL35A,RPL8,RPS23,RPS26,WIPF1
GO.0044700	single organism signaling	30	0.0024	ENSP00000009530,ENSP00000053867,ENSP00000216802,ENSP00000219150,ENSP00000223641,ENSP00000225426,ENSP00000228945,ENSP00000250101,ENSP00000262193,ENSP00000264832,ENSP00000271308,ENSP00000273398,ENSP00000276390,ENSP00000279227,ENSP00000285379,ENSP00000315757,ENSP00000338934,ENSP00000339007,ENSP00000348888,ENSP00000351314,ENSP00000352522,ENSP00000352802,ENSP00000353099,ENSP00000356346,ENSP00000359504…	ARHGDIB,ATP6V1A,ATP6V1B2,ATP6V1H,CA2,CASP1,CD74,CORO1A,EZR,FERMT3,GBP1,GRB2,GRN,HLA-DRB1,ICAM1,IFI30,LCP1,LGALS9,MMP9,PIGR,PSMA5,PSMB1,PSMB10,PSMB3,PSME1,PSME2,PTPRC,SEC61B,TXNDC17,WIPF1
GO.0072657	protein localization to membrane	8	0.00241	ENSP00000223641,ENSP00000225430,ENSP00000262584,ENSP00000296674,ENSP00000348849,ENSP00000348888,ENSP00000386717,ENSP00000393393	PIGR,RPL19,RPL31,RPL35A,RPL8,RPS23,RPS26,SEC61B
GO.0000082	G1/S transition of mitotic cell cycle	6	0.00242	ENSP00000216802,ENSP00000225426,ENSP00000262193,ENSP00000271308,ENSP00000351314,ENSP00000372155	PSMA5,PSMB1,PSMB10,PSMB3,PSME1,PSME2
GO.0006415	translational termination	6	0.00248	ENSP00000225430,ENSP00000262584,ENSP00000296674,ENSP00000348849,ENSP00000386717,ENSP00000393393	RPL19,RPL31,RPL35A,RPL8,RPS23,RPS26
GO.0006950	response to stress	24	0.00276	ENSP00000009530,ENSP00000216802,ENSP00000219150,ENSP00000223641,ENSP00000225426,ENSP00000249066,ENSP00000254801,ENSP00000262193,ENSP00000271308,ENSP00000279227,ENSP00000285379,ENSP00000331288,ENSP00000339007,ENSP00000351314,ENSP00000352802,ENSP00000353099,ENSP00000354394,ENSP00000356346,ENSP00000359504,ENSP00000370517,ENSP00000372155,ENSP00000384886,ENSP00000406157,ENSP00000458149	APOL2,CA2,CAMP,CD74,CORO1A,FERMT3,GBP1,GRB2,HLA-DRB1,IFI30,IGJ,PAPSS2,PFKP,PSMA5,PSMB1,PSMB10,PSMB3,PSME1,PSME2,PTPRC,SEC61B,STAT1,TMEM173,WIPF1
GO.0044710	single-organism metabolic process	27	0.00276	ENSP00000009530,ENSP00000216802,ENSP00000223641,ENSP00000225426,ENSP00000249066,ENSP00000250101,ENSP00000252029,ENSP00000262193,ENSP00000270792,ENSP00000271308,ENSP00000273398,ENSP00000276390,ENSP00000309092,ENSP00000315925,ENSP00000317904,ENSP00000321070,ENSP00000321584,ENSP00000338934,ENSP00000339007,ENSP00000347495,ENSP00000351314,ENSP00000361405,ENSP00000370517,ENSP00000372155,ENSP00000384886…	APOBR,APOL2,ATP6V1A,ATP6V1B2,CD74,EZR,GMPPA,GMPPB,GRB2,GYS1,IFI30,IMPDH2,ME2,MMP9,PAPSS2,PFKP,PSMA5,PSMB1,PSMB10,PSMB3,PSME1,PSME2,SEC61B,SH3BGRL3,TXNDC17,TYMP,WARS
GO.0071702	organic substance transport	17	0.00309	ENSP00000009530,ENSP00000223641,ENSP00000225430,ENSP00000249066,ENSP00000252512,ENSP00000262584,ENSP00000273398,ENSP00000276390,ENSP00000285379,ENSP00000296674,ENSP00000338934,ENSP00000348849,ENSP00000352522,ENSP00000363054,ENSP00000386717,ENSP00000393393,ENSP00000457539	APOBR,APOL2,ATP6V1A,ATP6V1B2,ATP6V1H,CA2,CD74,EZR,RPL19,RPL31,RPL35A,RPL8,RPS23,RPS26,SEC61B,STX12,XPO7
GO.0051716	cellular response to stimulus	33	0.00344	ENSP00000009530,ENSP00000053867,ENSP00000216802,ENSP00000219150,ENSP00000223641,ENSP00000225426,ENSP00000228945,ENSP00000250101,ENSP00000262193,ENSP00000271308,ENSP00000273398,ENSP00000276390,ENSP00000279227,ENSP00000315757,ENSP00000321584,ENSP00000331288,ENSP00000338934,ENSP00000339007,ENSP00000348888,ENSP00000351314,ENSP00000352522,ENSP00000352802,ENSP00000353099,ENSP00000354394,ENSP00000356346…	ARHGDIB,ATP6V1A,ATP6V1B2,ATP6V1H,CASP1,CD74,CORO1A,EZR,FERMT3,GBP1,GRB2,GRN,HLA-DRB1,IFI30,IMPDH2,LCP1,LGALS9,MMP9,PAPSS2,PFKP,PIGR,PSMA5,PSMB1,PSMB10,PSMB3,PSME1,PSME2,PTPRC,SEC61B,STAT1,TMEM173,TXNDC17,WIPF1
GO.0071345	cellular response to cytokine stimulus	9	0.00359	ENSP00000009530,ENSP00000219150,ENSP00000250101,ENSP00000321584,ENSP00000331288,ENSP00000353099,ENSP00000354394,ENSP00000359504,ENSP00000384886	CD74,CORO1A,GBP1,HLA-DRB1,IFI30,IMPDH2,STAT1,TMEM173,TXNDC17
GO.0006414	translational elongation	6	0.00365	ENSP00000225430,ENSP00000262584,ENSP00000296674,ENSP00000348849,ENSP00000386717,ENSP00000393393	RPL19,RPL31,RPL35A,RPL8,RPS23,RPS26
GO.1901575	organic substance catabolic process	15	0.00365	ENSP00000216802,ENSP00000223641,ENSP00000225426,ENSP00000225430,ENSP00000252029,ENSP00000262193,ENSP00000262584,ENSP00000271308,ENSP00000296674,ENSP00000348849,ENSP00000351314,ENSP00000370517,ENSP00000372155,ENSP00000386717,ENSP00000393393	PFKP,PSMA5,PSMB1,PSMB10,PSMB3,PSME1,PSME2,RPL19,RPL31,RPL35A,RPL8,RPS23,RPS26,SEC61B,TYMP
GO.0051707	response to other organism	10	0.00383	ENSP00000254801,ENSP00000264832,ENSP00000331288,ENSP00000352802,ENSP00000353099,ENSP00000354394,ENSP00000356346,ENSP00000359504,ENSP00000410076,ENSP00000458149	CAMP,CASP1,GBP1,HLA-DRB1,ICAM1,IGJ,PTPRC,STAT1,TMEM173,WIPF1
GO.0000209	protein polyubiquitination	6	0.00422	ENSP00000216802,ENSP00000225426,ENSP00000262193,ENSP00000271308,ENSP00000351314,ENSP00000372155	PSMA5,PSMB1,PSMB10,PSMB3,PSME1,PSME2
GO.0010499	proteasomal ubiquitin-independent protein catabolic process	3	0.00451	ENSP00000262193,ENSP00000271308,ENSP00000351314	PSMA5,PSMB1,PSMB10
GO.0031331	positive regulation of cellular catabolic process	8	0.00451	ENSP00000216802,ENSP00000225426,ENSP00000262193,ENSP00000271308,ENSP00000338934,ENSP00000351314,ENSP00000370517,ENSP00000372155	EZR,PFKP,PSMA5,PSMB1,PSMB10,PSMB3,PSME1,PSME2
GO.0009056	catabolic process	16	0.00467	ENSP00000216802,ENSP00000223641,ENSP00000225426,ENSP00000225430,ENSP00000252029,ENSP00000262193,ENSP00000262584,ENSP00000271308,ENSP00000296674,ENSP00000348849,ENSP00000351314,ENSP00000361405,ENSP00000370517,ENSP00000372155,ENSP00000386717,ENSP00000393393	MMP9,PFKP,PSMA5,PSMB1,PSMB10,PSMB3,PSME1,PSME2,RPL19,RPL31,RPL35A,RPL8,RPS23,RPS26,SEC61B,TYMP
GO.0043161	proteasome-mediated ubiquitin-dependent protein catabolic process	7	0.00484	ENSP00000216802,ENSP00000223641,ENSP00000225426,ENSP00000262193,ENSP00000271308,ENSP00000351314,ENSP00000372155	PSMA5,PSMB1,PSMB10,PSMB3,PSME1,PSME2,SEC61B
GO.0051701	interaction with host	5	0.00503	ENSP00000264832,ENSP00000273398,ENSP00000276390,ENSP00000352522,ENSP00000458149	ATP6V1A,ATP6V1B2,ATP6V1H,CAMP,ICAM1
GO.0010647	positive regulation of cell communication	15	0.00504	ENSP00000009530,ENSP00000216802,ENSP00000225426,ENSP00000262193,ENSP00000264832,ENSP00000271308,ENSP00000285379,ENSP00000351314,ENSP00000353099,ENSP00000356346,ENSP00000361405,ENSP00000370517,ENSP00000372155,ENSP00000378856,ENSP00000410076	CA2,CASP1,CD74,HLA-DRB1,ICAM1,LGALS9,MMP9,PFKP,PSMA5,PSMB1,PSMB10,PSMB3,PSME1,PSME2,PTPRC
GO.0016482	cytoplasmic transport	10	0.00565	ENSP00000219150,ENSP00000223641,ENSP00000225430,ENSP00000252512,ENSP00000262584,ENSP00000296674,ENSP00000348849,ENSP00000356346,ENSP00000386717,ENSP00000393393	CORO1A,PTPRC,RPL19,RPL31,RPL35A,RPL8,RPS23,RPS26,SEC61B,XPO7
GO.0030155	regulation of cell adhesion	9	0.00589	ENSP00000009530,ENSP00000219150,ENSP00000228945,ENSP00000264832,ENSP00000279227,ENSP00000339007,ENSP00000353099,ENSP00000356346,ENSP00000359504	ARHGDIB,CD74,CORO1A,FERMT3,GBP1,GRB2,HLA-DRB1,ICAM1,PTPRC
GO.0015031	protein transport	13	0.00603	ENSP00000009530,ENSP00000223641,ENSP00000225430,ENSP00000252512,ENSP00000262584,ENSP00000273398,ENSP00000276390,ENSP00000296674,ENSP00000348849,ENSP00000352522,ENSP00000363054,ENSP00000386717,ENSP00000393393	ATP6V1A,ATP6V1B2,ATP6V1H,CD74,RPL19,RPL31,RPL35A,RPL8,RPS23,RPS26,SEC61B,STX12,XPO7
GO.0044770	cell cycle phase transition	7	0.00604	ENSP00000216802,ENSP00000225426,ENSP00000262193,ENSP00000271308,ENSP00000351314,ENSP00000356346,ENSP00000372155	PSMA5,PSMB1,PSMB10,PSMB3,PSME1,PSME2,PTPRC
GO.0006886	intracellular protein transport	10	0.00626	ENSP00000009530,ENSP00000223641,ENSP00000225430,ENSP00000252512,ENSP00000262584,ENSP00000296674,ENSP00000348849,ENSP00000363054,ENSP00000386717,ENSP00000393393	CD74,RPL19,RPL31,RPL35A,RPL8,RPS23,RPS26,SEC61B,STX12,XPO7
GO.0051348	negative regulation of transferase activity	7	0.00647	ENSP00000216802,ENSP00000225426,ENSP00000262193,ENSP00000271308,ENSP00000351314,ENSP00000356346,ENSP00000372155	PSMA5,PSMB1,PSMB10,PSMB3,PSME1,PSME2,PTPRC
GO.0033036	macromolecule localization	17	0.00649	ENSP00000009530,ENSP00000223641,ENSP00000225430,ENSP00000249066,ENSP00000252512,ENSP00000262584,ENSP00000273398,ENSP00000276390,ENSP00000296674,ENSP00000338934,ENSP00000348849,ENSP00000348888,ENSP00000352522,ENSP00000363054,ENSP00000386717,ENSP00000393393,ENSP00000457539	APOBR,APOL2,ATP6V1A,ATP6V1B2,ATP6V1H,CD74,EZR,PIGR,RPL19,RPL31,RPL35A,RPL8,RPS23,RPS26,SEC61B,STX12,XPO7
GO.0031347	regulation of defense response	10	0.00668	ENSP00000216802,ENSP00000225426,ENSP00000262193,ENSP00000271308,ENSP00000331288,ENSP00000351314,ENSP00000352522,ENSP00000354394,ENSP00000372155,ENSP00000410076	ATP6V1H,CASP1,PSMA5,PSMB1,PSMB10,PSMB3,PSME1,PSME2,STAT1,TMEM173
GO.0044248	cellular catabolic process	14	0.00699	ENSP00000216802,ENSP00000223641,ENSP00000225426,ENSP00000225430,ENSP00000252029,ENSP00000262193,ENSP00000262584,ENSP00000271308,ENSP00000296674,ENSP00000348849,ENSP00000351314,ENSP00000372155,ENSP00000386717,ENSP00000393393	PSMA5,PSMB1,PSMB10,PSMB3,PSME1,PSME2,RPL19,RPL31,RPL35A,RPL8,RPS23,RPS26,SEC61B,TYMP
GO.0006915	apoptotic process	12	0.00706	ENSP00000216802,ENSP00000225426,ENSP00000262193,ENSP00000271308,ENSP00000303920,ENSP00000331288,ENSP00000351314,ENSP00000354394,ENSP00000361405,ENSP00000372155,ENSP00000378856,ENSP00000410076	CASP1,LGALS9,MMP9,MZB1,PSMA5,PSMB1,PSMB10,PSMB3,PSME1,PSME2,STAT1,TMEM173
GO.0023056	positive regulation of signaling	14	0.00706	ENSP00000009530,ENSP00000216802,ENSP00000225426,ENSP00000262193,ENSP00000264832,ENSP00000271308,ENSP00000285379,ENSP00000351314,ENSP00000353099,ENSP00000356346,ENSP00000361405,ENSP00000372155,ENSP00000378856,ENSP00000410076	CA2,CASP1,CD74,HLA-DRB1,ICAM1,LGALS9,MMP9,PSMA5,PSMB1,PSMB10,PSMB3,PSME1,PSME2,PTPRC
GO.0007154	cell communication	29	0.00741	ENSP00000009530,ENSP00000053867,ENSP00000216802,ENSP00000219150,ENSP00000223641,ENSP00000225426,ENSP00000228945,ENSP00000250101,ENSP00000262193,ENSP00000271308,ENSP00000273398,ENSP00000276390,ENSP00000279227,ENSP00000285379,ENSP00000315757,ENSP00000338934,ENSP00000339007,ENSP00000348888,ENSP00000351314,ENSP00000352522,ENSP00000352802,ENSP00000353099,ENSP00000356346,ENSP00000359504,ENSP00000361405…	ARHGDIB,ATP6V1A,ATP6V1B2,ATP6V1H,CA2,CASP1,CD74,CORO1A,EZR,FERMT3,GBP1,GRB2,GRN,HLA-DRB1,IFI30,LCP1,LGALS9,MMP9,PIGR,PSMA5,PSMB1,PSMB10,PSMB3,PSME1,PSME2,PTPRC,SEC61B,TXNDC17,WIPF1
GO.0006413	translational initiation	6	0.00752	ENSP00000225430,ENSP00000262584,ENSP00000296674,ENSP00000348849,ENSP00000386717,ENSP00000393393	RPL19,RPL31,RPL35A,RPL8,RPS23,RPS26
GO.0009117	nucleotide metabolic process	8	0.00756	ENSP00000252029,ENSP00000273398,ENSP00000276390,ENSP00000309092,ENSP00000315925,ENSP00000321584,ENSP00000370517,ENSP00000406157	ATP6V1A,ATP6V1B2,GMPPA,GMPPB,IMPDH2,PAPSS2,PFKP,TYMP
GO.0034655	nucleobase-containing compound catabolic process	7	0.00778	ENSP00000225430,ENSP00000252029,ENSP00000262584,ENSP00000296674,ENSP00000348849,ENSP00000386717,ENSP00000393393	RPL19,RPL31,RPL35A,RPL8,RPS23,RPS26,TYMP
GO.0009298	GDP-mannose biosynthetic process	2	0.00878	ENSP00000309092,ENSP00000315925	GMPPA,GMPPB
GO.0022614	membrane to membrane docking	2	0.00878	ENSP00000264832,ENSP00000338934	EZR,ICAM1
GO.0008104	protein localization	15	0.00899	ENSP00000009530,ENSP00000223641,ENSP00000225430,ENSP00000252512,ENSP00000262584,ENSP00000273398,ENSP00000276390,ENSP00000296674,ENSP00000338934,ENSP00000348849,ENSP00000348888,ENSP00000352522,ENSP00000363054,ENSP00000386717,ENSP00000393393	ATP6V1A,ATP6V1B2,ATP6V1H,CD74,EZR,PIGR,RPL19,RPL31,RPL35A,RPL8,RPS23,RPS26,SEC61B,STX12,XPO7
GO.0048584	positive regulation of response to stimulus	16	0.00935	ENSP00000009530,ENSP00000216802,ENSP00000225426,ENSP00000262193,ENSP00000264832,ENSP00000271308,ENSP00000331288,ENSP00000351314,ENSP00000352802,ENSP00000353099,ENSP00000356346,ENSP00000361405,ENSP00000370517,ENSP00000372155,ENSP00000378856,ENSP00000410076	CASP1,CD74,HLA-DRB1,ICAM1,LGALS9,MMP9,PFKP,PSMA5,PSMB1,PSMB10,PSMB3,PSME1,PSME2,PTPRC,TMEM173,WIPF1
GO.0045862	positive regulation of proteolysis	7	0.00947	ENSP00000216802,ENSP00000225426,ENSP00000262193,ENSP00000271308,ENSP00000351314,ENSP00000378856,ENSP00000410076	CASP1,LGALS9,PSMA5,PSMB1,PSMB10,PSMB3,PSME2
GO.0034613	cellular protein localization	12	0.00991	ENSP00000009530,ENSP00000223641,ENSP00000225430,ENSP00000252512,ENSP00000262584,ENSP00000296674,ENSP00000338934,ENSP00000348849,ENSP00000348888,ENSP00000363054,ENSP00000386717,ENSP00000393393	CD74,EZR,PIGR,RPL19,RPL31,RPL35A,RPL8,RPS23,RPS26,SEC61B,STX12,XPO7
GO.0015991	ATP hydrolysis coupled proton transport	3	0.00997	ENSP00000273398,ENSP00000276390,ENSP00000352522	ATP6V1A,ATP6V1B2,ATP6V1H
GO.0048583	regulation of response to stimulus	22	0.0107	ENSP00000009530,ENSP00000216802,ENSP00000225426,ENSP00000228945,ENSP00000262193,ENSP00000264832,ENSP00000271308,ENSP00000303920,ENSP00000331288,ENSP00000348888,ENSP00000351314,ENSP00000352522,ENSP00000352802,ENSP00000353099,ENSP00000354394,ENSP00000356346,ENSP00000359504,ENSP00000361405,ENSP00000370517,ENSP00000372155,ENSP00000378856,ENSP00000410076	ARHGDIB,ATP6V1H,CASP1,CD74,GBP1,HLA-DRB1,ICAM1,LGALS9,MMP9,MZB1,PFKP,PIGR,PSMA5,PSMB1,PSMB10,PSMB3,PSME1,PSME2,PTPRC,STAT1,TMEM173,WIPF1
GO.0033572	transferrin transport	3	0.0118	ENSP00000273398,ENSP00000276390,ENSP00000352522	ATP6V1A,ATP6V1B2,ATP6V1H
GO.0033622	integrin activation	2	0.0118	ENSP00000279227,ENSP00000303920	FERMT3,MZB1
GO.0007159	leukocyte cell-cell adhesion	6	0.012	ENSP00000264832,ENSP00000279227,ENSP00000315757,ENSP00000338934,ENSP00000351314,ENSP00000356346	EZR,FERMT3,ICAM1,LCP1,PSMB10,PTPRC
GO.0050870	positive regulation of T cell activation	5	0.0125	ENSP00000009530,ENSP00000219150,ENSP00000339007,ENSP00000353099,ENSP00000356346	CD74,CORO1A,GRB2,HLA-DRB1,PTPRC
GO.0019221	cytokine-mediated signaling pathway	7	0.0127	ENSP00000009530,ENSP00000250101,ENSP00000264832,ENSP00000353099,ENSP00000354394,ENSP00000359504,ENSP00000384886	CD74,GBP1,HLA-DRB1,ICAM1,IFI30,STAT1,TXNDC17
GO.0022411	cellular component disassembly	8	0.0127	ENSP00000225430,ENSP00000262584,ENSP00000296674,ENSP00000315757,ENSP00000348849,ENSP00000361405,ENSP00000386717,ENSP00000393393	LCP1,MMP9,RPL19,RPL31,RPL35A,RPL8,RPS23,RPS26
GO.0016043	cellular component organization	27	0.0136	ENSP00000009530,ENSP00000223641,ENSP00000225430,ENSP00000228945,ENSP00000252029,ENSP00000262584,ENSP00000270792,ENSP00000273398,ENSP00000276390,ENSP00000279227,ENSP00000296674,ENSP00000303920,ENSP00000315757,ENSP00000321584,ENSP00000348849,ENSP00000348888,ENSP00000351314,ENSP00000352522,ENSP00000352802,ENSP00000353099,ENSP00000356346,ENSP00000361405,ENSP00000363054,ENSP00000386717,ENSP00000388872…	ARHGDIB,ATP6V1A,ATP6V1B2,ATP6V1H,CAMP,CD74,FERMT3,HLA-DRB1,IMPDH2,KIAA0664,LCP1,MMP9,MZB1,PIGR,PSMB10,PTPRC,RPL19,RPL31,RPL35A,RPL8,RPS23,RPS26,SEC61B,SH3BGRL3,STX12,TYMP,WIPF1
GO.0042981	regulation of apoptotic process	13	0.0138	ENSP00000009530,ENSP00000216802,ENSP00000219150,ENSP00000225426,ENSP00000262193,ENSP00000264832,ENSP00000271308,ENSP00000351314,ENSP00000354394,ENSP00000361405,ENSP00000372155,ENSP00000378856,ENSP00000410076	CASP1,CD74,CORO1A,ICAM1,LGALS9,MMP9,PSMA5,PSMB1,PSMB10,PSMB3,PSME1,PSME2,STAT1
GO.0002694	regulation of leukocyte activation	7	0.014	ENSP00000009530,ENSP00000219150,ENSP00000303920,ENSP00000339007,ENSP00000353099,ENSP00000356346,ENSP00000378856	CD74,CORO1A,GRB2,HLA-DRB1,LGALS9,MZB1,PTPRC
GO.1902580	single-organism cellular localization	10	0.0141	ENSP00000053867,ENSP00000223641,ENSP00000225430,ENSP00000262584,ENSP00000296674,ENSP00000348849,ENSP00000348888,ENSP00000386717,ENSP00000388872,ENSP00000393393	GRN,KIAA0664,PIGR,RPL19,RPL31,RPL35A,RPL8,RPS23,RPS26,SEC61B
GO.0043066	negative regulation of apoptotic process	10	0.0144	ENSP00000009530,ENSP00000216802,ENSP00000219150,ENSP00000225426,ENSP00000262193,ENSP00000264832,ENSP00000271308,ENSP00000351314,ENSP00000361405,ENSP00000372155	CD74,CORO1A,ICAM1,MMP9,PSMA5,PSMB1,PSMB10,PSMB3,PSME1,PSME2
GO.0050670	regulation of lymphocyte proliferation	5	0.0144	ENSP00000009530,ENSP00000219150,ENSP00000303920,ENSP00000353099,ENSP00000356346	CD74,CORO1A,HLA-DRB1,MZB1,PTPRC
GO.0002697	regulation of immune effector process	7	0.0147	ENSP00000009530,ENSP00000264832,ENSP00000303920,ENSP00000331288,ENSP00000352522,ENSP00000356346,ENSP00000378856	ATP6V1H,CD74,ICAM1,LGALS9,MZB1,PTPRC,TMEM173
GO.0044802	single-organism membrane organization	9	0.0163	ENSP00000223641,ENSP00000225430,ENSP00000262584,ENSP00000296674,ENSP00000348849,ENSP00000348888,ENSP00000363054,ENSP00000386717,ENSP00000393393	PIGR,RPL19,RPL31,RPL35A,RPL8,RPS23,RPS26,SEC61B,STX12
GO.0031401	positive regulation of protein modification process	11	0.0175	ENSP00000009530,ENSP00000216802,ENSP00000225426,ENSP00000262193,ENSP00000264832,ENSP00000271308,ENSP00000351314,ENSP00000356346,ENSP00000361405,ENSP00000372155,ENSP00000378856	CD74,ICAM1,LGALS9,MMP9,PSMA5,PSMB1,PSMB10,PSMB3,PSME1,PSME2,PTPRC
GO.0031329	regulation of cellular catabolic process	9	0.0184	ENSP00000216802,ENSP00000225426,ENSP00000262193,ENSP00000271308,ENSP00000338934,ENSP00000351314,ENSP00000370517,ENSP00000372155,ENSP00000410076	CASP1,EZR,PFKP,PSMA5,PSMB1,PSMB10,PSMB3,PSME1,PSME2
GO.0051347	positive regulation of transferase activity	8	0.0212	ENSP00000009530,ENSP00000216802,ENSP00000225426,ENSP00000262193,ENSP00000271308,ENSP00000351314,ENSP00000356346,ENSP00000372155	CD74,PSMA5,PSMB1,PSMB10,PSMB3,PSME1,PSME2,PTPRC
GO.0012501	programmed cell death	11	0.0231	ENSP00000216802,ENSP00000225426,ENSP00000262193,ENSP00000271308,ENSP00000303920,ENSP00000331288,ENSP00000351314,ENSP00000354394,ENSP00000361405,ENSP00000372155,ENSP00000378856	LGALS9,MMP9,MZB1,PSMA5,PSMB1,PSMB10,PSMB3,PSME1,PSME2,STAT1,TMEM173
GO.0031400	negative regulation of protein modification process	8	0.0235	ENSP00000216802,ENSP00000225426,ENSP00000262193,ENSP00000271308,ENSP00000351314,ENSP00000356346,ENSP00000359504,ENSP00000372155	GBP1,PSMA5,PSMB1,PSMB10,PSMB3,PSME1,PSME2,PTPRC
GO.0006508	proteolysis	11	0.0236	ENSP00000216802,ENSP00000223641,ENSP00000225426,ENSP00000226299,ENSP00000262193,ENSP00000271308,ENSP00000296456,ENSP00000351314,ENSP00000361405,ENSP00000372155,ENSP00000410076	APEH,CASP1,LAP3,MMP9,PSMA5,PSMB1,PSMB10,PSMB3,PSME1,PSME2,SEC61B
GO.0009116	nucleoside metabolic process	6	0.0236	ENSP00000252029,ENSP00000273398,ENSP00000276390,ENSP00000321584,ENSP00000370517,ENSP00000406157	ATP6V1A,ATP6V1B2,IMPDH2,PAPSS2,PFKP,TYMP
GO.0044093	positive regulation of molecular function	14	0.0237	ENSP00000009530,ENSP00000216802,ENSP00000225426,ENSP00000228945,ENSP00000262193,ENSP00000264832,ENSP00000270792,ENSP00000271308,ENSP00000331288,ENSP00000351314,ENSP00000356346,ENSP00000361405,ENSP00000378856,ENSP00000410076	ARHGDIB,CASP1,CD74,ICAM1,LGALS9,MMP9,PSMA5,PSMB1,PSMB10,PSMB3,PSME2,PTPRC,SH3BGRL3,TMEM173
GO.0002449	lymphocyte mediated immunity	4	0.0245	ENSP00000009530,ENSP00000219150,ENSP00000264832,ENSP00000353099	CD74,CORO1A,HLA-DRB1,ICAM1
GO.0032270	positive regulation of cellular protein metabolic process	12	0.0257	ENSP00000009530,ENSP00000216802,ENSP00000225426,ENSP00000262193,ENSP00000264832,ENSP00000271308,ENSP00000338934,ENSP00000351314,ENSP00000356346,ENSP00000361405,ENSP00000378856,ENSP00000410076	CASP1,CD74,EZR,ICAM1,LGALS9,MMP9,PSMA5,PSMB1,PSMB10,PSMB3,PSME2,PTPRC
GO.0009967	positive regulation of signal transduction	12	0.0264	ENSP00000009530,ENSP00000216802,ENSP00000225426,ENSP00000262193,ENSP00000264832,ENSP00000271308,ENSP00000351314,ENSP00000356346,ENSP00000361405,ENSP00000372155,ENSP00000378856,ENSP00000410076	CASP1,CD74,ICAM1,LGALS9,MMP9,PSMA5,PSMB1,PSMB10,PSMB3,PSME1,PSME2,PTPRC
GO.0046907	intracellular transport	12	0.0269	ENSP00000009530,ENSP00000219150,ENSP00000223641,ENSP00000225430,ENSP00000252512,ENSP00000262584,ENSP00000296674,ENSP00000348849,ENSP00000356346,ENSP00000363054,ENSP00000386717,ENSP00000393393	CD74,CORO1A,PTPRC,RPL19,RPL31,RPL35A,RPL8,RPS23,RPS26,SEC61B,STX12,XPO7
GO.0046649	lymphocyte activation	6	0.0289	ENSP00000219150,ENSP00000264832,ENSP00000315757,ENSP00000321584,ENSP00000351314,ENSP00000356346	CORO1A,ICAM1,IMPDH2,LCP1,PSMB10,PTPRC
GO.0035458	cellular response to interferon-beta	2	0.0325	ENSP00000331288,ENSP00000354394	STAT1,TMEM173
GO.0007162	negative regulation of cell adhesion	5	0.0326	ENSP00000009530,ENSP00000228945,ENSP00000353099,ENSP00000356346,ENSP00000359504	ARHGDIB,CD74,GBP1,HLA-DRB1,PTPRC
GO.0051051	negative regulation of transport	7	0.0337	ENSP00000009530,ENSP00000219150,ENSP00000264832,ENSP00000303920,ENSP00000359504,ENSP00000361405,ENSP00000378856	CD74,CORO1A,GBP1,ICAM1,LGALS9,MMP9,MZB1
GO.0022407	regulation of cell-cell adhesion	6	0.034	ENSP00000009530,ENSP00000219150,ENSP00000279227,ENSP00000339007,ENSP00000353099,ENSP00000356346	CD74,CORO1A,FERMT3,GRB2,HLA-DRB1,PTPRC
GO.0051249	regulation of lymphocyte activation	6	0.034	ENSP00000009530,ENSP00000219150,ENSP00000303920,ENSP00000339007,ENSP00000353099,ENSP00000356346	CD74,CORO1A,GRB2,HLA-DRB1,MZB1,PTPRC
GO.0001775	cell activation	8	0.0351	ENSP00000219150,ENSP00000264832,ENSP00000279227,ENSP00000315757,ENSP00000321584,ENSP00000339007,ENSP00000351314,ENSP00000356346	CORO1A,FERMT3,GRB2,ICAM1,IMPDH2,LCP1,PSMB10,PTPRC
GO.0031399	regulation of protein modification process	13	0.0405	ENSP00000009530,ENSP00000216802,ENSP00000225426,ENSP00000262193,ENSP00000264832,ENSP00000271308,ENSP00000339007,ENSP00000351314,ENSP00000356346,ENSP00000359504,ENSP00000361405,ENSP00000372155,ENSP00000378856	CD74,GBP1,GRB2,ICAM1,LGALS9,MMP9,PSMA5,PSMB1,PSMB10,PSMB3,PSME1,PSME2,PTPRC
GO.0008064	regulation of actin polymerization or depolymerization	4	0.0412	ENSP00000219150,ENSP00000264832,ENSP00000270792,ENSP00000339007	CORO1A,GRB2,ICAM1,SH3BGRL3
GO.0050707	regulation of cytokine secretion	4	0.0412	ENSP00000353099,ENSP00000359504,ENSP00000378856,ENSP00000410076	CASP1,GBP1,HLA-DRB1,LGALS9
GO.0030888	regulation of B cell proliferation	3	0.042	ENSP00000009530,ENSP00000303920,ENSP00000356346	CD74,MZB1,PTPRC
GO.0098542	defense response to other organism	6	0.042	ENSP00000254801,ENSP00000331288,ENSP00000354394,ENSP00000356346,ENSP00000359504,ENSP00000458149	CAMP,GBP1,IGJ,PTPRC,STAT1,TMEM173
GO.0006959	humoral immune response	4	0.0427	ENSP00000254801,ENSP00000351314,ENSP00000353099,ENSP00000458149	CAMP,HLA-DRB1,IGJ,PSMB10
GO.0006897	endocytosis	7	0.0448	ENSP00000053867,ENSP00000219150,ENSP00000338934,ENSP00000339007,ENSP00000352522,ENSP00000352802,ENSP00000457539	APOBR,ATP6V1H,CORO1A,EZR,GRB2,GRN,WIPF1
GO.0044257	cellular protein catabolic process	7	0.0475	ENSP00000216802,ENSP00000223641,ENSP00000225426,ENSP00000262193,ENSP00000271308,ENSP00000351314,ENSP00000372155	PSMA5,PSMB1,PSMB10,PSMB3,PSME1,PSME2,SEC61B
GO.0080134	regulation of response to stress	12	0.0484	ENSP00000009530,ENSP00000216802,ENSP00000225426,ENSP00000262193,ENSP00000271308,ENSP00000331288,ENSP00000351314,ENSP00000352522,ENSP00000354394,ENSP00000370517,ENSP00000372155,ENSP00000410076	ATP6V1H,CASP1,CD74,PFKP,PSMA5,PSMB1,PSMB10,PSMB3,PSME1,PSME2,STAT1,TMEM173

## Sheet: enrichment KEGG Process
#pathway ID	pathway description	observed gene count	false discovery rate	matching proteins in your network (IDs)	matching proteins in your network (labels)
3050	Proteasome	8	3.27e-10	ENSP00000216802,ENSP00000225426,ENSP00000262193,ENSP00000271308,ENSP00000351314,ENSP00000363993,ENSP00000364016,ENSP00000372155	PSMA5,PSMB1,PSMB10,PSMB3,PSMB8,PSMB9,PSME1,PSME2
4145	Phagosome	10	4.06e-09	ENSP00000219150,ENSP00000223641,ENSP00000273398,ENSP00000276390,ENSP00000346206,ENSP00000352522,ENSP00000353099,ENSP00000363054,ENSP00000378786,ENSP00000382034	ATP6V1A,ATP6V1B2,ATP6V1H,CORO1A,HLA-DQB1,HLA-DRA,HLA-DRB1,SEC61B,STX12,TAP1
4612	Antigen processing and presentation	8	4.06e-09	ENSP00000009530,ENSP00000216802,ENSP00000346206,ENSP00000353099,ENSP00000372155,ENSP00000378786,ENSP00000382034,ENSP00000384886	CD74,HLA-DQB1,HLA-DRA,HLA-DRB1,IFI30,PSME1,PSME2,TAP1
5323	Rheumatoid arthritis	7	8.48e-07	ENSP00000264832,ENSP00000273398,ENSP00000276390,ENSP00000352522,ENSP00000353099,ENSP00000378786,ENSP00000382034	ATP6V1A,ATP6V1B2,ATP6V1H,HLA-DQB1,HLA-DRA,HLA-DRB1,ICAM1
5152	Tuberculosis	8	4.76e-06	ENSP00000009530,ENSP00000219150,ENSP00000352522,ENSP00000353099,ENSP00000354394,ENSP00000378786,ENSP00000382034,ENSP00000458149	ATP6V1H,CAMP,CD74,CORO1A,HLA-DQB1,HLA-DRA,HLA-DRB1,STAT1
3010	Ribosome	7	9.69e-06	ENSP00000225430,ENSP00000262584,ENSP00000296674,ENSP00000346012,ENSP00000348849,ENSP00000386717,ENSP00000393393	RPL19,RPL31,RPL35A,RPL36AL,RPL8,RPS23,RPS26
4672	Intestinal immune network for IgA production	4	0.00053	ENSP00000348888,ENSP00000353099,ENSP00000378786,ENSP00000382034	HLA-DQB1,HLA-DRA,HLA-DRB1,PIGR
5110	Vibrio cholerae infection	4	0.00061	ENSP00000223641,ENSP00000273398,ENSP00000276390,ENSP00000352522	ATP6V1A,ATP6V1B2,ATP6V1H,SEC61B
5150	Staphylococcus aureus infection	4	0.00061	ENSP00000264832,ENSP00000353099,ENSP00000378786,ENSP00000382034	HLA-DQB1,HLA-DRA,HLA-DRB1,ICAM1
5164	Influenza A	6	0.00061	ENSP00000264832,ENSP00000353099,ENSP00000354394,ENSP00000378786,ENSP00000382034,ENSP00000410076	CASP1,HLA-DQB1,HLA-DRA,HLA-DRB1,ICAM1,STAT1
5168	Herpes simplex infection	6	0.00061	ENSP00000009530,ENSP00000346206,ENSP00000353099,ENSP00000354394,ENSP00000378786,ENSP00000382034	CD74,HLA-DQB1,HLA-DRA,HLA-DRB1,STAT1,TAP1
5416	Viral myocarditis	4	0.000756	ENSP00000264832,ENSP00000353099,ENSP00000378786,ENSP00000382034	HLA-DQB1,HLA-DRA,HLA-DRB1,ICAM1
5321	Inflammatory bowel disease (IBD)	4	0.00112	ENSP00000353099,ENSP00000354394,ENSP00000378786,ENSP00000382034	HLA-DQB1,HLA-DRA,HLA-DRB1,STAT1
4966	Collecting duct acid secretion	3	0.00158	ENSP00000273398,ENSP00000276390,ENSP00000285379	ATP6V1A,ATP6V1B2,CA2
5140	Leishmaniasis	4	0.00158	ENSP00000353099,ENSP00000354394,ENSP00000378786,ENSP00000382034	HLA-DQB1,HLA-DRA,HLA-DRB1,STAT1
5310	Asthma	3	0.00186	ENSP00000353099,ENSP00000378786,ENSP00000382034	HLA-DQB1,HLA-DRA,HLA-DRB1
51	Fructose and mannose metabolism	3	0.00263	ENSP00000309092,ENSP00000315925,ENSP00000370517	GMPPA,GMPPB,PFKP
5330	Allograft rejection	3	0.00298	ENSP00000353099,ENSP00000378786,ENSP00000382034	HLA-DQB1,HLA-DRA,HLA-DRB1
5332	Graft-versus-host disease	3	0.00335	ENSP00000353099,ENSP00000378786,ENSP00000382034	HLA-DQB1,HLA-DRA,HLA-DRB1
4940	Type I diabetes mellitus	3	0.00437	ENSP00000353099,ENSP00000378786,ENSP00000382034	HLA-DQB1,HLA-DRA,HLA-DRB1
5145	Toxoplasmosis	4	0.00684	ENSP00000353099,ENSP00000354394,ENSP00000378786,ENSP00000382034	HLA-DQB1,HLA-DRA,HLA-DRB1,STAT1
5320	Autoimmune thyroid disease	3	0.00725	ENSP00000353099,ENSP00000378786,ENSP00000382034	HLA-DQB1,HLA-DRA,HLA-DRB1
4514	Cell adhesion molecules (CAMs)	4	0.0124	ENSP00000264832,ENSP00000353099,ENSP00000378786,ENSP00000382034	HLA-DQB1,HLA-DRA,HLA-DRB1,ICAM1
4721	Synaptic vesicle cycle	3	0.0124	ENSP00000273398,ENSP00000276390,ENSP00000352522	ATP6V1A,ATP6V1B2,ATP6V1H
5120	Epithelial cell signaling in Helicobacter pylori infection	3	0.0146	ENSP00000273398,ENSP00000276390,ENSP00000352522	ATP6V1A,ATP6V1B2,ATP6V1H
5169	Epstein-Barr virus infection	4	0.0379	ENSP00000264832,ENSP00000353099,ENSP00000378786,ENSP00000382034	HLA-DQB1,HLA-DRA,HLA-DRB1,ICAM1
5322	Systemic lupus erythematosus	3	0.0387	ENSP00000353099,ENSP00000378786,ENSP00000382034	HLA-DQB1,HLA-DRA,HLA-DRB1
1100	Metabolic pathways	10	0.0443	ENSP00000226299,ENSP00000252029,ENSP00000273398,ENSP00000276390,ENSP00000309092,ENSP00000315925,ENSP00000321584,ENSP00000352522,ENSP00000370517,ENSP00000406157	ATP6V1A,ATP6V1B2,ATP6V1H,GMPPA,GMPPB,IMPDH2,LAP3,PAPSS2,PFKP,TYMP

## Sheet: 35 proteins OE in MSS
ACOT9
ACSL5
ACTN4
AHCY
BCAP31
CARKD
CCDC58
CD9
CEACAM5
CRYL1
CTNNB1
CUL4B
CYB5B
DKC1
GLS
H1F0
H2AFY
H2AFY2
HMGB1
HSD17B10
HSPH1
LMNB2
NIPSNAP3A
NOP58
SMC1A
SMS
SSBP1
SUCLA2
TGFBI
TOMM70A
TOP1
UCHL3
VAPB
VCAN
YWHAB
