# Supplementary material for: Novel Proteome Extraction Method Illustrates a Conserved Immunological Signature of MSI-H Colorectal Tumors
Source: Mol Cell Proteomics. 2020 Nov 25;19(10):1619–31. doi: 10.1074/mcp.RA120.002152 (PMC8015011; doi:10.1074/mcp.RA120.002152)
Supplement: Supplementary file 1 [file mmc1.zip › 161224_1_supp_556362_qcsrsw.xlsx]

## Sheet: 61 cor proteins STAT1
ACTR3
ANXA11
AP3S1
APOBR
APOL2
ARHGEF1
ARPC1B
ATP6V1D
ATP6V1H
CAPNS1
CAPZA1
CD74
CDC42
COPS4
COPS5
CORO1A
CTSS
DPP7
EDF1
EIF4H
EZR
FBP1
FERMT3
GAPDH
GBP1
GMPPB
GRB2
GSTO1
GYS1
HLA-A
HLA-DQB1
HLA-DRA
HLA-DRB1
ICAM1
IGHM
LAP3
LCP1
LSP1
MT-CO2
MYO1F
PML
PSMB9
PSMC3
PTPRC
PYGL
RAC2
SERPINB9
SNX27
SOD2
STAT1
STX12
STX7
TAP1
TAP2
TAPBP
TNPO1
TYMP
UBE2M
WARS
WIPF1
YBX3

## Sheet: STAT1 Enrich GO process
#pathway ID	pathway description	observed gene count	false discovery rate	matching proteins in your network (IDs)	matching proteins in your network (labels)
GO.0002252	immune effector process	15	9.23e-09	ENSP00000009530,ENSP00000219150,ENSP00000263238,ENSP00000264832,ENSP00000268058,ENSP00000314458,ENSP00000315757,ENSP00000339007,ENSP00000344871,ENSP00000352802,ENSP00000353099,ENSP00000354394,ENSP00000356346,ENSP00000359504,ENSP00000370074	ACTR3,CD74,CDC42,CORO1A,GBP1,GRB2,HLA-DRB1,ICAM1,LCP1,MYO1F,PML,PTPRC,SERPINB9,STAT1,WIPF1
GO.0050776	regulation of immune response	18	2.16e-08	ENSP00000009530,ENSP00000249071,ENSP00000253023,ENSP00000263238,ENSP00000264832,ENSP00000268058,ENSP00000298852,ENSP00000314458,ENSP00000339007,ENSP00000344871,ENSP00000352802,ENSP00000353099,ENSP00000354394,ENSP00000356346,ENSP00000356918,ENSP00000357981,ENSP00000366005,ENSP00000370074	ACTR3,CD74,CDC42,CTSS,GRB2,HLA-A,HLA-DRB1,ICAM1,MYO1F,PML,PSMC3,PTPRC,RAC2,SERPINB9,STAT1,STX7,UBE2M,WIPF1
GO.0006955	immune response	21	7.07e-08	ENSP00000009530,ENSP00000219150,ENSP00000229239,ENSP00000253023,ENSP00000263168,ENSP00000263238,ENSP00000264832,ENSP00000268058,ENSP00000298852,ENSP00000314129,ENSP00000314458,ENSP00000315757,ENSP00000339007,ENSP00000344871,ENSP00000352802,ENSP00000353099,ENSP00000354394,ENSP00000357981,ENSP00000359504,ENSP00000366005,ENSP00000370074	ACTR3,CAPZA1,CD74,CDC42,CORO1A,CTSS,GAPDH,GBP1,GRB2,HLA-A,HLA-DRB1,ICAM1,LCP1,MYO1F,PML,PSMC3,SERPINB9,STAT1,TFE3,UBE2M,WIPF1
GO.0002682	regulation of immune system process	21	9.22e-08	ENSP00000009530,ENSP00000219150,ENSP00000253023,ENSP00000263238,ENSP00000264832,ENSP00000268058,ENSP00000298852,ENSP00000314129,ENSP00000314458,ENSP00000339007,ENSP00000344871,ENSP00000352522,ENSP00000352802,ENSP00000353099,ENSP00000354394,ENSP00000356346,ENSP00000356918,ENSP00000357981,ENSP00000359504,ENSP00000366005,ENSP00000370074	ACTR3,ATP6V1H,CD74,CDC42,CORO1A,CTSS,GBP1,GRB2,HLA-A,HLA-DRB1,ICAM1,MYO1F,PML,PSMC3,PTPRC,SERPINB9,STAT1,STX7,TFE3,UBE2M,WIPF1
GO.0006952	defense response	20	1.16e-06	ENSP00000009530,ENSP00000219150,ENSP00000229239,ENSP00000249066,ENSP00000253023,ENSP00000263168,ENSP00000263238,ENSP00000268058,ENSP00000298852,ENSP00000308383,ENSP00000314458,ENSP00000339007,ENSP00000344871,ENSP00000352802,ENSP00000353099,ENSP00000354394,ENSP00000356346,ENSP00000357981,ENSP00000359504,ENSP00000366005	ACTR3,APOL2,CAPZA1,CD74,CDC42,CORO1A,CTSS,GAPDH,GBP1,GRB2,HLA-A,HLA-DRB1,LSP1,MYO1F,PML,PSMC3,PTPRC,STAT1,UBE2M,WIPF1
GO.0045087	innate immune response	16	6.99e-06	ENSP00000219150,ENSP00000229239,ENSP00000253023,ENSP00000263168,ENSP00000263238,ENSP00000264832,ENSP00000268058,ENSP00000298852,ENSP00000314458,ENSP00000339007,ENSP00000352802,ENSP00000353099,ENSP00000354394,ENSP00000357981,ENSP00000359504,ENSP00000366005	ACTR3,CAPZA1,CDC42,CORO1A,CTSS,GAPDH,GBP1,GRB2,HLA-A,HLA-DRB1,ICAM1,PML,PSMC3,STAT1,UBE2M,WIPF1
GO.0071346	cellular response to interferon-gamma	7	1.52e-05	ENSP00000229239,ENSP00000264832,ENSP00000268058,ENSP00000353099,ENSP00000354394,ENSP00000359504,ENSP00000366005	GAPDH,GBP1,HLA-A,HLA-DRB1,ICAM1,PML,STAT1
GO.0002684	positive regulation of immune system process	14	4.65e-05	ENSP00000009530,ENSP00000219150,ENSP00000253023,ENSP00000263238,ENSP00000264832,ENSP00000268058,ENSP00000298852,ENSP00000314458,ENSP00000339007,ENSP00000352802,ENSP00000353099,ENSP00000356346,ENSP00000356918,ENSP00000357981	ACTR3,CD74,CDC42,CORO1A,CTSS,GRB2,HLA-DRB1,ICAM1,PML,PSMC3,PTPRC,STX7,UBE2M,WIPF1
GO.0050778	positive regulation of immune response	12	4.65e-05	ENSP00000009530,ENSP00000253023,ENSP00000263238,ENSP00000268058,ENSP00000298852,ENSP00000314458,ENSP00000339007,ENSP00000352802,ENSP00000353099,ENSP00000356346,ENSP00000356918,ENSP00000357981	ACTR3,CD74,CDC42,CTSS,GRB2,HLA-DRB1,PML,PSMC3,PTPRC,STX7,UBE2M,WIPF1
GO.0060333	interferon-gamma-mediated signaling pathway	6	4.65e-05	ENSP00000264832,ENSP00000268058,ENSP00000353099,ENSP00000354394,ENSP00000359504,ENSP00000366005	GBP1,HLA-A,HLA-DRB1,ICAM1,PML,STAT1
GO.0030155	regulation of cell adhesion	12	5.76e-05	ENSP00000009530,ENSP00000219150,ENSP00000264832,ENSP00000268058,ENSP00000279227,ENSP00000314129,ENSP00000314458,ENSP00000339007,ENSP00000344871,ENSP00000353099,ENSP00000356346,ENSP00000359504	CD74,CDC42,CORO1A,FERMT3,GBP1,GRB2,HLA-DRB1,ICAM1,MYO1F,PML,PTPRC,TFE3
GO.0042221	response to chemical	28	6.88e-05	ENSP00000009530,ENSP00000216442,ENSP00000228251,ENSP00000229239,ENSP00000249071,ENSP00000252029,ENSP00000253023,ENSP00000263238,ENSP00000265447,ENSP00000268058,ENSP00000298852,ENSP00000308383,ENSP00000314458,ENSP00000325369,ENSP00000337261,ENSP00000338934,ENSP00000352522,ENSP00000353099,ENSP00000354394,ENSP00000356022,ENSP00000356346,ENSP00000357836,ENSP00000357981,ENSP00000358727,ENSP00000359504…	ACTR3,ANXA11,AP3S1,ARHGEF1,ATP6V1D,ATP6V1H,CD74,CDC42,CSDA,CTSS,EZR,FBP1,GAPDH,GBP1,GSTO1,HLA-A,HLA-DRB1,LSP1,PML,PSMC3,PTPRC,RAC2,SERPINB9,SNX27,SOD2,STAT1,TYMP,UBE2M
GO.0001910	regulation of leukocyte mediated cytotoxicity	5	0.000136	ENSP00000264832,ENSP00000356346,ENSP00000356918,ENSP00000366005,ENSP00000370074	HLA-A,ICAM1,PTPRC,SERPINB9,STX7
GO.0016192	vesicle-mediated transport	15	0.000269	ENSP00000263238,ENSP00000265447,ENSP00000268058,ENSP00000314458,ENSP00000325369,ENSP00000338934,ENSP00000339007,ENSP00000344871,ENSP00000350512,ENSP00000352522,ENSP00000352802,ENSP00000356918,ENSP00000357836,ENSP00000363054,ENSP00000457539	ACTR3,ANXA11,AP3S1,APOBR,ATP6V1H,CDC42,COPS5,EZR,GRB2,MYO1F,PML,SNX27,STX12,STX7,WIPF1
GO.0006909	phagocytosis	7	0.000308	ENSP00000219150,ENSP00000263238,ENSP00000265447,ENSP00000268058,ENSP00000314458,ENSP00000339007,ENSP00000352802	ACTR3,ANXA11,CDC42,CORO1A,GRB2,PML,WIPF1
GO.0007015	actin filament organization	7	0.000308	ENSP00000219150,ENSP00000249071,ENSP00000252725,ENSP00000263238,ENSP00000315757,ENSP00000338934,ENSP00000352802	ACTR3,ARPC1B,CORO1A,EZR,LCP1,RAC2,WIPF1
GO.0022407	regulation of cell-cell adhesion	9	0.000308	ENSP00000009530,ENSP00000219150,ENSP00000249071,ENSP00000268058,ENSP00000279227,ENSP00000314458,ENSP00000339007,ENSP00000353099,ENSP00000356346	CD74,CDC42,CORO1A,FERMT3,GRB2,HLA-DRB1,PML,PTPRC,RAC2
GO.0050863	regulation of T cell activation	8	0.000308	ENSP00000009530,ENSP00000219150,ENSP00000249071,ENSP00000268058,ENSP00000314458,ENSP00000339007,ENSP00000353099,ENSP00000356346	CD74,CDC42,CORO1A,GRB2,HLA-DRB1,PML,PTPRC,RAC2
GO.0050870	positive regulation of T cell activation	7	0.000308	ENSP00000009530,ENSP00000219150,ENSP00000268058,ENSP00000314458,ENSP00000339007,ENSP00000353099,ENSP00000356346	CD74,CDC42,CORO1A,GRB2,HLA-DRB1,PML,PTPRC
GO.0002376	immune system process	19	0.000368	ENSP00000229239,ENSP00000253023,ENSP00000263168,ENSP00000263238,ENSP00000264832,ENSP00000298852,ENSP00000314129,ENSP00000315757,ENSP00000339007,ENSP00000344871,ENSP00000352802,ENSP00000353099,ENSP00000354394,ENSP00000356346,ENSP00000357836,ENSP00000357981,ENSP00000359504,ENSP00000366005,ENSP00000370074	ACTR3,CAPZA1,CTSS,GAPDH,GBP1,GRB2,HLA-A,HLA-DRB1,ICAM1,LCP1,MYO1F,PSMC3,PTPRC,SERPINB9,SNX27,STAT1,TFE3,UBE2M,WIPF1
GO.0030833	regulation of actin filament polymerization	6	0.000399	ENSP00000219150,ENSP00000252725,ENSP00000263168,ENSP00000263238,ENSP00000264832,ENSP00000339007	ACTR3,ARPC1B,CAPZA1,CORO1A,GRB2,ICAM1
GO.0002429	immune response-activating cell surface receptor signaling pathway	8	0.000468	ENSP00000253023,ENSP00000263238,ENSP00000298852,ENSP00000314458,ENSP00000339007,ENSP00000352802,ENSP00000353099,ENSP00000356346	ACTR3,CDC42,GRB2,HLA-DRB1,PSMC3,PTPRC,UBE2M,WIPF1
GO.0002757	immune response-activating signal transduction	9	0.000515	ENSP00000253023,ENSP00000263238,ENSP00000298852,ENSP00000314458,ENSP00000339007,ENSP00000352802,ENSP00000353099,ENSP00000356346,ENSP00000357981	ACTR3,CDC42,CTSS,GRB2,HLA-DRB1,PSMC3,PTPRC,UBE2M,WIPF1
GO.0006897	endocytosis	10	0.000531	ENSP00000219150,ENSP00000263238,ENSP00000265447,ENSP00000268058,ENSP00000314458,ENSP00000338934,ENSP00000339007,ENSP00000352522,ENSP00000352802,ENSP00000457539	ACTR3,ANXA11,APOBR,ATP6V1H,CDC42,CORO1A,EZR,GRB2,PML,WIPF1
GO.0002697	regulation of immune effector process	9	0.000691	ENSP00000009530,ENSP00000249071,ENSP00000264832,ENSP00000268058,ENSP00000352522,ENSP00000356346,ENSP00000356918,ENSP00000366005,ENSP00000370074	ATP6V1H,CD74,HLA-A,ICAM1,PML,PTPRC,RAC2,SERPINB9,STX7
GO.0043254	regulation of protein complex assembly	8	0.000752	ENSP00000219150,ENSP00000252725,ENSP00000263168,ENSP00000263238,ENSP00000264832,ENSP00000298852,ENSP00000315757,ENSP00000339007	ACTR3,ARPC1B,CAPZA1,CORO1A,GRB2,ICAM1,LCP1,PSMC3
GO.0001911	negative regulation of leukocyte mediated cytotoxicity	3	0.000801	ENSP00000356346,ENSP00000366005,ENSP00000370074	HLA-A,PTPRC,SERPINB9
GO.0002703	regulation of leukocyte mediated immunity	6	0.00105	ENSP00000249071,ENSP00000264832,ENSP00000356346,ENSP00000356918,ENSP00000366005,ENSP00000370074	HLA-A,ICAM1,PTPRC,RAC2,SERPINB9,STX7
GO.0006950	response to stress	24	0.00116	ENSP00000009530,ENSP00000219150,ENSP00000228251,ENSP00000229239,ENSP00000249066,ENSP00000249071,ENSP00000253023,ENSP00000263168,ENSP00000263238,ENSP00000279227,ENSP00000298852,ENSP00000308383,ENSP00000314458,ENSP00000339007,ENSP00000344871,ENSP00000352802,ENSP00000353099,ENSP00000354394,ENSP00000354876,ENSP00000356022,ENSP00000356346,ENSP00000357981,ENSP00000359504,ENSP00000366005	ACTR3,APOL2,CAPZA1,CD74,CDC42,CORO1A,CSDA,CTSS,FERMT3,GAPDH,GBP1,GRB2,HLA-A,HLA-DRB1,LSP1,MT-CO2,MYO1F,PSMC3,PTPRC,RAC2,SOD2,STAT1,UBE2M,WIPF1
GO.0002443	leukocyte mediated immunity	6	0.00129	ENSP00000009530,ENSP00000219150,ENSP00000264832,ENSP00000344871,ENSP00000353099,ENSP00000370074	CD74,CORO1A,HLA-DRB1,ICAM1,MYO1F,SERPINB9
GO.0031334	positive regulation of protein complex assembly	6	0.00135	ENSP00000252725,ENSP00000263238,ENSP00000264832,ENSP00000298852,ENSP00000315757,ENSP00000339007	ACTR3,ARPC1B,GRB2,ICAM1,LCP1,PSMC3
GO.0045785	positive regulation of cell adhesion	8	0.00135	ENSP00000009530,ENSP00000219150,ENSP00000268058,ENSP00000314129,ENSP00000314458,ENSP00000339007,ENSP00000353099,ENSP00000356346	CD74,CDC42,CORO1A,GRB2,HLA-DRB1,PML,PTPRC,TFE3
GO.0090066	regulation of anatomical structure size	8	0.00151	ENSP00000219150,ENSP00000252725,ENSP00000263168,ENSP00000263238,ENSP00000264832,ENSP00000338934,ENSP00000339007,ENSP00000356022	ACTR3,ARPC1B,CAPZA1,CORO1A,EZR,GRB2,ICAM1,SOD2
GO.0048585	negative regulation of response to stimulus	14	0.00245	ENSP00000009530,ENSP00000228251,ENSP00000264832,ENSP00000298852,ENSP00000314458,ENSP00000337261,ENSP00000339007,ENSP00000354394,ENSP00000356022,ENSP00000356346,ENSP00000359504,ENSP00000364475,ENSP00000366005,ENSP00000370074	ARHGEF1,CD74,CDC42,CSDA,FBP1,GBP1,GRB2,HLA-A,ICAM1,PSMC3,PTPRC,SERPINB9,SOD2,STAT1
GO.0044403	symbiosis, encompassing mutualism through parasitism	11	0.00262	ENSP00000216442,ENSP00000264832,ENSP00000268058,ENSP00000298852,ENSP00000336712,ENSP00000339007,ENSP00000352522,ENSP00000353099,ENSP00000354394,ENSP00000366005,ENSP00000370074	ATP6V1D,ATP6V1H,GRB2,HLA-A,HLA-DRB1,ICAM1,PML,PSMC3,SERPINB9,STAT1,TNPO1
GO.0044087	regulation of cellular component biogenesis	10	0.00265	ENSP00000219150,ENSP00000249071,ENSP00000252725,ENSP00000263168,ENSP00000263238,ENSP00000264832,ENSP00000298852,ENSP00000315757,ENSP00000338934,ENSP00000339007	ACTR3,ARPC1B,CAPZA1,CORO1A,EZR,GRB2,ICAM1,LCP1,PSMC3,RAC2
GO.0032535	regulation of cellular component size	7	0.00311	ENSP00000219150,ENSP00000252725,ENSP00000263168,ENSP00000263238,ENSP00000264832,ENSP00000338934,ENSP00000339007	ACTR3,ARPC1B,CAPZA1,CORO1A,EZR,GRB2,ICAM1
GO.0050896	response to stimulus	34	0.005	ENSP00000009530,ENSP00000216442,ENSP00000228251,ENSP00000229239,ENSP00000249066,ENSP00000252029,ENSP00000253023,ENSP00000263168,ENSP00000263238,ENSP00000264832,ENSP00000265447,ENSP00000268058,ENSP00000279227,ENSP00000298852,ENSP00000314129,ENSP00000315757,ENSP00000325369,ENSP00000337261,ENSP00000338934,ENSP00000339007,ENSP00000344871,ENSP00000352522,ENSP00000353099,ENSP00000354394,ENSP00000354876…	ACTR3,ANXA11,AP3S1,APOL2,ARHGEF1,ATP6V1D,ATP6V1H,CAPZA1,CD74,CSDA,CTSS,EZR,FBP1,FERMT3,GAPDH,GBP1,GRB2,GSTO1,HLA-A,HLA-DRB1,ICAM1,LCP1,MT-CO2,MYO1F,PML,PSMC3,PTPRC,SERPINB9,SNX27,SOD2,STAT1,TFE3,TYMP,UBE2M
GO.0070887	cellular response to chemical stimulus	18	0.00513	ENSP00000009530,ENSP00000216442,ENSP00000219150,ENSP00000228251,ENSP00000229239,ENSP00000253023,ENSP00000325369,ENSP00000337261,ENSP00000352522,ENSP00000353099,ENSP00000354394,ENSP00000356022,ENSP00000357981,ENSP00000358727,ENSP00000359504,ENSP00000364475,ENSP00000366005,ENSP00000370074	AP3S1,ARHGEF1,ATP6V1D,ATP6V1H,CD74,CORO1A,CSDA,CTSS,FBP1,GAPDH,GBP1,GSTO1,HLA-A,HLA-DRB1,SERPINB9,SOD2,STAT1,UBE2M
GO.0071822	protein complex subunit organization	14	0.00525	ENSP00000009530,ENSP00000219150,ENSP00000249071,ENSP00000252725,ENSP00000263168,ENSP00000263238,ENSP00000268058,ENSP00000279227,ENSP00000315757,ENSP00000338934,ENSP00000352802,ENSP00000353099,ENSP00000356022,ENSP00000364475	ACTR3,ARPC1B,CAPZA1,CD74,CORO1A,EZR,FBP1,FERMT3,HLA-DRB1,LCP1,PML,RAC2,SOD2,WIPF1
GO.0009968	negative regulation of signal transduction	12	0.00544	ENSP00000009530,ENSP00000228251,ENSP00000264832,ENSP00000298852,ENSP00000314458,ENSP00000337261,ENSP00000339007,ENSP00000354394,ENSP00000356022,ENSP00000356346,ENSP00000359504,ENSP00000364475	ARHGEF1,CD74,CDC42,CSDA,FBP1,GBP1,GRB2,ICAM1,PSMC3,PTPRC,SOD2,STAT1
GO.0019882	antigen processing and presentation	6	0.00578	ENSP00000009530,ENSP00000264832,ENSP00000298852,ENSP00000353099,ENSP00000357981,ENSP00000366005	CD74,CTSS,HLA-A,HLA-DRB1,ICAM1,PSMC3
GO.0030838	positive regulation of actin filament polymerization	4	0.00708	ENSP00000252725,ENSP00000263238,ENSP00000264832,ENSP00000339007	ACTR3,ARPC1B,GRB2,ICAM1
GO.0006928	movement of cell or subcellular component	13	0.00998	ENSP00000249071,ENSP00000252725,ENSP00000263168,ENSP00000264832,ENSP00000268058,ENSP00000308383,ENSP00000314458,ENSP00000315757,ENSP00000325369,ENSP00000338934,ENSP00000339007,ENSP00000352802,ENSP00000356346	AP3S1,ARPC1B,CAPZA1,CDC42,EZR,GRB2,ICAM1,LCP1,LSP1,PML,PTPRC,RAC2,WIPF1
GO.0044089	positive regulation of cellular component biogenesis	7	0.0105	ENSP00000249071,ENSP00000252725,ENSP00000263238,ENSP00000264832,ENSP00000298852,ENSP00000315757,ENSP00000339007	ACTR3,ARPC1B,GRB2,ICAM1,LCP1,PSMC3,RAC2
GO.0042270	protection from natural killer cell mediated cytotoxicity	2	0.0108	ENSP00000366005,ENSP00000370074	HLA-A,SERPINB9
GO.0001775	cell activation	9	0.0109	ENSP00000219150,ENSP00000249071,ENSP00000264832,ENSP00000279227,ENSP00000315757,ENSP00000339007,ENSP00000344871,ENSP00000356346,ENSP00000357836	CORO1A,FERMT3,GRB2,ICAM1,LCP1,MYO1F,PTPRC,RAC2,SNX27
GO.0022406	membrane docking	4	0.0109	ENSP00000264832,ENSP00000338934,ENSP00000356918,ENSP00000363054	EZR,ICAM1,STX12,STX7
GO.0051704	multi-organism process	17	0.0109	ENSP00000216442,ENSP00000228251,ENSP00000249066,ENSP00000264832,ENSP00000268058,ENSP00000298852,ENSP00000336712,ENSP00000339007,ENSP00000344871,ENSP00000352522,ENSP00000352802,ENSP00000353099,ENSP00000354394,ENSP00000356346,ENSP00000359504,ENSP00000366005,ENSP00000370074	APOL2,ATP6V1D,ATP6V1H,CSDA,GBP1,GRB2,HLA-A,HLA-DRB1,ICAM1,MYO1F,PML,PSMC3,PTPRC,SERPINB9,STAT1,TNPO1,WIPF1
GO.0034097	response to cytokine	9	0.0112	ENSP00000009530,ENSP00000219150,ENSP00000228251,ENSP00000229239,ENSP00000268058,ENSP00000353099,ENSP00000354394,ENSP00000359504,ENSP00000366005	CD74,CORO1A,CSDA,GAPDH,GBP1,HLA-A,HLA-DRB1,PML,STAT1
GO.0002683	negative regulation of immune system process	7	0.0123	ENSP00000009530,ENSP00000268058,ENSP00000353099,ENSP00000356346,ENSP00000359504,ENSP00000366005,ENSP00000370074	CD74,GBP1,HLA-A,HLA-DRB1,PML,PTPRC,SERPINB9
GO.0002707	negative regulation of lymphocyte mediated immunity	3	0.0123	ENSP00000356346,ENSP00000366005,ENSP00000370074	HLA-A,PTPRC,SERPINB9
GO.0038096	Fc-gamma receptor signaling pathway involved in phagocytosis	4	0.0123	ENSP00000263238,ENSP00000314458,ENSP00000339007,ENSP00000352802	ACTR3,CDC42,GRB2,WIPF1
GO.0045088	regulation of innate immune response	7	0.0123	ENSP00000253023,ENSP00000298852,ENSP00000344871,ENSP00000354394,ENSP00000357981,ENSP00000366005,ENSP00000370074	CTSS,HLA-A,MYO1F,PSMC3,SERPINB9,STAT1,UBE2M
GO.0002478	antigen processing and presentation of exogenous peptide antigen	5	0.013	ENSP00000009530,ENSP00000298852,ENSP00000353099,ENSP00000357981,ENSP00000366005	CD74,CTSS,HLA-A,HLA-DRB1,PSMC3
GO.0007166	cell surface receptor signaling pathway	16	0.014	ENSP00000009530,ENSP00000216442,ENSP00000219150,ENSP00000253023,ENSP00000263238,ENSP00000264832,ENSP00000279227,ENSP00000298852,ENSP00000325369,ENSP00000337261,ENSP00000352522,ENSP00000352802,ENSP00000353099,ENSP00000356346,ENSP00000359504,ENSP00000366005	ACTR3,AP3S1,ARHGEF1,ATP6V1D,ATP6V1H,CD74,CORO1A,FERMT3,GBP1,HLA-A,HLA-DRB1,ICAM1,PSMC3,PTPRC,UBE2M,WIPF1
GO.0022614	membrane to membrane docking	2	0.0141	ENSP00000264832,ENSP00000338934	EZR,ICAM1
GO.0032956	regulation of actin cytoskeleton organization	6	0.0141	ENSP00000252725,ENSP00000263168,ENSP00000263238,ENSP00000264832,ENSP00000339007,ENSP00000344871	ACTR3,ARPC1B,CAPZA1,GRB2,ICAM1,MYO1F
GO.0007159	leukocyte cell-cell adhesion	6	0.0143	ENSP00000249071,ENSP00000264832,ENSP00000279227,ENSP00000315757,ENSP00000338934,ENSP00000356346	EZR,FERMT3,ICAM1,LCP1,PTPRC,RAC2
GO.0019221	cytokine-mediated signaling pathway	7	0.0143	ENSP00000009530,ENSP00000264832,ENSP00000268058,ENSP00000353099,ENSP00000354394,ENSP00000359504,ENSP00000366005	CD74,GBP1,HLA-A,HLA-DRB1,ICAM1,PML,STAT1
GO.0048583	regulation of response to stimulus	21	0.0143	ENSP00000009530,ENSP00000228251,ENSP00000253023,ENSP00000263238,ENSP00000264832,ENSP00000268058,ENSP00000298852,ENSP00000337261,ENSP00000344871,ENSP00000350512,ENSP00000352522,ENSP00000352802,ENSP00000353099,ENSP00000354394,ENSP00000356022,ENSP00000356346,ENSP00000356918,ENSP00000359504,ENSP00000364475,ENSP00000366005,ENSP00000370074	ACTR3,ARHGEF1,ATP6V1H,CD74,COPS5,CSDA,FBP1,GBP1,HLA-A,HLA-DRB1,ICAM1,MYO1F,PML,PSMC3,PTPRC,SERPINB9,SOD2,STAT1,STX7,UBE2M,WIPF1
GO.0051707	response to other organism	9	0.0143	ENSP00000264832,ENSP00000268058,ENSP00000344871,ENSP00000352802,ENSP00000353099,ENSP00000354394,ENSP00000356346,ENSP00000359504,ENSP00000370074	GBP1,HLA-DRB1,ICAM1,MYO1F,PML,PTPRC,SERPINB9,STAT1,WIPF1
GO.0071310	cellular response to organic substance	15	0.0143	ENSP00000009530,ENSP00000216442,ENSP00000219150,ENSP00000228251,ENSP00000229239,ENSP00000253023,ENSP00000325369,ENSP00000337261,ENSP00000352522,ENSP00000353099,ENSP00000354394,ENSP00000357981,ENSP00000359504,ENSP00000366005,ENSP00000370074	AP3S1,ARHGEF1,ATP6V1D,ATP6V1H,CD74,CORO1A,CSDA,CTSS,GAPDH,GBP1,HLA-A,HLA-DRB1,SERPINB9,STAT1,UBE2M
GO.0080134	regulation of response to stress	13	0.0143	ENSP00000009530,ENSP00000228251,ENSP00000253023,ENSP00000268058,ENSP00000298852,ENSP00000314458,ENSP00000344871,ENSP00000350512,ENSP00000352522,ENSP00000354394,ENSP00000356022,ENSP00000366005,ENSP00000370074	ATP6V1H,CD74,CDC42,COPS5,CSDA,HLA-A,MYO1F,PML,PSMC3,SERPINB9,SOD2,STAT1,UBE2M
GO.0071345	cellular response to cytokine stimulus	8	0.0151	ENSP00000009530,ENSP00000219150,ENSP00000228251,ENSP00000229239,ENSP00000353099,ENSP00000354394,ENSP00000359504,ENSP00000366005	CD74,CORO1A,CSDA,GAPDH,GBP1,HLA-A,HLA-DRB1,STAT1
GO.0051493	regulation of cytoskeleton organization	7	0.0153	ENSP00000252725,ENSP00000263168,ENSP00000263238,ENSP00000264832,ENSP00000314458,ENSP00000339007,ENSP00000344871	ACTR3,ARPC1B,CAPZA1,CDC42,GRB2,ICAM1,MYO1F
GO.0009605	response to external stimulus	15	0.0159	ENSP00000249071,ENSP00000252029,ENSP00000263238,ENSP00000264832,ENSP00000308383,ENSP00000314458,ENSP00000338934,ENSP00000339007,ENSP00000344871,ENSP00000352802,ENSP00000353099,ENSP00000354394,ENSP00000356346,ENSP00000359504,ENSP00000370074	ACTR3,CDC42,EZR,GBP1,GRB2,HLA-DRB1,ICAM1,LSP1,MYO1F,PTPRC,RAC2,SERPINB9,STAT1,TYMP,WIPF1
GO.0050670	regulation of lymphocyte proliferation	5	0.0188	ENSP00000009530,ENSP00000219150,ENSP00000249071,ENSP00000353099,ENSP00000356346	CD74,CORO1A,HLA-DRB1,PTPRC,RAC2
GO.0016032	viral process	9	0.0201	ENSP00000264832,ENSP00000268058,ENSP00000298852,ENSP00000336712,ENSP00000339007,ENSP00000352522,ENSP00000353099,ENSP00000354394,ENSP00000366005	ATP6V1H,GRB2,HLA-A,HLA-DRB1,ICAM1,PML,PSMC3,STAT1,TNPO1
GO.0007165	signal transduction	25	0.0225	ENSP00000009530,ENSP00000216442,ENSP00000219150,ENSP00000253023,ENSP00000263238,ENSP00000264832,ENSP00000268058,ENSP00000279227,ENSP00000298852,ENSP00000308383,ENSP00000315757,ENSP00000325369,ENSP00000337261,ENSP00000338934,ENSP00000339007,ENSP00000352522,ENSP00000352802,ENSP00000353099,ENSP00000356022,ENSP00000356346,ENSP00000357836,ENSP00000357981,ENSP00000358727,ENSP00000359504,ENSP00000366005	ACTR3,AP3S1,ARHGEF1,ATP6V1D,ATP6V1H,CD74,CORO1A,CTSS,EZR,FERMT3,GBP1,GRB2,GSTO1,HLA-A,HLA-DRB1,ICAM1,LCP1,LSP1,PML,PSMC3,PTPRC,SNX27,SOD2,UBE2M,WIPF1
GO.0002480	antigen processing and presentation of exogenous peptide antigen via MHC class I, TAP-independent	2	0.0234	ENSP00000357981,ENSP00000366005	CTSS,HLA-A
GO.0002706	regulation of lymphocyte mediated immunity	4	0.0237	ENSP00000356346,ENSP00000356918,ENSP00000366005,ENSP00000370074	HLA-A,PTPRC,SERPINB9,STX7
GO.0051716	cellular response to stimulus	29	0.0249	ENSP00000009530,ENSP00000216442,ENSP00000219150,ENSP00000228251,ENSP00000229239,ENSP00000253023,ENSP00000263238,ENSP00000268058,ENSP00000279227,ENSP00000298852,ENSP00000308383,ENSP00000315757,ENSP00000325369,ENSP00000337261,ENSP00000338934,ENSP00000339007,ENSP00000352522,ENSP00000352802,ENSP00000353099,ENSP00000354394,ENSP00000356022,ENSP00000356346,ENSP00000357836,ENSP00000357981,ENSP00000358727…	ACTR3,AP3S1,ARHGEF1,ATP6V1D,ATP6V1H,CD74,CORO1A,CSDA,CTSS,EZR,FBP1,FERMT3,GAPDH,GBP1,GRB2,GSTO1,HLA-A,HLA-DRB1,LCP1,LSP1,PML,PSMC3,PTPRC,SERPINB9,SNX27,SOD2,STAT1,UBE2M,WIPF1
GO.0010033	response to organic substance	17	0.0252	ENSP00000009530,ENSP00000216442,ENSP00000219150,ENSP00000228251,ENSP00000229239,ENSP00000253023,ENSP00000268058,ENSP00000298852,ENSP00000325369,ENSP00000337261,ENSP00000352522,ENSP00000353099,ENSP00000354394,ENSP00000357981,ENSP00000359504,ENSP00000366005,ENSP00000370074	AP3S1,ARHGEF1,ATP6V1D,ATP6V1H,CD74,CORO1A,CSDA,CTSS,GAPDH,GBP1,HLA-A,HLA-DRB1,PML,PSMC3,SERPINB9,STAT1,UBE2M
GO.0010388	cullin deneddylation	2	0.0295	ENSP00000264389,ENSP00000350512	COPS4,COPS5
GO.0002449	lymphocyte mediated immunity	4	0.0343	ENSP00000009530,ENSP00000219150,ENSP00000264832,ENSP00000353099	CD74,CORO1A,HLA-DRB1,ICAM1
GO.0006935	chemotaxis	8	0.0407	ENSP00000249071,ENSP00000252029,ENSP00000263238,ENSP00000308383,ENSP00000314458,ENSP00000338934,ENSP00000339007,ENSP00000356346	ACTR3,CDC42,EZR,GRB2,LSP1,PTPRC,RAC2,TYMP
GO.0090382	phagosome maturation	3	0.0412	ENSP00000216442,ENSP00000219150,ENSP00000352522	ATP6V1D,ATP6V1H,CORO1A
GO.0022604	regulation of cell morphogenesis	7	0.0418	ENSP00000219150,ENSP00000264832,ENSP00000314458,ENSP00000337261,ENSP00000338934,ENSP00000354394,ENSP00000359504	ARHGEF1,CDC42,CORO1A,EZR,GBP1,ICAM1,STAT1
GO.0007162	negative regulation of cell adhesion	5	0.043	ENSP00000009530,ENSP00000344871,ENSP00000353099,ENSP00000356346,ENSP00000359504	CD74,GBP1,HLA-DRB1,MYO1F,PTPRC
GO.0030335	positive regulation of cell migration	6	0.0462	ENSP00000009530,ENSP00000219150,ENSP00000249071,ENSP00000264832,ENSP00000344871,ENSP00000356346	CD74,CORO1A,ICAM1,MYO1F,PTPRC,RAC2
GO.0002366	leukocyte activation involved in immune response	4	0.047	ENSP00000219150,ENSP00000264832,ENSP00000315757,ENSP00000344871	CORO1A,ICAM1,LCP1,MYO1F
GO.0016051	carbohydrate biosynthetic process	4	0.0478	ENSP00000229239,ENSP00000317904,ENSP00000358727,ENSP00000364475	FBP1,GAPDH,GSTO1,GYS1

## Sheet: STAT1 Enrich KEGG
#pathway ID	pathway description	observed gene count	false discovery rate	matching proteins in your network (IDs)	matching proteins in your network (labels)
4145	Phagosome	11	1.09e-10	ENSP00000216442,ENSP00000219150,ENSP00000346206,ENSP00000352522,ENSP00000353099,ENSP00000356918,ENSP00000357981,ENSP00000363054,ENSP00000366005,ENSP00000378786,ENSP00000382034	ATP6V1D,ATP6V1H,CORO1A,CTSS,HLA-A,HLA-DQB1,HLA-DRA,HLA-DRB1,STX12,STX7,TAP1
4612	Antigen processing and presentation	8	2.79e-09	ENSP00000009530,ENSP00000346206,ENSP00000353099,ENSP00000357981,ENSP00000366005,ENSP00000378786,ENSP00000382034,ENSP00000404833	CD74,CTSS,HLA-A,HLA-DQB1,HLA-DRA,HLA-DRB1,TAP1,TAPBP
5152	Tuberculosis	9	1.75e-07	ENSP00000009530,ENSP00000219150,ENSP00000308383,ENSP00000352522,ENSP00000353099,ENSP00000354394,ENSP00000357981,ENSP00000378786,ENSP00000382034	ATP6V1H,CD74,CORO1A,CTSS,HLA-DQB1,HLA-DRA,HLA-DRB1,LSP1,STAT1
5416	Viral myocarditis	6	1.01e-06	ENSP00000249071,ENSP00000264832,ENSP00000353099,ENSP00000366005,ENSP00000378786,ENSP00000382034	HLA-A,HLA-DQB1,HLA-DRA,HLA-DRB1,ICAM1,RAC2
5168	Herpes simplex infection	8	2.68e-06	ENSP00000009530,ENSP00000268058,ENSP00000346206,ENSP00000353099,ENSP00000354394,ENSP00000366005,ENSP00000378786,ENSP00000382034	CD74,HLA-A,HLA-DQB1,HLA-DRA,HLA-DRB1,PML,STAT1,TAP1
5323	Rheumatoid arthritis	6	9.52e-06	ENSP00000216442,ENSP00000264832,ENSP00000352522,ENSP00000353099,ENSP00000378786,ENSP00000382034	ATP6V1D,ATP6V1H,HLA-DQB1,HLA-DRA,HLA-DRB1,ICAM1
5330	Allograft rejection	4	0.000127	ENSP00000353099,ENSP00000366005,ENSP00000378786,ENSP00000382034	HLA-A,HLA-DQB1,HLA-DRA,HLA-DRB1
5332	Graft-versus-host disease	4	0.000141	ENSP00000353099,ENSP00000366005,ENSP00000378786,ENSP00000382034	HLA-A,HLA-DQB1,HLA-DRA,HLA-DRB1
4940	Type I diabetes mellitus	4	0.000192	ENSP00000353099,ENSP00000366005,ENSP00000378786,ENSP00000382034	HLA-A,HLA-DQB1,HLA-DRA,HLA-DRB1
5164	Influenza A	6	0.000287	ENSP00000264832,ENSP00000268058,ENSP00000353099,ENSP00000354394,ENSP00000378786,ENSP00000382034	HLA-DQB1,HLA-DRA,HLA-DRB1,ICAM1,PML,STAT1
5320	Autoimmune thyroid disease	4	0.000358	ENSP00000353099,ENSP00000366005,ENSP00000378786,ENSP00000382034	HLA-A,HLA-DQB1,HLA-DRA,HLA-DRB1
5150	Staphylococcus aureus infection	4	0.000385	ENSP00000264832,ENSP00000353099,ENSP00000378786,ENSP00000382034	HLA-DQB1,HLA-DRA,HLA-DRB1,ICAM1
5169	Epstein-Barr virus infection	6	0.000462	ENSP00000264832,ENSP00000298852,ENSP00000353099,ENSP00000366005,ENSP00000378786,ENSP00000382034	HLA-A,HLA-DQB1,HLA-DRA,HLA-DRB1,ICAM1,PSMC3
5321	Inflammatory bowel disease (IBD)	4	0.000719	ENSP00000353099,ENSP00000354394,ENSP00000378786,ENSP00000382034	HLA-DQB1,HLA-DRA,HLA-DRB1,STAT1
4514	Cell adhesion molecules (CAMs)	5	0.00096	ENSP00000264832,ENSP00000353099,ENSP00000366005,ENSP00000378786,ENSP00000382034	HLA-A,HLA-DQB1,HLA-DRA,HLA-DRB1,ICAM1
5140	Leishmaniasis	4	0.00096	ENSP00000353099,ENSP00000354394,ENSP00000378786,ENSP00000382034	HLA-DQB1,HLA-DRA,HLA-DRB1,STAT1
5310	Asthma	3	0.00132	ENSP00000353099,ENSP00000378786,ENSP00000382034	HLA-DQB1,HLA-DRA,HLA-DRB1
4672	Intestinal immune network for IgA production	3	0.00488	ENSP00000353099,ENSP00000378786,ENSP00000382034	HLA-DQB1,HLA-DRA,HLA-DRB1
4670	Leukocyte transendothelial migration	4	0.00519	ENSP00000249071,ENSP00000264832,ENSP00000314458,ENSP00000338934	CDC42,EZR,ICAM1,RAC2
5145	Toxoplasmosis	4	0.00519	ENSP00000353099,ENSP00000354394,ENSP00000378786,ENSP00000382034	HLA-DQB1,HLA-DRA,HLA-DRB1,STAT1
4810	Regulation of actin cytoskeleton	5	0.0053	ENSP00000249071,ENSP00000252725,ENSP00000314458,ENSP00000337261,ENSP00000338934	ARHGEF1,ARPC1B,CDC42,EZR,RAC2
4650	Natural killer cell mediated cytotoxicity	4	0.00627	ENSP00000249071,ENSP00000264832,ENSP00000339007,ENSP00000366005	GRB2,HLA-A,ICAM1,RAC2
5130	Pathogenic Escherichia coli infection	3	0.00627	ENSP00000252725,ENSP00000314458,ENSP00000338934	ARPC1B,CDC42,EZR
4910	Insulin signaling pathway	4	0.00778	ENSP00000216392,ENSP00000317904,ENSP00000339007,ENSP00000364475	FBP1,GRB2,GYS1,PYGL
5212	Pancreatic cancer	3	0.00922	ENSP00000249071,ENSP00000314458,ENSP00000354394	CDC42,RAC2,STAT1
5166	HTLV-I infection	5	0.00985	ENSP00000264832,ENSP00000353099,ENSP00000366005,ENSP00000378786,ENSP00000382034	HLA-A,HLA-DQB1,HLA-DRA,HLA-DRB1,ICAM1
5120	Epithelial cell signaling in Helicobacter pylori infection	3	0.0103	ENSP00000216442,ENSP00000314458,ENSP00000352522	ATP6V1D,ATP6V1H,CDC42
4062	Chemokine signaling pathway	4	0.0201	ENSP00000249071,ENSP00000314458,ENSP00000339007,ENSP00000354394	CDC42,GRB2,RAC2,STAT1
4666	Fc gamma R-mediated phagocytosis	3	0.0221	ENSP00000249071,ENSP00000252725,ENSP00000314458	ARPC1B,CDC42,RAC2
5200	Pathways in cancer	5	0.0252	ENSP00000249071,ENSP00000268058,ENSP00000314458,ENSP00000339007,ENSP00000354394	CDC42,GRB2,PML,RAC2,STAT1
5322	Systemic lupus erythematosus	3	0.0258	ENSP00000353099,ENSP00000378786,ENSP00000382034	HLA-DQB1,HLA-DRA,HLA-DRB1
51	Fructose and mannose metabolism	2	0.0356	ENSP00000309092,ENSP00000364475	FBP1,GMPPB
5205	Proteoglycans in cancer	4	0.0356	ENSP00000314458,ENSP00000337261,ENSP00000338934,ENSP00000339007	ARHGEF1,CDC42,EZR,GRB2
4142	Lysosome	3	0.0467	ENSP00000325369,ENSP00000352522,ENSP00000357981	AP3S1,ATP6V1H,CTSS

## Sheet: 55 corr proteins STAT3
ACBD3
ADAM10
ANXA7
BASP1
CAST
CFL1
CTPS1
CYFIP1
DBN1
DBNL
DCTN2
DDRGK1
DNAJA2
DNAJB11
EWSR1
FHL2
FKBP1A
FLOT1
FUBP1
GDI2
GNAI3
GNAS
IQGAP2
LDHB
NAPA
NSFL1C
PCNP
PDLIM1
PLAA
PLIN3
PPM1A
PRDX1
RAD23B
RBM14
SACM1L
SEC22B
SEC24C
SEC31A
SF1
SH3GLB1
SNX6
SNX9
SQRDL
STAT3
TMX1
TOR1AIP1
TPD52
TXNDC5
UBE2L3
UGP2
USO1
VASP
VPS26A
YWHAH
ZC3HAV1

## Sheet: STAT3 enrichment GO
#term ID	term description	observed gene count	background gene count	false discovery rate	matching proteins in your network (IDs)	matching proteins in your network (labels)
GO:0061024	membrane organization	14	729	2.14e-05	ENSP00000248975,ENSP00000263354,ENSP00000264657,ENSP00000343405,ENSP00000358867,ENSP00000362010,ENSP00000365569,ENSP00000376024,ENSP00000378721,ENSP00000418529,ENSP00000435365,ENSP00000444850,ENSP00000463393,ENSP00000479919	ANXA7,FLOT1,GNAI3,NAPA,NSFL1C,SEC22B,SEC24C,SEC31A,SH3GLB1,SNX9,STAT3,TOR1AIP1,USO1,YWHAH
GO:0006457	protein folding	7	214	0.0012	ENSP00000314030,ENSP00000350708,ENSP00000358867,ENSP00000369081,ENSP00000383003,ENSP00000393316,ENSP00000414398	DNAJA2,DNAJB11,FKBP1A,GNAI3,RAD23B,TMX1,TXNDC5
GO:0016192	vesicle-mediated transport	17	1699	0.0012	ENSP00000221957,ENSP00000260408,ENSP00000263354,ENSP00000274364,ENSP00000343405,ENSP00000355217,ENSP00000358867,ENSP00000362480,ENSP00000369081,ENSP00000369538,ENSP00000376024,ENSP00000378721,ENSP00000408910,ENSP00000417653,ENSP00000444850,ENSP00000463393,ENSP00000481038	ADAM10,CYFIP1,DBNL,DCTN2,GDI2,GNAI3,IQGAP2,NAPA,PLIN3,SEC22B,SEC24C,SEC31A,SNX6,SNX9,TXNDC5,USO1,VPS26A
GO:0048208	COPII vesicle coating	5	63	0.0012	ENSP00000263354,ENSP00000343405,ENSP00000378721,ENSP00000444850,ENSP00000463393	NAPA,SEC22B,SEC24C,SEC31A,USO1
GO:0051336	regulation of hydrolase activity	14	1238	0.0012	ENSP00000263354,ENSP00000264657,ENSP00000274364,ENSP00000314030,ENSP00000346483,ENSP00000360141,ENSP00000369538,ENSP00000376024,ENSP00000379157,ENSP00000380460,ENSP00000383003,ENSP00000414398,ENSP00000418529,ENSP00000435365	CAST,DDRGK1,DNAJA2,DNAJB11,FKBP1A,GDI2,GNAS,IQGAP2,NAPA,NSFL1C,PLAA,SNX9,STAT3,TOR1AIP1
GO:0061025	membrane fusion	6	170	0.0014	ENSP00000263354,ENSP00000358867,ENSP00000362010,ENSP00000418529,ENSP00000444850,ENSP00000463393	ANXA7,GNAI3,NAPA,NSFL1C,SEC22B,USO1
GO:0006888	endoplasmic reticulum to Golgi vesicle-mediated transport	6	175	0.0015	ENSP00000263354,ENSP00000343405,ENSP00000378721,ENSP00000408910,ENSP00000444850,ENSP00000463393	DCTN2,NAPA,SEC22B,SEC24C,SEC31A,USO1
GO:0008104	protein localization	17	1966	0.0023	ENSP00000248975,ENSP00000263354,ENSP00000264657,ENSP00000292385,ENSP00000343405,ENSP00000355217,ENSP00000360141,ENSP00000362480,ENSP00000365569,ENSP00000369538,ENSP00000376024,ENSP00000378721,ENSP00000408910,ENSP00000435365,ENSP00000444850,ENSP00000463393,ENSP00000479919	DBN1,DCTN2,FLOT1,GDI2,GNAS,NAPA,SEC22B,SEC24C,SEC31A,SH3GLB1,SNX6,SNX9,STAT3,TOR1AIP1,USO1,VPS26A,YWHAH
GO:0032781	positive regulation of ATPase activity	4	53	0.0023	ENSP00000263354,ENSP00000314030,ENSP00000414398,ENSP00000435365	DNAJA2,DNAJB11,NAPA,TOR1AIP1
GO:0001775	cell activation	12	1024	0.0026	ENSP00000260408,ENSP00000262746,ENSP00000264657,ENSP00000274364,ENSP00000360141,ENSP00000361704,ENSP00000369081,ENSP00000369538,ENSP00000383003,ENSP00000417653,ENSP00000429309,ENSP00000481038	ADAM10,CTPS1,CYFIP1,DBNL,FKBP1A,GDI2,GNAS,IQGAP2,PRDX1,STAT3,TPD52,TXNDC5
GO:0050790	regulation of catalytic activity	18	2249	0.0028	ENSP00000263354,ENSP00000264657,ENSP00000274364,ENSP00000314030,ENSP00000346483,ENSP00000355217,ENSP00000358867,ENSP00000360141,ENSP00000369538,ENSP00000376024,ENSP00000379157,ENSP00000380460,ENSP00000383003,ENSP00000400906,ENSP00000414398,ENSP00000417653,ENSP00000418529,ENSP00000435365	CAST,DBNL,DDRGK1,DNAJA2,DNAJB11,FKBP1A,GDI2,GNAI3,GNAS,IQGAP2,NAPA,NSFL1C,PLAA,SNX6,SNX9,STAT3,TOR1AIP1,UBE2L3
GO:0016050	vesicle organization	7	318	0.0033	ENSP00000263354,ENSP00000343405,ENSP00000355217,ENSP00000358867,ENSP00000378721,ENSP00000444850,ENSP00000463393	GNAI3,NAPA,SEC22B,SEC24C,SEC31A,SNX6,USO1
GO:0045321	leukocyte activation	11	894	0.0033	ENSP00000260408,ENSP00000262746,ENSP00000264657,ENSP00000274364,ENSP00000361704,ENSP00000369081,ENSP00000369538,ENSP00000383003,ENSP00000417653,ENSP00000429309,ENSP00000481038	ADAM10,CTPS1,CYFIP1,DBNL,FKBP1A,GDI2,IQGAP2,PRDX1,STAT3,TPD52,TXNDC5
GO:0031329	regulation of cellular catabolic process	10	743	0.0034	ENSP00000242351,ENSP00000264657,ENSP00000346483,ENSP00000350708,ENSP00000355217,ENSP00000358867,ENSP00000362480,ENSP00000376024,ENSP00000463393,ENSP00000479919	DDRGK1,GNAI3,RAD23B,SEC22B,SH3GLB1,SNX6,SNX9,STAT3,VPS26A,ZC3HAV1
GO:0051345	positive regulation of hydrolase activity	10	742	0.0034	ENSP00000263354,ENSP00000264657,ENSP00000314030,ENSP00000346483,ENSP00000360141,ENSP00000369538,ENSP00000376024,ENSP00000380460,ENSP00000414398,ENSP00000435365	DDRGK1,DNAJA2,DNAJB11,GDI2,GNAS,NAPA,PLAA,SNX9,STAT3,TOR1AIP1
GO:0051650	establishment of vesicle localization	6	218	0.0034	ENSP00000263354,ENSP00000343405,ENSP00000378721,ENSP00000408910,ENSP00000444850,ENSP00000463393	DCTN2,NAPA,SEC22B,SEC24C,SEC31A,USO1
GO:0044093	positive regulation of molecular function	15	1713	0.0042	ENSP00000263354,ENSP00000264657,ENSP00000314030,ENSP00000346483,ENSP00000358867,ENSP00000360141,ENSP00000365569,ENSP00000369538,ENSP00000376024,ENSP00000380460,ENSP00000383003,ENSP00000400906,ENSP00000414398,ENSP00000417653,ENSP00000435365	DBNL,DDRGK1,DNAJA2,DNAJB11,FKBP1A,FLOT1,GDI2,GNAI3,GNAS,NAPA,PLAA,SNX9,STAT3,TOR1AIP1,UBE2L3
GO:0034976	response to endoplasmic reticulum stress	6	240	0.0046	ENSP00000346483,ENSP00000365569,ENSP00000369081,ENSP00000378721,ENSP00000393316,ENSP00000414398	DDRGK1,DNAJB11,FLOT1,SEC31A,TMX1,TXNDC5
GO:0051641	cellular localization	17	2180	0.0047	ENSP00000248975,ENSP00000263354,ENSP00000264657,ENSP00000292385,ENSP00000343405,ENSP00000355217,ENSP00000360141,ENSP00000362480,ENSP00000365569,ENSP00000376024,ENSP00000378721,ENSP00000408910,ENSP00000418529,ENSP00000435365,ENSP00000444850,ENSP00000463393,ENSP00000479919	DBN1,DCTN2,FLOT1,GNAS,NAPA,NSFL1C,SEC22B,SEC24C,SEC31A,SH3GLB1,SNX6,SNX9,STAT3,TOR1AIP1,USO1,VPS26A,YWHAH
GO:0016043	cellular component organization	28	5163	0.0057	ENSP00000245932,ENSP00000248975,ENSP00000260408,ENSP00000263354,ENSP00000264657,ENSP00000274364,ENSP00000292385,ENSP00000311747,ENSP00000343405,ENSP00000350708,ENSP00000355217,ENSP00000358867,ENSP00000362010,ENSP00000365569,ENSP00000366604,ENSP00000376024,ENSP00000378721,ENSP00000379157,ENSP00000383003,ENSP00000408910,ENSP00000417653,ENSP00000418529,ENSP00000432660,ENSP00000435365,ENSP00000444850…	ADAM10,ANXA7,CAST,CFL1,CYFIP1,DBN1,DBNL,DCTN2,FKBP1A,FLOT1,GNAI3,IQGAP2,NAPA,NSFL1C,RAD23B,RBM14,SEC22B,SEC24C,SEC31A,SF1,SH3GLB1,SNX6,SNX9,STAT3,TOR1AIP1,USO1,VASP,YWHAH
GO:0016241	regulation of macroautophagy	5	157	0.0057	ENSP00000355217,ENSP00000358867,ENSP00000362480,ENSP00000463393,ENSP00000479919	GNAI3,SEC22B,SH3GLB1,SNX6,VPS26A
GO:0034613	cellular protein localization	13	1367	0.0057	ENSP00000248975,ENSP00000263354,ENSP00000264657,ENSP00000292385,ENSP00000343405,ENSP00000355217,ENSP00000362480,ENSP00000365569,ENSP00000376024,ENSP00000408910,ENSP00000435365,ENSP00000444850,ENSP00000479919	DBN1,DCTN2,FLOT1,NAPA,SEC24C,SH3GLB1,SNX6,SNX9,STAT3,TOR1AIP1,USO1,VPS26A,YWHAH
GO:0043085	positive regulation of catalytic activity	13	1381	0.0057	ENSP00000263354,ENSP00000264657,ENSP00000314030,ENSP00000346483,ENSP00000358867,ENSP00000360141,ENSP00000369538,ENSP00000376024,ENSP00000380460,ENSP00000400906,ENSP00000414398,ENSP00000417653,ENSP00000435365	DBNL,DDRGK1,DNAJA2,DNAJB11,GDI2,GNAI3,GNAS,NAPA,PLAA,SNX9,STAT3,TOR1AIP1,UBE2L3
GO:0051179	localization	28	5233	0.0061	ENSP00000221957,ENSP00000248975,ENSP00000260408,ENSP00000263354,ENSP00000264657,ENSP00000274364,ENSP00000292385,ENSP00000343405,ENSP00000355217,ENSP00000358867,ENSP00000360141,ENSP00000362480,ENSP00000365569,ENSP00000369081,ENSP00000369538,ENSP00000376024,ENSP00000378721,ENSP00000383003,ENSP00000408910,ENSP00000417653,ENSP00000418529,ENSP00000429309,ENSP00000432660,ENSP00000435365,ENSP00000444850…	ADAM10,CFL1,CYFIP1,DBN1,DBNL,DCTN2,FKBP1A,FLOT1,GDI2,GNAI3,GNAS,IQGAP2,NAPA,NSFL1C,PLIN3,SEC22B,SEC24C,SEC31A,SH3GLB1,SNX6,SNX9,STAT3,TOR1AIP1,TPD52,TXNDC5,USO1,VPS26A,YWHAH
GO:0051656	establishment of organelle localization	7	387	0.0061	ENSP00000263354,ENSP00000343405,ENSP00000378721,ENSP00000408910,ENSP00000418529,ENSP00000444850,ENSP00000463393	DCTN2,NAPA,NSFL1C,SEC22B,SEC24C,SEC31A,USO1
GO:0051128	regulation of cellular component organization	17	2306	0.0067	ENSP00000245932,ENSP00000248975,ENSP00000260408,ENSP00000263354,ENSP00000274364,ENSP00000292385,ENSP00000311747,ENSP00000327255,ENSP00000362010,ENSP00000365569,ENSP00000376024,ENSP00000380460,ENSP00000418529,ENSP00000432660,ENSP00000463393,ENSP00000479919,ENSP00000481038	ADAM10,ANXA7,CFL1,CYFIP1,DBN1,FLOT1,IQGAP2,NAPA,NSFL1C,PLAA,PPM1A,RBM14,SEC22B,SH3GLB1,SNX9,VASP,YWHAH
GO:0044087	regulation of cellular component biogenesis	10	867	0.0069	ENSP00000245932,ENSP00000263354,ENSP00000274364,ENSP00000311747,ENSP00000327255,ENSP00000365569,ENSP00000376024,ENSP00000463393,ENSP00000479919,ENSP00000481038	CYFIP1,FLOT1,IQGAP2,NAPA,PPM1A,RBM14,SEC22B,SH3GLB1,SNX9,VASP
GO:0050794	regulation of cellular process	43	10484	0.0069	ENSP00000242351,ENSP00000245932,ENSP00000248975,ENSP00000260408,ENSP00000262746,ENSP00000263354,ENSP00000264657,ENSP00000274364,ENSP00000292385,ENSP00000311747,ENSP00000314030,ENSP00000319281,ENSP00000327255,ENSP00000346483,ENSP00000350708,ENSP00000355217,ENSP00000358867,ENSP00000359804,ENSP00000360141,ENSP00000360305,ENSP00000362010,ENSP00000362480,ENSP00000365569,ENSP00000366604,ENSP00000369081…	ADAM10,ANXA7,BASP1,CAST,CFL1,CYFIP1,DBN1,DBNL,DCTN2,DDRGK1,DNAJA2,DNAJB11,EWSR1,FHL2,FKBP1A,FLOT1,FUBP1,GDI2,GNAI3,GNAS,IQGAP2,NAPA,NSFL1C,PDLIM1,PLAA,PPM1A,PRDX1,RAD23B,RBM14,SEC22B,SEC31A,SF1,SH3GLB1,SNX6,SNX9,STAT3,TMX1,TXNDC5,UBE2L3,VASP,VPS26A,YWHAH,ZC3HAV1
GO:0022607	cellular component assembly	17	2343	0.0075	ENSP00000245932,ENSP00000263354,ENSP00000311747,ENSP00000343405,ENSP00000350708,ENSP00000365569,ENSP00000366604,ENSP00000376024,ENSP00000378721,ENSP00000383003,ENSP00000408910,ENSP00000417653,ENSP00000418529,ENSP00000444850,ENSP00000463393,ENSP00000479919,ENSP00000481038	CYFIP1,DBNL,DCTN2,FKBP1A,FLOT1,NAPA,NSFL1C,RAD23B,RBM14,SEC22B,SEC24C,SEC31A,SF1,SH3GLB1,SNX9,USO1,VASP
GO:0002376	immune system process	17	2370	0.0083	ENSP00000242351,ENSP00000260408,ENSP00000262746,ENSP00000264657,ENSP00000274364,ENSP00000311747,ENSP00000343405,ENSP00000361704,ENSP00000369081,ENSP00000369538,ENSP00000378721,ENSP00000383003,ENSP00000408910,ENSP00000417653,ENSP00000429309,ENSP00000463393,ENSP00000481038	ADAM10,CTPS1,CYFIP1,DBNL,DCTN2,FKBP1A,GDI2,IQGAP2,PRDX1,RBM14,SEC22B,SEC24C,SEC31A,STAT3,TPD52,TXNDC5,ZC3HAV1
GO:0043254	regulation of protein complex assembly	7	425	0.0083	ENSP00000245932,ENSP00000263354,ENSP00000274364,ENSP00000327255,ENSP00000376024,ENSP00000479919,ENSP00000481038	CYFIP1,IQGAP2,NAPA,PPM1A,SH3GLB1,SNX9,VASP
GO:0006996	organelle organization	20	3131	0.0085	ENSP00000245932,ENSP00000248975,ENSP00000263354,ENSP00000264657,ENSP00000274364,ENSP00000292385,ENSP00000311747,ENSP00000343405,ENSP00000350708,ENSP00000355217,ENSP00000358867,ENSP00000366604,ENSP00000378721,ENSP00000408910,ENSP00000417653,ENSP00000418529,ENSP00000432660,ENSP00000435365,ENSP00000444850,ENSP00000463393	CFL1,DBN1,DBNL,DCTN2,GNAI3,IQGAP2,NAPA,NSFL1C,RAD23B,RBM14,SEC22B,SEC24C,SEC31A,SF1,SNX6,STAT3,TOR1AIP1,USO1,VASP,YWHAH
GO:0051234	establishment of localization	24	4248	0.0095	ENSP00000221957,ENSP00000248975,ENSP00000260408,ENSP00000263354,ENSP00000264657,ENSP00000274364,ENSP00000343405,ENSP00000355217,ENSP00000358867,ENSP00000360141,ENSP00000362480,ENSP00000365569,ENSP00000369081,ENSP00000369538,ENSP00000376024,ENSP00000378721,ENSP00000383003,ENSP00000408910,ENSP00000417653,ENSP00000418529,ENSP00000429309,ENSP00000444850,ENSP00000463393,ENSP00000481038	ADAM10,CYFIP1,DBNL,DCTN2,FKBP1A,FLOT1,GDI2,GNAI3,GNAS,IQGAP2,NAPA,NSFL1C,PLIN3,SEC22B,SEC24C,SEC31A,SNX6,SNX9,STAT3,TPD52,TXNDC5,USO1,VPS26A,YWHAH
GO:0065003	protein-containing complex assembly	13	1514	0.0096	ENSP00000245932,ENSP00000263354,ENSP00000343405,ENSP00000350708,ENSP00000365569,ENSP00000366604,ENSP00000376024,ENSP00000378721,ENSP00000383003,ENSP00000417653,ENSP00000444850,ENSP00000463393,ENSP00000479919	DBNL,FKBP1A,FLOT1,NAPA,RAD23B,SEC22B,SEC24C,SEC31A,SF1,SH3GLB1,SNX9,USO1,VASP
GO:0042921	glucocorticoid receptor signaling pathway	2	7	0.0108	ENSP00000248975,ENSP00000311747	RBM14,YWHAH
GO:1905050	positive regulation of metallopeptidase activity	2	7	0.0108	ENSP00000264657,ENSP00000346483	DDRGK1,STAT3
GO:0002474	antigen processing and presentation of peptide antigen via MHC class I	3	43	0.0109	ENSP00000343405,ENSP00000378721,ENSP00000463393	SEC22B,SEC24C,SEC31A
GO:0051495	positive regulation of cytoskeleton organization	5	203	0.0109	ENSP00000245932,ENSP00000274364,ENSP00000418529,ENSP00000432660,ENSP00000481038	CFL1,CYFIP1,IQGAP2,NSFL1C,VASP
GO:0043933	protein-containing complex subunit organization	14	1770	0.0111	ENSP00000245932,ENSP00000263354,ENSP00000343405,ENSP00000350708,ENSP00000365569,ENSP00000366604,ENSP00000376024,ENSP00000378721,ENSP00000383003,ENSP00000417653,ENSP00000432660,ENSP00000444850,ENSP00000463393,ENSP00000479919	CFL1,DBNL,FKBP1A,FLOT1,NAPA,RAD23B,SEC22B,SEC24C,SEC31A,SF1,SH3GLB1,SNX9,USO1,VASP
GO:0098693	regulation of synaptic vesicle cycle	3	46	0.0122	ENSP00000263354,ENSP00000380460,ENSP00000481038	CYFIP1,NAPA,PLAA
GO:0002478	antigen processing and presentation of exogenous peptide antigen	4	123	0.0143	ENSP00000343405,ENSP00000378721,ENSP00000408910,ENSP00000463393	DCTN2,SEC22B,SEC24C,SEC31A
GO:0006810	transport	23	4130	0.0143	ENSP00000221957,ENSP00000248975,ENSP00000260408,ENSP00000263354,ENSP00000264657,ENSP00000274364,ENSP00000343405,ENSP00000355217,ENSP00000358867,ENSP00000360141,ENSP00000362480,ENSP00000365569,ENSP00000369081,ENSP00000369538,ENSP00000376024,ENSP00000378721,ENSP00000383003,ENSP00000408910,ENSP00000417653,ENSP00000429309,ENSP00000444850,ENSP00000463393,ENSP00000481038	ADAM10,CYFIP1,DBNL,DCTN2,FKBP1A,FLOT1,GDI2,GNAI3,GNAS,IQGAP2,NAPA,PLIN3,SEC22B,SEC24C,SEC31A,SNX6,SNX9,STAT3,TPD52,TXNDC5,USO1,VPS26A,YWHAH
GO:0015031	protein transport	12	1391	0.0143	ENSP00000248975,ENSP00000263354,ENSP00000264657,ENSP00000343405,ENSP00000355217,ENSP00000360141,ENSP00000362480,ENSP00000369538,ENSP00000376024,ENSP00000378721,ENSP00000444850,ENSP00000463393	GDI2,GNAS,NAPA,SEC22B,SEC24C,SEC31A,SNX6,SNX9,STAT3,USO1,VPS26A,YWHAH
GO:0046907	intracellular transport	12	1390	0.0143	ENSP00000248975,ENSP00000263354,ENSP00000264657,ENSP00000343405,ENSP00000355217,ENSP00000360141,ENSP00000362480,ENSP00000376024,ENSP00000378721,ENSP00000408910,ENSP00000444850,ENSP00000463393	DCTN2,GNAS,NAPA,SEC22B,SEC24C,SEC31A,SNX6,SNX9,STAT3,USO1,VPS26A,YWHAH
GO:0051649	establishment of localization in cell	13	1616	0.0143	ENSP00000248975,ENSP00000263354,ENSP00000264657,ENSP00000343405,ENSP00000355217,ENSP00000360141,ENSP00000362480,ENSP00000376024,ENSP00000378721,ENSP00000408910,ENSP00000418529,ENSP00000444850,ENSP00000463393	DCTN2,GNAS,NAPA,NSFL1C,SEC22B,SEC24C,SEC31A,SNX6,SNX9,STAT3,USO1,VPS26A,YWHAH
GO:0065009	regulation of molecular function	20	3322	0.0143	ENSP00000248975,ENSP00000263354,ENSP00000264657,ENSP00000274364,ENSP00000314030,ENSP00000346483,ENSP00000355217,ENSP00000358867,ENSP00000360141,ENSP00000365569,ENSP00000369538,ENSP00000376024,ENSP00000379157,ENSP00000380460,ENSP00000383003,ENSP00000400906,ENSP00000414398,ENSP00000417653,ENSP00000418529,ENSP00000435365	CAST,DBNL,DDRGK1,DNAJA2,DNAJB11,FKBP1A,FLOT1,GDI2,GNAI3,GNAS,IQGAP2,NAPA,NSFL1C,PLAA,SNX6,SNX9,STAT3,TOR1AIP1,UBE2L3,YWHAH
GO:0048280	vesicle fusion with Golgi apparatus	2	10	0.0147	ENSP00000444850,ENSP00000463393	SEC22B,USO1
GO:0050773	regulation of dendrite development	4	131	0.0157	ENSP00000248975,ENSP00000292385,ENSP00000432660,ENSP00000481038	CFL1,CYFIP1,DBN1,YWHAH
GO:0071407	cellular response to organic cyclic compound	7	505	0.0157	ENSP00000248975,ENSP00000264657,ENSP00000311747,ENSP00000360141,ENSP00000365569,ENSP00000386665,ENSP00000400906	FHL2,FLOT1,GNAS,RBM14,STAT3,UBE2L3,YWHAH
GO:0090110	COPII-coated vesicle cargo loading	2	11	0.0159	ENSP00000343405,ENSP00000378721	SEC24C,SEC31A
GO:0031334	positive regulation of protein complex assembly	5	241	0.0165	ENSP00000245932,ENSP00000274364,ENSP00000376024,ENSP00000479919,ENSP00000481038	CYFIP1,IQGAP2,SH3GLB1,SNX9,VASP
GO:0009987	cellular process	51	14652	0.0177	ENSP00000245932,ENSP00000248975,ENSP00000260324,ENSP00000260408,ENSP00000262746,ENSP00000263354,ENSP00000264657,ENSP00000265260,ENSP00000274364,ENSP00000292385,ENSP00000311747,ENSP00000314030,ENSP00000319281,ENSP00000327255,ENSP00000338703,ENSP00000343405,ENSP00000346483,ENSP00000350708,ENSP00000355217,ENSP00000358867,ENSP00000359804,ENSP00000360141,ENSP00000361704,ENSP00000362010,ENSP00000362480…	ADAM10,ANXA7,BASP1,CAST,CFL1,CTPS1,CYFIP1,DBN1,DBNL,DCTN2,DDRGK1,DNAJA2,DNAJB11,EWSR1,FHL2,FKBP1A,FLOT1,FUBP1,GDI2,GNAI3,GNAS,IQGAP2,LDHB,NAPA,NSFL1C,PCNP,PLAA,PPM1A,PRDX1,RAD23B,RBM14,SACM1L,SEC22B,SEC24C,SEC31A,SF1,SH3GLB1,SNX6,SNX9,SQRDL,STAT3,TMX1,TOR1AIP1,TPD52,TXNDC5,UBE2L3,UGP2,USO1,VASP,VPS26A,YWHAH
GO:0048518	positive regulation of biological process	27	5459	0.0177	ENSP00000242351,ENSP00000245932,ENSP00000248975,ENSP00000260408,ENSP00000264657,ENSP00000274364,ENSP00000311747,ENSP00000314030,ENSP00000319281,ENSP00000327255,ENSP00000346483,ENSP00000358867,ENSP00000359804,ENSP00000360141,ENSP00000360305,ENSP00000365569,ENSP00000376024,ENSP00000380460,ENSP00000383003,ENSP00000386665,ENSP00000400906,ENSP00000417653,ENSP00000418529,ENSP00000432660,ENSP00000463393…	ADAM10,BASP1,CFL1,CYFIP1,DBNL,DDRGK1,DNAJA2,FHL2,FKBP1A,FLOT1,FUBP1,GNAI3,GNAS,IQGAP2,NSFL1C,PDLIM1,PLAA,PPM1A,RBM14,SEC22B,SH3GLB1,SNX9,STAT3,UBE2L3,VASP,YWHAH,ZC3HAV1
GO:0071705	nitrogen compound transport	13	1690	0.0177	ENSP00000248975,ENSP00000263354,ENSP00000264657,ENSP00000343405,ENSP00000355217,ENSP00000360141,ENSP00000362480,ENSP00000365569,ENSP00000369538,ENSP00000376024,ENSP00000378721,ENSP00000444850,ENSP00000463393	FLOT1,GDI2,GNAS,NAPA,SEC22B,SEC24C,SEC31A,SNX6,SNX9,STAT3,USO1,VPS26A,YWHAH
GO:0009896	positive regulation of catabolic process	6	399	0.0218	ENSP00000242351,ENSP00000346483,ENSP00000358867,ENSP00000376024,ENSP00000463393,ENSP00000479919	DDRGK1,GNAI3,SEC22B,SH3GLB1,SNX9,ZC3HAV1
GO:0010638	positive regulation of organelle organization	7	552	0.0218	ENSP00000245932,ENSP00000248975,ENSP00000274364,ENSP00000418529,ENSP00000432660,ENSP00000479919,ENSP00000481038	CFL1,CYFIP1,IQGAP2,NSFL1C,SH3GLB1,VASP,YWHAH
GO:0042026	protein refolding	2	14	0.0218	ENSP00000314030,ENSP00000383003	DNAJA2,FKBP1A
GO:0019222	regulation of metabolic process	30	6516	0.0225	ENSP00000242351,ENSP00000248975,ENSP00000262746,ENSP00000264657,ENSP00000311747,ENSP00000319281,ENSP00000327255,ENSP00000346483,ENSP00000350708,ENSP00000355217,ENSP00000358867,ENSP00000359804,ENSP00000360141,ENSP00000360305,ENSP00000362010,ENSP00000362480,ENSP00000365569,ENSP00000366604,ENSP00000376024,ENSP00000379157,ENSP00000380460,ENSP00000383003,ENSP00000386665,ENSP00000400142,ENSP00000400906…	ANXA7,BASP1,CAST,CYFIP1,DBNL,DDRGK1,EWSR1,FHL2,FKBP1A,FLOT1,FUBP1,GNAI3,GNAS,NSFL1C,PDLIM1,PLAA,PPM1A,PRDX1,RAD23B,RBM14,SEC22B,SF1,SH3GLB1,SNX6,SNX9,STAT3,UBE2L3,VPS26A,YWHAH,ZC3HAV1
GO:0060347	heart trabecula formation	2	15	0.0235	ENSP00000383003,ENSP00000386665	FHL2,FKBP1A
GO:0045454	cell redox homeostasis	3	68	0.0236	ENSP00000262746,ENSP00000369081,ENSP00000393316	PRDX1,TMX1,TXNDC5
GO:0002252	immune effector process	9	927	0.0243	ENSP00000242351,ENSP00000260408,ENSP00000262746,ENSP00000264657,ENSP00000274364,ENSP00000369081,ENSP00000369538,ENSP00000417653,ENSP00000481038	ADAM10,CYFIP1,DBNL,GDI2,IQGAP2,PRDX1,STAT3,TXNDC5,ZC3HAV1
GO:0051130	positive regulation of cellular component organization	10	1128	0.0244	ENSP00000245932,ENSP00000248975,ENSP00000274364,ENSP00000365569,ENSP00000376024,ENSP00000380460,ENSP00000418529,ENSP00000432660,ENSP00000479919,ENSP00000481038	CFL1,CYFIP1,FLOT1,IQGAP2,NSFL1C,PLAA,SH3GLB1,SNX9,VASP,YWHAH
GO:0008064	regulation of actin polymerization or depolymerization	4	160	0.0247	ENSP00000245932,ENSP00000274364,ENSP00000432660,ENSP00000481038	CFL1,CYFIP1,IQGAP2,VASP
GO:0032870	cellular response to hormone stimulus	7	585	0.0266	ENSP00000248975,ENSP00000264657,ENSP00000311747,ENSP00000360141,ENSP00000386665,ENSP00000400906,ENSP00000481038	CYFIP1,FHL2,GNAS,RBM14,STAT3,UBE2L3,YWHAH
GO:0060341	regulation of cellular localization	8	766	0.0270	ENSP00000248975,ENSP00000263354,ENSP00000327255,ENSP00000346483,ENSP00000380460,ENSP00000383003,ENSP00000418529,ENSP00000481038	CYFIP1,DDRGK1,FKBP1A,NAPA,NSFL1C,PLAA,PPM1A,YWHAH
GO:0065007	biological regulation	44	11740	0.0271	ENSP00000242351,ENSP00000245932,ENSP00000248975,ENSP00000260408,ENSP00000262746,ENSP00000263354,ENSP00000264657,ENSP00000274364,ENSP00000292385,ENSP00000311747,ENSP00000314030,ENSP00000319281,ENSP00000327255,ENSP00000346483,ENSP00000350708,ENSP00000355217,ENSP00000358867,ENSP00000359804,ENSP00000360141,ENSP00000360305,ENSP00000362010,ENSP00000362480,ENSP00000365569,ENSP00000366604,ENSP00000369081…	ADAM10,ANXA7,BASP1,CAST,CFL1,CYFIP1,DBN1,DBNL,DCTN2,DDRGK1,DNAJA2,DNAJB11,EWSR1,FHL2,FKBP1A,FLOT1,FUBP1,GDI2,GNAI3,GNAS,IQGAP2,NAPA,NSFL1C,PDLIM1,PLAA,PPM1A,PRDX1,RAD23B,RBM14,SEC22B,SEC31A,SF1,SH3GLB1,SNX6,SNX9,STAT3,TMX1,TOR1AIP1,TXNDC5,UBE2L3,VASP,VPS26A,YWHAH,ZC3HAV1
GO:1903421	regulation of synaptic vesicle recycling	2	18	0.0281	ENSP00000380460,ENSP00000481038	CYFIP1,PLAA
GO:0030522	intracellular receptor signaling pathway	4	173	0.0299	ENSP00000248975,ENSP00000264657,ENSP00000311747,ENSP00000386665	FHL2,RBM14,STAT3,YWHAH
GO:0030518	intracellular steroid hormone receptor signaling pathway	3	79	0.0307	ENSP00000248975,ENSP00000311747,ENSP00000386665	FHL2,RBM14,YWHAH
GO:0048638	regulation of developmental growth	5	302	0.0320	ENSP00000264657,ENSP00000319281,ENSP00000360141,ENSP00000380460,ENSP00000481038	BASP1,CYFIP1,GNAS,PLAA,STAT3
GO:0002366	leukocyte activation involved in immune response	7	616	0.0322	ENSP00000260408,ENSP00000264657,ENSP00000274364,ENSP00000369081,ENSP00000369538,ENSP00000417653,ENSP00000481038	ADAM10,CYFIP1,DBNL,GDI2,IQGAP2,STAT3,TXNDC5
GO:0016601	Rac protein signal transduction	2	20	0.0322	ENSP00000417653,ENSP00000481038	CYFIP1,DBNL
GO:0030838	positive regulation of actin filament polymerization	3	81	0.0322	ENSP00000245932,ENSP00000274364,ENSP00000481038	CYFIP1,IQGAP2,VASP
GO:0031323	regulation of cellular metabolic process	28	6082	0.0322	ENSP00000242351,ENSP00000248975,ENSP00000262746,ENSP00000264657,ENSP00000311747,ENSP00000319281,ENSP00000327255,ENSP00000346483,ENSP00000350708,ENSP00000355217,ENSP00000358867,ENSP00000359804,ENSP00000360305,ENSP00000362480,ENSP00000365569,ENSP00000366604,ENSP00000376024,ENSP00000379157,ENSP00000380460,ENSP00000383003,ENSP00000386665,ENSP00000400142,ENSP00000400906,ENSP00000417653,ENSP00000418529…	BASP1,CAST,CYFIP1,DBNL,DDRGK1,EWSR1,FHL2,FKBP1A,FLOT1,FUBP1,GNAI3,NSFL1C,PDLIM1,PLAA,PPM1A,PRDX1,RAD23B,RBM14,SEC22B,SF1,SH3GLB1,SNX6,SNX9,STAT3,UBE2L3,VPS26A,YWHAH,ZC3HAV1
GO:1902905	positive regulation of supramolecular fiber organization	4	180	0.0322	ENSP00000245932,ENSP00000274364,ENSP00000432660,ENSP00000481038	CFL1,CYFIP1,IQGAP2,VASP
GO:0002443	leukocyte mediated immunity	7	632	0.0352	ENSP00000260408,ENSP00000262746,ENSP00000274364,ENSP00000369081,ENSP00000369538,ENSP00000417653,ENSP00000481038	ADAM10,CYFIP1,DBNL,GDI2,IQGAP2,PRDX1,TXNDC5
GO:0048522	positive regulation of cellular process	24	4898	0.0361	ENSP00000242351,ENSP00000245932,ENSP00000248975,ENSP00000260408,ENSP00000264657,ENSP00000274364,ENSP00000311747,ENSP00000314030,ENSP00000327255,ENSP00000346483,ENSP00000358867,ENSP00000360141,ENSP00000360305,ENSP00000365569,ENSP00000376024,ENSP00000380460,ENSP00000383003,ENSP00000386665,ENSP00000400906,ENSP00000417653,ENSP00000418529,ENSP00000432660,ENSP00000479919,ENSP00000481038	ADAM10,CFL1,CYFIP1,DBNL,DDRGK1,DNAJA2,FHL2,FKBP1A,FLOT1,GNAI3,GNAS,IQGAP2,NSFL1C,PDLIM1,PLAA,PPM1A,RBM14,SH3GLB1,SNX9,STAT3,UBE2L3,VASP,YWHAH,ZC3HAV1
GO:0031529	ruffle organization	2	23	0.0391	ENSP00000417653,ENSP00000481038	CYFIP1,DBNL
GO:0051493	regulation of cytoskeleton organization	6	477	0.0393	ENSP00000245932,ENSP00000274364,ENSP00000311747,ENSP00000418529,ENSP00000432660,ENSP00000481038	CFL1,CYFIP1,IQGAP2,NSFL1C,RBM14,VASP
GO:0006886	intracellular protein transport	8	836	0.0397	ENSP00000248975,ENSP00000263354,ENSP00000264657,ENSP00000343405,ENSP00000355217,ENSP00000362480,ENSP00000376024,ENSP00000444850	NAPA,SEC24C,SNX6,SNX9,STAT3,USO1,VPS26A,YWHAH
GO:0043312	neutrophil degranulation	6	485	0.0411	ENSP00000260408,ENSP00000274364,ENSP00000369081,ENSP00000369538,ENSP00000417653,ENSP00000481038	ADAM10,CYFIP1,DBNL,GDI2,IQGAP2,TXNDC5
GO:0071383	cellular response to steroid hormone stimulus	4	197	0.0411	ENSP00000248975,ENSP00000311747,ENSP00000386665,ENSP00000400906	FHL2,RBM14,UBE2L3,YWHAH
GO:0071396	cellular response to lipid	6	486	0.0412	ENSP00000248975,ENSP00000311747,ENSP00000360141,ENSP00000380460,ENSP00000386665,ENSP00000400906	FHL2,GNAS,PLAA,RBM14,UBE2L3,YWHAH
GO:0007015	actin filament organization	4	200	0.0418	ENSP00000245932,ENSP00000274364,ENSP00000292385,ENSP00000432660	CFL1,DBN1,IQGAP2,VASP
GO:0032461	positive regulation of protein oligomerization	2	25	0.0418	ENSP00000376024,ENSP00000479919	SH3GLB1,SNX9
GO:0032535	regulation of cellular component size	5	333	0.0418	ENSP00000245932,ENSP00000274364,ENSP00000362010,ENSP00000432660,ENSP00000481038	ANXA7,CFL1,CYFIP1,IQGAP2,VASP
GO:0006906	vesicle fusion	3	95	0.0419	ENSP00000358867,ENSP00000444850,ENSP00000463393	GNAI3,SEC22B,USO1
GO:0010256	endomembrane system organization	5	337	0.0422	ENSP00000365569,ENSP00000376024,ENSP00000418529,ENSP00000435365,ENSP00000444850	FLOT1,NSFL1C,SNX9,TOR1AIP1,USO1
GO:0019886	antigen processing and presentation of exogenous peptide antigen via MHC class II	3	96	0.0424	ENSP00000343405,ENSP00000378721,ENSP00000408910	DCTN2,SEC24C,SEC31A
GO:0006950	response to stress	18	3267	0.0429	ENSP00000242351,ENSP00000262746,ENSP00000264657,ENSP00000311747,ENSP00000314030,ENSP00000346483,ENSP00000350708,ENSP00000360141,ENSP00000360305,ENSP00000362010,ENSP00000365569,ENSP00000369081,ENSP00000378721,ENSP00000380460,ENSP00000393316,ENSP00000414398,ENSP00000417653,ENSP00000479919	ANXA7,DBNL,DDRGK1,DNAJA2,DNAJB11,FLOT1,GNAS,PDLIM1,PLAA,PRDX1,RAD23B,RBM14,SEC31A,SH3GLB1,STAT3,TMX1,TXNDC5,ZC3HAV1
GO:0008283	cell population proliferation	7	676	0.0429	ENSP00000262746,ENSP00000264657,ENSP00000292385,ENSP00000361704,ENSP00000362010,ENSP00000400906,ENSP00000408910	ANXA7,CTPS1,DBN1,DCTN2,PRDX1,STAT3,UBE2L3
GO:0031331	positive regulation of cellular catabolic process	5	343	0.0429	ENSP00000242351,ENSP00000346483,ENSP00000358867,ENSP00000376024,ENSP00000479919	DDRGK1,GNAI3,SH3GLB1,SNX9,ZC3HAV1
GO:0044089	positive regulation of cellular component biogenesis	6	498	0.0429	ENSP00000245932,ENSP00000274364,ENSP00000365569,ENSP00000376024,ENSP00000479919,ENSP00000481038	CYFIP1,FLOT1,IQGAP2,SH3GLB1,SNX9,VASP
GO:0014070	response to organic cyclic compound	8	873	0.0434	ENSP00000248975,ENSP00000264657,ENSP00000311747,ENSP00000360141,ENSP00000362010,ENSP00000365569,ENSP00000386665,ENSP00000400906	ANXA7,FHL2,FLOT1,GNAS,RBM14,STAT3,UBE2L3,YWHAH
GO:0046649	lymphocyte activation	5	358	0.0482	ENSP00000262746,ENSP00000264657,ENSP00000361704,ENSP00000383003,ENSP00000429309	CTPS1,FKBP1A,PRDX1,STAT3,TPD52

## Sheet: STAT3 enrichment KEGG
#term ID	term description	observed gene count	background gene count	false discovery rate	matching proteins in your network (IDs)	matching proteins in your network (labels)
hsa04141	Protein processing in endoplasmic reticulum	8	161	2.66e-06	ENSP00000314030,ENSP00000343405,ENSP00000350708,ENSP00000369081,ENSP00000378721,ENSP00000380460,ENSP00000414398,ENSP00000418529	DNAJA2,DNAJB11,NSFL1C,PLAA,RAD23B,SEC24C,SEC31A,TXNDC5
