# Supplementary material for: Novel Proteome Extraction Method Illustrates a Conserved Immunological Signature of MSI-H Colorectal Tumors
Source: Mol Cell Proteomics. 2020 Nov 25;19(10):1619–31. doi: 10.1074/mcp.RA120.002152 (PMC8015011; doi:10.1074/mcp.RA120.002152)
Supplement: Supplementary file 1 [file mmc1.zip › 161224_1_supp_556363_qc6r6w.xlsx]

## Sheet: 64 corre proteins to STAT5
A2M
ACTB
AGT
AHSG
AMBP
AP2M1
APCS
APOA1
APOA2
APOA4
APOB
C1QB
C1QC
C1R
C1S
C2
C3
C4B
C4BPA
C5
C8G
CFB
CFH
CKB
CMA1
COL14A1
COL1A1
COL1A2
CP
CPA3
DCN
EHD1
FAM98B
FTH1
GC
GLIPR2
GRHPR
HNRNPDL
HP;HPR
HRG
IAH1
IGHG1
IGHG3
ITIH4
KNG1
LMCD1
LTA4H
LUM
METTL7A
MICAL1
NCBP2-AS2
PGM1
PGM2
RBM17
SCRN1
SERPINA1
SERPING1
SNX1
SNX5
STAT5
STOM
TF
TUBB2A
WDR82

## Sheet: 45 corre proteins to STAT6
ABHD11
AP2S1
ARAP1
ARF5
ATPIF1
CDC5L
DARS2
DDT;DDTL
DDX39B
ECHS1
FIS1
GUSB
HCFC1
HIST1H2BA
HIST3H2BB
HNRNPA3
HNRNPM
ILF2
LAMP2
NCBP1
NIPSNAP1
NTPCR
PDCD6
POR
PPME1
PUS1
QARS
RPL38
RPS15
RPS29
SEC11A
SF3B5
SHMT2
SNRNP40
SNRPB2
SNRPD3
SPR
SRSF10;SRSF12
SRSF7
STAT6
SYK
TUBG1;TUBG2
UBE2I
UMPS
YKT6
