# Supplementary material for: Novel Proteome Extraction Method Illustrates a Conserved Immunological Signature of MSI-H Colorectal Tumors
Source: Mol Cell Proteomics. 2020 Nov 25;19(10):1619–31. doi: 10.1074/mcp.RA120.002152 (PMC8015011; doi:10.1074/mcp.RA120.002152)
Supplement: Supplementary file 1 [file mmc1.zip › 161224_1_supp_556364_qcmrmw.xlsx]

## Sheet: 9 top proteins IFNg PCA
TAPBP
HLA-A
HLA-C
WARS
NOS2
STAT1
TAP2
ERAP2
APOL2

## Sheet: GO biological process
#term ID	term description	observed gene count	background gene count	false discovery rate	matching proteins in your network (IDs)	matching proteins in your network (labels)
GO:0019885	antigen processing and presentation of endogenous peptide antigen via MHC class I	5	9	7.24e-12	ENSP00000364034,ENSP00000365402,ENSP00000379873,ENSP00000400376,ENSP00000404833	ERAP2,HLA-A,HLA-C,TAP2,TAPBP
GO:0002479	antigen processing and presentation of exogenous peptide antigen via MHC class I, TAP-dependent	4	25	6.7e-08	ENSP00000364034,ENSP00000365402,ENSP00000379873,ENSP00000404833	HLA-A,HLA-C,TAP2,TAPBP
GO:0071346	cellular response to interferon-gamma	4	155	3.2e-05	ENSP00000327251,ENSP00000354394,ENSP00000365402,ENSP00000379873	HLA-A,HLA-C,NOS2,STAT1
GO:0006955	immune response	7	1560	3.72e-05	ENSP00000327251,ENSP00000354394,ENSP00000364034,ENSP00000365402,ENSP00000379873,ENSP00000400376,ENSP00000404833	ERAP2,HLA-A,HLA-C,NOS2,STAT1,TAP2,TAPBP
GO:0002486	antigen processing and presentation of endogenous peptide antigen via MHC class I via ER pathway, TAP-independent	2	3	9.23e-05	ENSP00000365402,ENSP00000379873	HLA-A,HLA-C
GO:0060337	type I interferon signaling pathway	3	65	0.00014	ENSP00000354394,ENSP00000365402,ENSP00000379873	HLA-A,HLA-C,STAT1
GO:0060333	interferon-gamma-mediated signaling pathway	3	69	0.00015	ENSP00000354394,ENSP00000365402,ENSP00000379873	HLA-A,HLA-C,STAT1
GO:1990668	vesicle fusion with endoplasmic reticulum-Golgi intermediate compartment (ERGIC) membrane	2	6	0.00018	ENSP00000364034,ENSP00000404833	TAP2,TAPBP
GO:0002480	antigen processing and presentation of exogenous peptide antigen via MHC class I, TAP-independent	2	8	0.00028	ENSP00000365402,ENSP00000379873	HLA-A,HLA-C
GO:0016032	viral process	4	571	0.0025	ENSP00000354394,ENSP00000364034,ENSP00000365402,ENSP00000379873	HLA-A,HLA-C,STAT1,TAP2
GO:0006952	defense response	5	1234	0.0029	ENSP00000249066,ENSP00000327251,ENSP00000354394,ENSP00000365402,ENSP00000379873	APOL2,HLA-A,HLA-C,NOS2,STAT1
GO:0001912	positive regulation of leukocyte mediated cytotoxicity	2	38	0.0037	ENSP00000327251,ENSP00000379873	HLA-A,NOS2
GO:0019221	cytokine-mediated signaling pathway	4	655	0.0037	ENSP00000327251,ENSP00000354394,ENSP00000365402,ENSP00000379873	HLA-A,HLA-C,NOS2,STAT1
GO:0051704	multi-organism process	6	2222	0.0037	ENSP00000249066,ENSP00000327251,ENSP00000354394,ENSP00000364034,ENSP00000365402,ENSP00000379873	APOL2,HLA-A,HLA-C,NOS2,STAT1,TAP2
GO:0008015	blood circulation	3	373	0.011	ENSP00000327251,ENSP00000354394,ENSP00000400376	ERAP2,NOS2,STAT1
GO:0098542	defense response to other organism	3	438	0.0155	ENSP00000327251,ENSP00000354394,ENSP00000379873	HLA-A,NOS2,STAT1
GO:0006518	peptide metabolic process	3	497	0.0208	ENSP00000347495,ENSP00000400376,ENSP00000404833	ERAP2,TAPBP,WARS
GO:0001817	regulation of cytokine production	3	615	0.0365	ENSP00000327251,ENSP00000354394,ENSP00000379873	HLA-A,NOS2,STAT1
GO:0008217	regulation of blood pressure	2	177	0.0439	ENSP00000327251,ENSP00000400376	ERAP2,NOS2
GO:0031347	regulation of defense response	3	676	0.0446	ENSP00000327251,ENSP00000354394,ENSP00000379873	HLA-A,NOS2,STAT1

## Sheet: GO molecular function
#term ID	term description	observed gene count	background gene count	false discovery rate	matching proteins in your network (IDs)	matching proteins in your network (labels)
GO:0046977	TAP binding	4	7	1.02e-09	ENSP00000364034,ENSP00000365402,ENSP00000379873,ENSP00000404833	HLA-A,HLA-C,TAP2,TAPBP
GO:0042605	peptide antigen binding	3	22	1.15e-05	ENSP00000365402,ENSP00000379873,ENSP00000404833	HLA-A,HLA-C,TAPBP
GO:0005102	signaling receptor binding	7	1513	2.63e-05	ENSP00000249066,ENSP00000327251,ENSP00000354394,ENSP00000364034,ENSP00000365402,ENSP00000379873,ENSP00000404833	APOL2,HLA-A,HLA-C,NOS2,STAT1,TAP2,TAPBP
GO:0015433	peptide antigen-transporting ATPase activity	2	3	7.04e-05	ENSP00000364034,ENSP00000404833	TAP2,TAPBP
GO:0046978	TAP1 binding	2	4	7.04e-05	ENSP00000364034,ENSP00000404833	TAP2,TAPBP
GO:0042277	peptide binding	4	270	7.46e-05	ENSP00000365402,ENSP00000379873,ENSP00000400376,ENSP00000404833	ERAP2,HLA-A,HLA-C,TAPBP
GO:0042287	MHC protein binding	2	31	0.0012	ENSP00000364034,ENSP00000404833	TAP2,TAPBP
GO:0005515	protein binding	8	6605	0.0114	ENSP00000249066,ENSP00000327251,ENSP00000347495,ENSP00000354394,ENSP00000364034,ENSP00000365402,ENSP00000379873,ENSP00000404833	APOL2,HLA-A,HLA-C,NOS2,STAT1,TAP2,TAPBP,WARS
GO:0042803	protein homodimerization activity	3	830	0.042	ENSP00000327251,ENSP00000347495,ENSP00000354394	NOS2,STAT1,WARS

## Sheet: KEGG
#term ID	term description	observed gene count	background gene count	false discovery rate	matching proteins in your network (IDs)	matching proteins in your network (labels)
hsa04612	Antigen processing and presentation	4	66	1.01e-06	ENSP00000364034,ENSP00000365402,ENSP00000379873,ENSP00000404833	HLA-A,HLA-C,TAP2,TAPBP
hsa05168	Herpes simplex infection	4	181	2.53e-05	ENSP00000354394,ENSP00000364034,ENSP00000365402,ENSP00000379873	HLA-A,HLA-C,STAT1,TAP2
hsa04145	Phagosome	3	145	0.00062	ENSP00000364034,ENSP00000365402,ENSP00000379873	HLA-A,HLA-C,TAP2
hsa05167	Kaposi's sarcoma-associated herpesvirus infection	3	183	0.00092	ENSP00000354394,ENSP00000365402,ENSP00000379873	HLA-A,HLA-C,STAT1
hsa04940	Type I diabetes mellitus	2	40	0.0013	ENSP00000365402,ENSP00000379873	HLA-A,HLA-C
hsa05330	Allograft rejection	2	35	0.0013	ENSP00000365402,ENSP00000379873	HLA-A,HLA-C
hsa05332	Graft-versus-host disease	2	36	0.0013	ENSP00000365402,ENSP00000379873	HLA-A,HLA-C
hsa05320	Autoimmune thyroid disease	2	49	0.0016	ENSP00000365402,ENSP00000379873	HLA-A,HLA-C
hsa05165	Human papillomavirus infection	3	317	0.0018	ENSP00000354394,ENSP00000365402,ENSP00000379873	HLA-A,HLA-C,STAT1
hsa05416	Viral myocarditis	2	56	0.0018	ENSP00000365402,ENSP00000379873	HLA-A,HLA-C
hsa05140	Leishmaniasis	2	70	0.0023	ENSP00000327251,ENSP00000354394	NOS2,STAT1
hsa05145	Toxoplasmosis	2	109	0.005	ENSP00000327251,ENSP00000354394	NOS2,STAT1
hsa04650	Natural killer cell mediated cytotoxicity	2	124	0.006	ENSP00000365402,ENSP00000379873	HLA-A,HLA-C
hsa04514	Cell adhesion molecules (CAMs)	2	139	0.0069	ENSP00000365402,ENSP00000379873	HLA-A,HLA-C
hsa04218	Cellular senescence	2	156	0.0081	ENSP00000365402,ENSP00000379873	HLA-A,HLA-C
hsa05152	Tuberculosis	2	172	0.0092	ENSP00000327251,ENSP00000354394	NOS2,STAT1
hsa05203	Viral carcinogenesis	2	183	0.0097	ENSP00000365402,ENSP00000379873	HLA-A,HLA-C
hsa05169	Epstein-Barr virus infection	2	194	0.0103	ENSP00000365402,ENSP00000379873	HLA-A,HLA-C
hsa04144	Endocytosis	2	242	0.0149	ENSP00000365402,ENSP00000379873	HLA-A,HLA-C
hsa05166	HTLV-I infection	2	250	0.0151	ENSP00000365402,ENSP00000379873	HLA-A,HLA-C
