# Supplementary material for: Novel Proteome Extraction Method Illustrates a Conserved Immunological Signature of MSI-H Colorectal Tumors
Source: Mol Cell Proteomics. 2020 Nov 25;19(10):1619–31. doi: 10.1074/mcp.RA120.002152 (PMC8015011; doi:10.1074/mcp.RA120.002152)
Supplement: Supplementary file 1 [file mmc1.zip › 161224_1_supp_556365_qcprpw.xlsx]

## Sheet: STAT1 IFNg corre matrix
AARS
ABCB1
ADAR			PPI enrichment p-value:
APOL2			< 1.0e-16
ASS1
CAP1
CASP4
CASP7
DENND4C
DNAJA1
DNAJC1
DNPEP
EEF2
EHD1
EPHA2
FTH1
G6PD
GOLT1B
HLA-A
HLA-C
IMPA1
ISG15
ITGB4
KDSR
LAP3
MARCKSL1
MET
NAMPT
OAS3
OGFR
OPTN
PATL1
PDIA3
PGM3
PML
PRKD2
PSME1
PSME2
RAB27B
RAB43
RARS
RBCK1
RIOK3
SAMHD1
SFXN1
SLC25A22
SOD2
SP100
SPTLC2
SQRDL
STAT1
TAPBP
TMCO1
TNS4
TRIM21
USP15
WARS
ZC3HAV1

## Sheet: STAT1 GO enrichment
#term ID	term description	observed gene count	background gene count	false discovery rate	matching proteins in your network (IDs)	matching proteins in your network (labels)
GO:0002376	immune system process	28	2370	3.26e-08	ENSP00000228928,ENSP00000242351,ENSP00000254436,ENSP00000262878,ENSP00000268058,ENSP00000273550,ENSP00000300289,ENSP00000307940,ENSP00000316905,ENSP00000319781,ENSP00000341874,ENSP00000343023,ENSP00000348632,ENSP00000351209,ENSP00000354394,ENSP00000357459,ENSP00000361471,ENSP00000361883,ENSP00000365402,ENSP00000368022,ENSP00000368699,ENSP00000372155,ENSP00000377192,ENSP00000379873,ENSP00000388566…	ADAR,ASS1,CAP1,CASP4,EEF2,EPHA2,FTH1,G6PD,HLA-A,HLA-C,ISG15,OAS3,OPTN,PDIA3,PGM3,PML,PRKD2,PSME1,RAB43,RBCK1,RIOK3,SAMHD1,SFXN1,SP100,STAT1,TAPBP,TRIM21,ZC3HAV1
GO:0045087	innate immune response	16	676	3.95e-08	ENSP00000228928,ENSP00000242351,ENSP00000254436,ENSP00000262878,ENSP00000268058,ENSP00000319781,ENSP00000341874,ENSP00000343023,ENSP00000354394,ENSP00000357459,ENSP00000361471,ENSP00000365402,ENSP00000368022,ENSP00000368699,ENSP00000379873,ENSP00000388566	ADAR,ASS1,CASP4,HLA-A,HLA-C,ISG15,OAS3,OPTN,PML,RAB43,RIOK3,SAMHD1,SP100,STAT1,TRIM21,ZC3HAV1
GO:0060337	type I interferon signaling pathway	8	65	3.95e-08	ENSP00000228928,ENSP00000262878,ENSP00000343023,ENSP00000354394,ENSP00000357459,ENSP00000365402,ENSP00000368699,ENSP00000379873	ADAR,HLA-A,HLA-C,ISG15,OAS3,SAMHD1,SP100,STAT1
GO:0048525	negative regulation of viral process	8	93	1.86e-07	ENSP00000228928,ENSP00000242351,ENSP00000254436,ENSP00000268058,ENSP00000343023,ENSP00000354394,ENSP00000357459,ENSP00000368699	ADAR,ISG15,OAS3,PML,SP100,STAT1,TRIM21,ZC3HAV1
GO:0071346	cellular response to interferon-gamma	9	155	3.31e-07	ENSP00000228928,ENSP00000254436,ENSP00000268058,ENSP00000319781,ENSP00000343023,ENSP00000354394,ENSP00000361471,ENSP00000365402,ENSP00000379873	ASS1,HLA-A,HLA-C,OAS3,PML,RAB43,SP100,STAT1,TRIM21
GO:0006955	immune response	21	1560	4.14e-07	ENSP00000228928,ENSP00000242351,ENSP00000254436,ENSP00000262878,ENSP00000268058,ENSP00000273550,ENSP00000307940,ENSP00000319781,ENSP00000341874,ENSP00000343023,ENSP00000354394,ENSP00000357459,ENSP00000361471,ENSP00000361883,ENSP00000365402,ENSP00000368022,ENSP00000368699,ENSP00000379873,ENSP00000388566,ENSP00000393978,ENSP00000404833	ADAR,ASS1,CAP1,CASP4,EEF2,FTH1,HLA-A,HLA-C,ISG15,OAS3,OPTN,PML,PRKD2,RAB43,RIOK3,SAMHD1,SP100,STAT1,TAPBP,TRIM21,ZC3HAV1
GO:0060333	interferon-gamma-mediated signaling pathway	7	69	5.44e-07	ENSP00000228928,ENSP00000254436,ENSP00000268058,ENSP00000343023,ENSP00000354394,ENSP00000365402,ENSP00000379873	HLA-A,HLA-C,OAS3,PML,SP100,STAT1,TRIM21
GO:0043901	negative regulation of multi-organism process	9	173	5.81e-07	ENSP00000228928,ENSP00000242351,ENSP00000254436,ENSP00000268058,ENSP00000341874,ENSP00000343023,ENSP00000354394,ENSP00000357459,ENSP00000368699	ADAR,ISG15,OAS3,PML,RIOK3,SP100,STAT1,TRIM21,ZC3HAV1
GO:0010033	response to organic substance	27	2815	8.36e-07	ENSP00000216802,ENSP00000222553,ENSP00000228928,ENSP00000254436,ENSP00000262878,ENSP00000268058,ENSP00000280377,ENSP00000307940,ENSP00000319781,ENSP00000341874,ENSP00000343023,ENSP00000351209,ENSP00000354394,ENSP00000357459,ENSP00000358327,ENSP00000361471,ENSP00000365402,ENSP00000368022,ENSP00000368699,ENSP00000369127,ENSP00000377192,ENSP00000379873,ENSP00000388566,ENSP00000393978,ENSP00000446252…	ADAR,ASS1,CASP4,CASP7,DENND4C,DNAJA1,EEF2,EHD1,EPHA2,G6PD,HLA-A,HLA-C,ISG15,NAMPT,OAS3,OPTN,PML,PRKD2,PSME2,RAB43,RIOK3,SAMHD1,SOD2,SP100,STAT1,TRIM21,USP15
GO:0071310	cellular response to organic substance	24	2219	8.57e-07	ENSP00000216802,ENSP00000228928,ENSP00000254436,ENSP00000262878,ENSP00000268058,ENSP00000280377,ENSP00000307940,ENSP00000319781,ENSP00000341874,ENSP00000343023,ENSP00000354394,ENSP00000357459,ENSP00000358327,ENSP00000361471,ENSP00000365402,ENSP00000368022,ENSP00000368699,ENSP00000369127,ENSP00000379873,ENSP00000388566,ENSP00000393978,ENSP00000446252,ENSP00000473565,ENSP00000479153	ADAR,ASS1,CASP4,CASP7,DENND4C,DNAJA1,EEF2,EHD1,HLA-A,HLA-C,ISG15,OAS3,OPTN,PML,PRKD2,PSME2,RAB43,RIOK3,SAMHD1,SOD2,SP100,STAT1,TRIM21,USP15
GO:0070887	cellular response to chemical stimulus	26	2672	1.22e-06	ENSP00000216802,ENSP00000228928,ENSP00000254436,ENSP00000262878,ENSP00000268058,ENSP00000280377,ENSP00000307940,ENSP00000319781,ENSP00000341874,ENSP00000343023,ENSP00000351209,ENSP00000354394,ENSP00000357459,ENSP00000358327,ENSP00000361471,ENSP00000365402,ENSP00000368022,ENSP00000368699,ENSP00000369127,ENSP00000377192,ENSP00000379873,ENSP00000388566,ENSP00000393978,ENSP00000446252,ENSP00000473565…	ADAR,ASS1,CASP4,CASP7,DENND4C,DNAJA1,EEF2,EHD1,EPHA2,G6PD,HLA-A,HLA-C,ISG15,OAS3,OPTN,PML,PRKD2,PSME2,RAB43,RIOK3,SAMHD1,SOD2,SP100,STAT1,TRIM21,USP15
GO:0006952	defense response	17	1234	8.37e-06	ENSP00000228928,ENSP00000242351,ENSP00000249066,ENSP00000254436,ENSP00000262878,ENSP00000268058,ENSP00000319781,ENSP00000341874,ENSP00000343023,ENSP00000354394,ENSP00000357459,ENSP00000361471,ENSP00000365402,ENSP00000368022,ENSP00000368699,ENSP00000379873,ENSP00000388566	ADAR,APOL2,ASS1,CASP4,HLA-A,HLA-C,ISG15,OAS3,OPTN,PML,RAB43,RIOK3,SAMHD1,SP100,STAT1,TRIM21,ZC3HAV1
GO:0051607	defense response to virus	8	181	9.23e-06	ENSP00000228928,ENSP00000242351,ENSP00000262878,ENSP00000268058,ENSP00000341874,ENSP00000354394,ENSP00000357459,ENSP00000368699	ADAR,ISG15,OAS3,PML,RIOK3,SAMHD1,STAT1,ZC3HAV1
GO:0043900	regulation of multi-organism process	10	372	1.7e-05	ENSP00000228928,ENSP00000242351,ENSP00000254436,ENSP00000268058,ENSP00000341874,ENSP00000343023,ENSP00000354394,ENSP00000357459,ENSP00000368022,ENSP00000368699	ADAR,ISG15,OAS3,OPTN,PML,RIOK3,SP100,STAT1,TRIM21,ZC3HAV1
GO:1903901	negative regulation of viral life cycle	6	77	1.7e-05	ENSP00000228928,ENSP00000242351,ENSP00000254436,ENSP00000268058,ENSP00000357459,ENSP00000368699	ADAR,ISG15,OAS3,PML,TRIM21,ZC3HAV1
GO:0042221	response to chemical	30	4153	2.97e-05	ENSP00000216802,ENSP00000222553,ENSP00000228928,ENSP00000254436,ENSP00000262878,ENSP00000268058,ENSP00000280377,ENSP00000307940,ENSP00000317272,ENSP00000319781,ENSP00000322020,ENSP00000341874,ENSP00000343023,ENSP00000351209,ENSP00000354394,ENSP00000357459,ENSP00000358327,ENSP00000361471,ENSP00000365402,ENSP00000368022,ENSP00000368699,ENSP00000369127,ENSP00000377192,ENSP00000379873,ENSP00000388566…	ABCB1,ADAR,ASS1,CASP4,CASP7,DENND4C,DNAJA1,EEF2,EHD1,EPHA2,G6PD,HLA-A,HLA-C,ISG15,MET,NAMPT,OAS3,OPTN,PML,PRKD2,PSME2,RAB43,RIOK3,SAMHD1,SLC25A22,SOD2,SP100,STAT1,TRIM21,USP15
GO:0019221	cytokine-mediated signaling pathway	12	655	4.03e-05	ENSP00000216802,ENSP00000228928,ENSP00000254436,ENSP00000262878,ENSP00000268058,ENSP00000343023,ENSP00000354394,ENSP00000357459,ENSP00000365402,ENSP00000368699,ENSP00000379873,ENSP00000446252	ADAR,HLA-A,HLA-C,ISG15,OAS3,PML,PSME2,SAMHD1,SOD2,SP100,STAT1,TRIM21
GO:0006950	response to stress	26	3267	4.55e-05	ENSP00000200181,ENSP00000228928,ENSP00000242351,ENSP00000249066,ENSP00000254436,ENSP00000262878,ENSP00000268058,ENSP00000300289,ENSP00000307940,ENSP00000319781,ENSP00000341874,ENSP00000343023,ENSP00000351209,ENSP00000354394,ENSP00000357459,ENSP00000361471,ENSP00000365402,ENSP00000368022,ENSP00000368699,ENSP00000369127,ENSP00000377192,ENSP00000379873,ENSP00000388566,ENSP00000446252,ENSP00000479153…	ADAR,APOL2,ASS1,CASP4,DNAJA1,EEF2,EHD1,EPHA2,G6PD,HLA-A,HLA-C,ISG15,ITGB4,OAS3,OPTN,PDIA3,PML,RAB43,RIOK3,SAMHD1,SOD2,SP100,STAT1,TMCO1,TRIM21,ZC3HAV1
GO:0071345	cellular response to cytokine stimulus	14	953	4.87e-05	ENSP00000216802,ENSP00000228928,ENSP00000254436,ENSP00000262878,ENSP00000268058,ENSP00000319781,ENSP00000343023,ENSP00000354394,ENSP00000357459,ENSP00000361471,ENSP00000365402,ENSP00000368699,ENSP00000379873,ENSP00000446252	ADAR,ASS1,HLA-A,HLA-C,ISG15,OAS3,PML,PSME2,RAB43,SAMHD1,SOD2,SP100,STAT1,TRIM21
GO:0098542	defense response to other organism	10	438	5.28e-05	ENSP00000228928,ENSP00000242351,ENSP00000262878,ENSP00000268058,ENSP00000341874,ENSP00000354394,ENSP00000357459,ENSP00000368022,ENSP00000368699,ENSP00000379873	ADAR,HLA-A,ISG15,OAS3,OPTN,PML,RIOK3,SAMHD1,STAT1,ZC3HAV1
GO:0051704	multi-organism process	21	2222	5.58e-05	ENSP00000222553,ENSP00000228928,ENSP00000242351,ENSP00000249066,ENSP00000262878,ENSP00000268058,ENSP00000317272,ENSP00000319781,ENSP00000341874,ENSP00000343023,ENSP00000348632,ENSP00000351209,ENSP00000354394,ENSP00000357459,ENSP00000361471,ENSP00000365402,ENSP00000368022,ENSP00000368699,ENSP00000369127,ENSP00000379873,ENSP00000425809	ADAR,APOL2,ASS1,DNAJA1,EPHA2,HLA-A,HLA-C,ISG15,MET,NAMPT,OAS3,OPTN,PGM3,PML,RAB43,RBCK1,RIOK3,SAMHD1,SP100,STAT1,ZC3HAV1
GO:0002479	antigen processing and presentation of exogenous peptide antigen via MHC class I, TAP-dependent	4	25	0.00011	ENSP00000300289,ENSP00000365402,ENSP00000379873,ENSP00000404833	HLA-A,HLA-C,PDIA3,TAPBP
GO:0050896	response to stimulus	41	7824	0.00015	ENSP00000200181,ENSP00000216802,ENSP00000222553,ENSP00000228928,ENSP00000242351,ENSP00000249066,ENSP00000254436,ENSP00000262878,ENSP00000268058,ENSP00000273550,ENSP00000280377,ENSP00000290291,ENSP00000300289,ENSP00000307940,ENSP00000317272,ENSP00000319781,ENSP00000322020,ENSP00000341874,ENSP00000343023,ENSP00000348632,ENSP00000351209,ENSP00000354394,ENSP00000357459,ENSP00000358327,ENSP00000361471…	ABCB1,ADAR,APOL2,ASS1,CAP1,CASP4,CASP7,DENND4C,DNAJA1,EEF2,EHD1,EPHA2,FTH1,G6PD,HLA-A,HLA-C,IMPA1,ISG15,ITGB4,MET,NAMPT,OAS3,OGFR,OPTN,PDIA3,PML,PRKD2,PSME2,RAB43,RBCK1,RIOK3,SAMHD1,SLC25A22,SOD2,SP100,STAT1,TAPBP,TMCO1,TRIM21,USP15,ZC3HAV1
GO:0002252	immune effector process	13	927	0.00017	ENSP00000228928,ENSP00000242351,ENSP00000262878,ENSP00000268058,ENSP00000273550,ENSP00000307940,ENSP00000341874,ENSP00000354394,ENSP00000357459,ENSP00000361883,ENSP00000365402,ENSP00000368699,ENSP00000379873	ADAR,CAP1,EEF2,FTH1,HLA-A,HLA-C,ISG15,OAS3,PML,RIOK3,SAMHD1,STAT1,ZC3HAV1
GO:0019885	antigen processing and presentation of endogenous peptide antigen via MHC class I	3	9	0.0003	ENSP00000365402,ENSP00000379873,ENSP00000404833	HLA-A,HLA-C,TAPBP
GO:0051716	cellular response to stimulus	35	6212	0.00038	ENSP00000200181,ENSP00000216802,ENSP00000222553,ENSP00000228928,ENSP00000254436,ENSP00000262878,ENSP00000268058,ENSP00000280377,ENSP00000290291,ENSP00000300289,ENSP00000307940,ENSP00000317272,ENSP00000319781,ENSP00000341874,ENSP00000343023,ENSP00000348632,ENSP00000351209,ENSP00000354394,ENSP00000357459,ENSP00000358327,ENSP00000361471,ENSP00000361883,ENSP00000365402,ENSP00000368022,ENSP00000368699…	ADAR,ASS1,CAP1,CASP4,CASP7,DENND4C,DNAJA1,EEF2,EHD1,EPHA2,G6PD,HLA-A,HLA-C,IMPA1,ISG15,ITGB4,MET,NAMPT,OAS3,OGFR,OPTN,PDIA3,PML,PRKD2,PSME2,RAB43,RBCK1,RIOK3,SAMHD1,SOD2,SP100,STAT1,TMCO1,TRIM21,USP15
GO:0009607	response to biotic stimulus	12	869	0.00043	ENSP00000228928,ENSP00000242351,ENSP00000262878,ENSP00000268058,ENSP00000341874,ENSP00000354394,ENSP00000357459,ENSP00000361471,ENSP00000368022,ENSP00000368699,ENSP00000379873,ENSP00000480514	ADAR,ASS1,HLA-A,ISG15,OAS3,OPTN,PML,RIOK3,SAMHD1,STAT1,TMCO1,ZC3HAV1
GO:0044403	symbiont process	10	650	0.001	ENSP00000268058,ENSP00000317272,ENSP00000319781,ENSP00000343023,ENSP00000348632,ENSP00000351209,ENSP00000354394,ENSP00000365402,ENSP00000368699,ENSP00000379873	EPHA2,HLA-A,HLA-C,ISG15,MET,PML,RAB43,RBCK1,SP100,STAT1
GO:0032479	regulation of type I interferon production	5	112	0.0011	ENSP00000242351,ENSP00000254436,ENSP00000341874,ENSP00000354394,ENSP00000368699	ISG15,RIOK3,STAT1,TRIM21,ZC3HAV1
GO:0045071	negative regulation of viral genome replication	4	52	0.0011	ENSP00000228928,ENSP00000242351,ENSP00000357459,ENSP00000368699	ADAR,ISG15,OAS3,ZC3HAV1
GO:0051707	response to other organism	11	835	0.0014	ENSP00000228928,ENSP00000242351,ENSP00000262878,ENSP00000268058,ENSP00000341874,ENSP00000354394,ENSP00000357459,ENSP00000361471,ENSP00000368022,ENSP00000368699,ENSP00000379873	ADAR,ASS1,HLA-A,ISG15,OAS3,OPTN,PML,RIOK3,SAMHD1,STAT1,ZC3HAV1
GO:1901342	regulation of vasculature development	7	305	0.0016	ENSP00000268058,ENSP00000343023,ENSP00000347495,ENSP00000351209,ENSP00000354394,ENSP00000393978,ENSP00000446252	EPHA2,PML,PRKD2,SOD2,SP100,STAT1,WARS
GO:0007166	cell surface receptor signaling pathway	18	2198	0.0018	ENSP00000200181,ENSP00000216802,ENSP00000228928,ENSP00000254436,ENSP00000262878,ENSP00000268058,ENSP00000280377,ENSP00000317272,ENSP00000343023,ENSP00000348632,ENSP00000351209,ENSP00000354394,ENSP00000357459,ENSP00000365402,ENSP00000368699,ENSP00000379873,ENSP00000393978,ENSP00000446252	ADAR,EPHA2,HLA-A,HLA-C,ISG15,ITGB4,MET,OAS3,PML,PRKD2,PSME2,RBCK1,SAMHD1,SOD2,SP100,STAT1,TRIM21,USP15
GO:0016032	viral process	9	571	0.0019	ENSP00000268058,ENSP00000319781,ENSP00000343023,ENSP00000348632,ENSP00000351209,ENSP00000354394,ENSP00000365402,ENSP00000368699,ENSP00000379873	EPHA2,HLA-A,HLA-C,ISG15,PML,RAB43,RBCK1,SP100,STAT1
GO:0002831	regulation of response to biotic stimulus	5	131	0.002	ENSP00000242351,ENSP00000268058,ENSP00000341874,ENSP00000354394,ENSP00000368022	OPTN,PML,RIOK3,STAT1,ZC3HAV1
GO:0019884	antigen processing and presentation of exogenous antigen	5	130	0.002	ENSP00000300289,ENSP00000365402,ENSP00000372155,ENSP00000379873,ENSP00000404833	HLA-A,HLA-C,PDIA3,PSME1,TAPBP
GO:1901564	organonitrogen compound metabolic process	30	5281	0.0022	ENSP00000216484,ENSP00000216802,ENSP00000222553,ENSP00000226299,ENSP00000231572,ENSP00000249066,ENSP00000254436,ENSP00000261772,ENSP00000262878,ENSP00000268058,ENSP00000273075,ENSP00000280377,ENSP00000300289,ENSP00000307940,ENSP00000317272,ENSP00000341874,ENSP00000347495,ENSP00000348632,ENSP00000351209,ENSP00000358327,ENSP00000361471,ENSP00000368699,ENSP00000372155,ENSP00000377192,ENSP00000379873…	AARS,APOL2,ASS1,CASP4,CASP7,DNPEP,EEF2,EPHA2,G6PD,HLA-A,ISG15,KDSR,LAP3,MET,NAMPT,PDIA3,PGM3,PML,PRKD2,PSME1,PSME2,RARS,RBCK1,RIOK3,SAMHD1,SPTLC2,TAPBP,TRIM21,USP15,WARS
GO:0050688	regulation of defense response to virus	4	71	0.0027	ENSP00000242351,ENSP00000268058,ENSP00000341874,ENSP00000354394	PML,RIOK3,STAT1,ZC3HAV1
GO:0002486	antigen processing and presentation of endogenous peptide antigen via MHC class I via ER pathway, TAP-independent	2	3	0.0031	ENSP00000365402,ENSP00000379873	HLA-A,HLA-C
GO:0080134	regulation of response to stress	13	1299	0.0033	ENSP00000242351,ENSP00000262878,ENSP00000268058,ENSP00000317272,ENSP00000341874,ENSP00000354394,ENSP00000357459,ENSP00000368022,ENSP00000369127,ENSP00000379873,ENSP00000388566,ENSP00000446252,ENSP00000478255	ABCB1,ADAR,CASP4,DNAJA1,HLA-A,MET,OPTN,PML,RIOK3,SAMHD1,SOD2,STAT1,ZC3HAV1
GO:0048518	positive regulation of biological process	30	5459	0.0038	ENSP00000216484,ENSP00000216802,ENSP00000222553,ENSP00000242351,ENSP00000254436,ENSP00000262094,ENSP00000268058,ENSP00000300289,ENSP00000307940,ENSP00000317272,ENSP00000341874,ENSP00000343023,ENSP00000347495,ENSP00000348632,ENSP00000351209,ENSP00000354394,ENSP00000357459,ENSP00000361471,ENSP00000362638,ENSP00000368022,ENSP00000368699,ENSP00000369127,ENSP00000372155,ENSP00000377192,ENSP00000379873…	ABCB1,ADAR,ASS1,CASP4,DNAJA1,EEF2,EHD1,EPHA2,G6PD,HLA-A,ISG15,MARCKSL1,MET,NAMPT,OPTN,PDIA3,PML,PRKD2,PSME1,PSME2,RAB27B,RBCK1,RIOK3,SOD2,SP100,SPTLC2,STAT1,TRIM21,WARS,ZC3HAV1
GO:0043122	regulation of I-kappaB kinase/NF-kappaB signaling	5	167	0.005	ENSP00000242351,ENSP00000341874,ENSP00000348632,ENSP00000354394,ENSP00000368022	OPTN,RBCK1,RIOK3,STAT1,ZC3HAV1
GO:0031347	regulation of defense response	9	676	0.0054	ENSP00000242351,ENSP00000262878,ENSP00000268058,ENSP00000341874,ENSP00000354394,ENSP00000357459,ENSP00000368022,ENSP00000379873,ENSP00000388566	ADAR,CASP4,HLA-A,OPTN,PML,RIOK3,SAMHD1,STAT1,ZC3HAV1
GO:0045765	regulation of angiogenesis	6	277	0.0058	ENSP00000268058,ENSP00000343023,ENSP00000347495,ENSP00000351209,ENSP00000354394,ENSP00000393978	EPHA2,PML,PRKD2,SP100,STAT1,WARS
GO:0009605	response to external stimulus	15	1857	0.0083	ENSP00000228928,ENSP00000242351,ENSP00000262878,ENSP00000268058,ENSP00000307940,ENSP00000317272,ENSP00000341874,ENSP00000351209,ENSP00000354394,ENSP00000357459,ENSP00000361471,ENSP00000368022,ENSP00000368699,ENSP00000377192,ENSP00000379873	ADAR,ASS1,EEF2,EPHA2,G6PD,HLA-A,ISG15,MET,OAS3,OPTN,PML,RIOK3,SAMHD1,STAT1,ZC3HAV1
GO:0043603	cellular amide metabolic process	9	732	0.0093	ENSP00000216484,ENSP00000231572,ENSP00000261772,ENSP00000273075,ENSP00000307940,ENSP00000347495,ENSP00000361471,ENSP00000377192,ENSP00000404833	AARS,ASS1,DNPEP,EEF2,G6PD,RARS,SPTLC2,TAPBP,WARS
GO:0043124	negative regulation of I-kappaB kinase/NF-kappaB signaling	3	42	0.0096	ENSP00000341874,ENSP00000354394,ENSP00000368022	OPTN,RIOK3,STAT1
GO:0030099	myeloid cell differentiation	5	203	0.011	ENSP00000268058,ENSP00000316905,ENSP00000351209,ENSP00000357459,ENSP00000377192	ADAR,EPHA2,G6PD,PML,SFXN1
GO:0002480	antigen processing and presentation of exogenous peptide antigen via MHC class I, TAP-independent	2	8	0.0112	ENSP00000365402,ENSP00000379873	HLA-A,HLA-C
GO:0001817	regulation of cytokine production	8	615	0.0133	ENSP00000242351,ENSP00000254436,ENSP00000268058,ENSP00000341874,ENSP00000354394,ENSP00000368699,ENSP00000379873,ENSP00000393978	HLA-A,ISG15,PML,PRKD2,RIOK3,STAT1,TRIM21,ZC3HAV1
GO:0006418	tRNA aminoacylation for protein translation	3	48	0.0133	ENSP00000231572,ENSP00000261772,ENSP00000347495	AARS,RARS,WARS
GO:0007165	signal transduction	26	4738	0.0136	ENSP00000200181,ENSP00000216802,ENSP00000222553,ENSP00000228928,ENSP00000254436,ENSP00000262878,ENSP00000268058,ENSP00000280377,ENSP00000290291,ENSP00000317272,ENSP00000343023,ENSP00000348632,ENSP00000351209,ENSP00000354394,ENSP00000357459,ENSP00000361883,ENSP00000365402,ENSP00000368022,ENSP00000368699,ENSP00000369127,ENSP00000379873,ENSP00000388566,ENSP00000393978,ENSP00000408526,ENSP00000446252…	ADAR,CAP1,CASP4,DNAJA1,EPHA2,HLA-A,HLA-C,IMPA1,ISG15,ITGB4,MET,NAMPT,OAS3,OGFR,OPTN,PML,PRKD2,PSME2,RBCK1,SAMHD1,SOD2,SP100,STAT1,TMCO1,TRIM21,USP15
GO:0033554	cellular response to stress	13	1553	0.0147	ENSP00000268058,ENSP00000300289,ENSP00000307940,ENSP00000343023,ENSP00000351209,ENSP00000361471,ENSP00000368022,ENSP00000368699,ENSP00000369127,ENSP00000377192,ENSP00000388566,ENSP00000446252,ENSP00000480514	ASS1,CASP4,DNAJA1,EEF2,EPHA2,G6PD,ISG15,OPTN,PDIA3,PML,SOD2,SP100,TMCO1
GO:2001238	positive regulation of extrinsic apoptotic signaling pathway	3	51	0.0148	ENSP00000268058,ENSP00000300289,ENSP00000348632	PDIA3,PML,RBCK1
GO:0008152	metabolic process	41	9569	0.0167	ENSP00000200181,ENSP00000216484,ENSP00000216802,ENSP00000222553,ENSP00000226299,ENSP00000228928,ENSP00000231572,ENSP00000249066,ENSP00000254436,ENSP00000260324,ENSP00000261772,ENSP00000262878,ENSP00000268058,ENSP00000273075,ENSP00000273550,ENSP00000280377,ENSP00000300146,ENSP00000300289,ENSP00000307940,ENSP00000317272,ENSP00000341874,ENSP00000343023,ENSP00000347495,ENSP00000348632,ENSP00000351209…	AARS,ADAR,APOL2,ASS1,CASP4,CASP7,DNPEP,EEF2,EPHA2,FTH1,G6PD,HLA-A,IMPA1,ISG15,ITGB4,KDSR,LAP3,MET,NAMPT,OAS3,OPTN,PATL1,PDIA3,PGM3,PML,PRKD2,PSME1,PSME2,RARS,RBCK1,RIOK3,SAMHD1,SOD2,SP100,SPTLC2,SQRDL,STAT1,TAPBP,TRIM21,USP15,WARS
GO:0006518	peptide metabolic process	7	497	0.0174	ENSP00000231572,ENSP00000261772,ENSP00000273075,ENSP00000307940,ENSP00000347495,ENSP00000377192,ENSP00000404833	AARS,DNPEP,EEF2,G6PD,RARS,TAPBP,WARS
GO:0045088	regulation of innate immune response	6	361	0.0182	ENSP00000242351,ENSP00000262878,ENSP00000341874,ENSP00000354394,ENSP00000357459,ENSP00000379873	ADAR,HLA-A,RIOK3,SAMHD1,STAT1,ZC3HAV1
GO:0006508	proteolysis	11	1203	0.0184	ENSP00000216802,ENSP00000226299,ENSP00000268058,ENSP00000273075,ENSP00000280377,ENSP00000300289,ENSP00000348632,ENSP00000358327,ENSP00000368699,ENSP00000372155,ENSP00000388566	CASP4,CASP7,DNPEP,ISG15,LAP3,PDIA3,PML,PSME1,PSME2,RBCK1,USP15
GO:0034976	response to endoplasmic reticulum stress	5	240	0.0188	ENSP00000268058,ENSP00000300289,ENSP00000307940,ENSP00000388566,ENSP00000480514	CASP4,EEF2,PDIA3,PML,TMCO1
GO:1902532	negative regulation of intracellular signal transduction	7	514	0.0199	ENSP00000317272,ENSP00000341874,ENSP00000351209,ENSP00000354394,ENSP00000368022,ENSP00000369127,ENSP00000446252	DNAJA1,EPHA2,MET,OPTN,RIOK3,SOD2,STAT1
GO:0030097	hemopoiesis	7	526	0.0224	ENSP00000268058,ENSP00000307940,ENSP00000316905,ENSP00000351209,ENSP00000357459,ENSP00000377192,ENSP00000425809	ADAR,EEF2,EPHA2,G6PD,PGM3,PML,SFXN1
GO:0046519	sphingoid metabolic process	2	14	0.0234	ENSP00000216484,ENSP00000385083	KDSR,SPTLC2
GO:0014070	response to organic cyclic compound	9	873	0.0243	ENSP00000222553,ENSP00000307940,ENSP00000341874,ENSP00000354394,ENSP00000357459,ENSP00000358327,ENSP00000361471,ENSP00000369127,ENSP00000377192	ADAR,ASS1,CASP7,DNAJA1,EEF2,G6PD,NAMPT,RIOK3,STAT1
GO:0032481	positive regulation of type I interferon production	3	65	0.0243	ENSP00000242351,ENSP00000341874,ENSP00000354394	RIOK3,STAT1,ZC3HAV1
GO:0050776	regulation of immune response	9	873	0.0243	ENSP00000242351,ENSP00000262878,ENSP00000341874,ENSP00000348632,ENSP00000354394,ENSP00000357459,ENSP00000365402,ENSP00000379873,ENSP00000393978	ADAR,HLA-A,HLA-C,PRKD2,RBCK1,RIOK3,SAMHD1,STAT1,ZC3HAV1
GO:2001233	regulation of apoptotic signaling pathway	6	388	0.0243	ENSP00000268058,ENSP00000300289,ENSP00000343023,ENSP00000348632,ENSP00000369127,ENSP00000446252	DNAJA1,PDIA3,PML,RBCK1,SOD2,SP100
GO:0010594	regulation of endothelial cell migration	4	150	0.0245	ENSP00000317272,ENSP00000343023,ENSP00000351209,ENSP00000393978	EPHA2,MET,PRKD2,SP100
GO:0001959	regulation of cytokine-mediated signaling pathway	4	151	0.0247	ENSP00000348632,ENSP00000354394,ENSP00000357459,ENSP00000388566	ADAR,CASP4,RBCK1,STAT1
GO:2001028	positive regulation of endothelial cell chemotaxis	2	15	0.0247	ENSP00000317272,ENSP00000393978	MET,PRKD2
GO:0019538	protein metabolic process	23	4194	0.0271	ENSP00000216802,ENSP00000226299,ENSP00000231572,ENSP00000249066,ENSP00000254436,ENSP00000261772,ENSP00000268058,ENSP00000273075,ENSP00000280377,ENSP00000300289,ENSP00000307940,ENSP00000317272,ENSP00000341874,ENSP00000347495,ENSP00000348632,ENSP00000351209,ENSP00000358327,ENSP00000368699,ENSP00000372155,ENSP00000379873,ENSP00000388566,ENSP00000393978,ENSP00000425809	AARS,APOL2,CASP4,CASP7,DNPEP,EEF2,EPHA2,HLA-A,ISG15,LAP3,MET,PDIA3,PGM3,PML,PRKD2,PSME1,PSME2,RARS,RBCK1,RIOK3,TRIM21,USP15,WARS
GO:0042592	homeostatic process	12	1491	0.0271	ENSP00000268058,ENSP00000273550,ENSP00000300289,ENSP00000316905,ENSP00000317272,ENSP00000343023,ENSP00000354394,ENSP00000357459,ENSP00000377192,ENSP00000446252,ENSP00000479153,ENSP00000480514	ADAR,EHD1,FTH1,G6PD,MET,PDIA3,PML,SFXN1,SOD2,SP100,STAT1,TMCO1
GO:0051770	positive regulation of nitric-oxide synthase biosynthetic process	2	16	0.0271	ENSP00000222553,ENSP00000354394	NAMPT,STAT1
GO:2001236	regulation of extrinsic apoptotic signaling pathway	4	158	0.0276	ENSP00000268058,ENSP00000300289,ENSP00000343023,ENSP00000348632	PDIA3,PML,RBCK1,SP100
GO:0043902	positive regulation of multi-organism process	4	159	0.028	ENSP00000242351,ENSP00000254436,ENSP00000357459,ENSP00000368022	ADAR,OPTN,TRIM21,ZC3HAV1
GO:0032101	regulation of response to external stimulus	8	732	0.0287	ENSP00000242351,ENSP00000268058,ENSP00000317272,ENSP00000341874,ENSP00000354394,ENSP00000368022,ENSP00000388566,ENSP00000393978	CASP4,MET,OPTN,PML,PRKD2,RIOK3,STAT1,ZC3HAV1
GO:0043067	regulation of programmed cell death	12	1516	0.0287	ENSP00000261772,ENSP00000268058,ENSP00000300289,ENSP00000317272,ENSP00000343023,ENSP00000348632,ENSP00000354394,ENSP00000357459,ENSP00000369127,ENSP00000377192,ENSP00000388566,ENSP00000446252	AARS,ADAR,CASP4,DNAJA1,G6PD,MET,PDIA3,PML,RBCK1,SOD2,SP100,STAT1
GO:0048384	retinoic acid receptor signaling pathway	2	17	0.0287	ENSP00000268058,ENSP00000343023	PML,SP100
GO:0065007	biological regulation	46	11740	0.0287	ENSP00000200181,ENSP00000216484,ENSP00000216802,ENSP00000222553,ENSP00000228928,ENSP00000242351,ENSP00000254436,ENSP00000261772,ENSP00000262094,ENSP00000262878,ENSP00000268058,ENSP00000273550,ENSP00000280377,ENSP00000290291,ENSP00000300146,ENSP00000300289,ENSP00000307940,ENSP00000316905,ENSP00000317272,ENSP00000341874,ENSP00000343023,ENSP00000347495,ENSP00000348632,ENSP00000351209,ENSP00000354394…	AARS,ABCB1,ADAR,ASS1,CAP1,CASP4,DENND4C,DNAJA1,DNAJC1,EEF2,EHD1,EPHA2,FTH1,G6PD,HLA-A,HLA-C,IMPA1,ISG15,ITGB4,MARCKSL1,MET,NAMPT,OAS3,OGFR,OPTN,PATL1,PDIA3,PML,PRKD2,PSME1,PSME2,RAB27B,RBCK1,RIOK3,SAMHD1,SFXN1,SOD2,SP100,SPTLC2,STAT1,TAPBP,TMCO1,TRIM21,USP15,WARS,ZC3HAV1
GO:0071495	cellular response to endogenous stimulus	10	1106	0.0287	ENSP00000268058,ENSP00000280377,ENSP00000307940,ENSP00000354394,ENSP00000358327,ENSP00000361471,ENSP00000369127,ENSP00000388566,ENSP00000473565,ENSP00000479153	ASS1,CASP4,CASP7,DENND4C,DNAJA1,EEF2,EHD1,PML,STAT1,USP15
GO:1901699	cellular response to nitrogen compound	7	568	0.0287	ENSP00000341874,ENSP00000354394,ENSP00000357459,ENSP00000358327,ENSP00000361471,ENSP00000388566,ENSP00000473565	ADAR,ASS1,CASP4,CASP7,DENND4C,RIOK3,STAT1
GO:1902187	negative regulation of viral release from host cell	2	17	0.0287	ENSP00000254436,ENSP00000268058	PML,TRIM21
GO:0031329	regulation of cellular catabolic process	8	743	0.0288	ENSP00000216484,ENSP00000216802,ENSP00000242351,ENSP00000254436,ENSP00000268058,ENSP00000317272,ENSP00000368022,ENSP00000372155	MET,OPTN,PML,PSME1,PSME2,SPTLC2,TRIM21,ZC3HAV1
GO:0030218	erythrocyte differentiation	3	76	0.0299	ENSP00000316905,ENSP00000357459,ENSP00000377192	ADAR,G6PD,SFXN1
GO:0031065	positive regulation of histone deacetylation	2	19	0.0312	ENSP00000268058,ENSP00000393978	PML,PRKD2
GO:0044281	small molecule metabolic process	13	1779	0.033	ENSP00000216484,ENSP00000222553,ENSP00000231572,ENSP00000249066,ENSP00000261772,ENSP00000262878,ENSP00000347495,ENSP00000351209,ENSP00000361471,ENSP00000377192,ENSP00000385083,ENSP00000408526,ENSP00000425809	AARS,APOL2,ASS1,EPHA2,G6PD,IMPA1,KDSR,NAMPT,PGM3,RARS,SAMHD1,SPTLC2,WARS
GO:1903321	negative regulation of protein modification by small protein conjugation or removal	3	81	0.0344	ENSP00000254436,ENSP00000368699,ENSP00000369127	DNAJA1,ISG15,TRIM21
GO:0048522	positive regulation of cellular process	25	4898	0.035	ENSP00000216484,ENSP00000216802,ENSP00000222553,ENSP00000242351,ENSP00000254436,ENSP00000262094,ENSP00000268058,ENSP00000300289,ENSP00000307940,ENSP00000317272,ENSP00000343023,ENSP00000347495,ENSP00000348632,ENSP00000354394,ENSP00000361471,ENSP00000362638,ENSP00000368022,ENSP00000368699,ENSP00000369127,ENSP00000372155,ENSP00000379873,ENSP00000388566,ENSP00000393978,ENSP00000446252,ENSP00000479153	ASS1,CASP4,DNAJA1,EEF2,EHD1,HLA-A,ISG15,MARCKSL1,MET,NAMPT,OPTN,PDIA3,PML,PRKD2,PSME1,PSME2,RAB27B,RBCK1,SOD2,SP100,SPTLC2,STAT1,TRIM21,WARS,ZC3HAV1
GO:0039531	regulation of viral-induced cytoplasmic pattern recognition receptor signaling pathway	2	21	0.0351	ENSP00000242351,ENSP00000341874	RIOK3,ZC3HAV1
GO:0050789	regulation of biological process	44	11116	0.0351	ENSP00000200181,ENSP00000216484,ENSP00000216802,ENSP00000222553,ENSP00000228928,ENSP00000242351,ENSP00000254436,ENSP00000261772,ENSP00000262094,ENSP00000262878,ENSP00000268058,ENSP00000273550,ENSP00000280377,ENSP00000290291,ENSP00000300146,ENSP00000300289,ENSP00000307940,ENSP00000317272,ENSP00000341874,ENSP00000343023,ENSP00000347495,ENSP00000348632,ENSP00000351209,ENSP00000354394,ENSP00000357459…	AARS,ABCB1,ADAR,ASS1,CAP1,CASP4,DNAJA1,DNAJC1,EEF2,EHD1,EPHA2,FTH1,G6PD,HLA-A,HLA-C,IMPA1,ISG15,ITGB4,MARCKSL1,MET,NAMPT,OAS3,OGFR,OPTN,PATL1,PDIA3,PML,PRKD2,PSME1,PSME2,RAB27B,RBCK1,RIOK3,SAMHD1,SOD2,SP100,SPTLC2,STAT1,TAPBP,TMCO1,TRIM21,USP15,WARS,ZC3HAV1
GO:0051651	maintenance of location in cell	3	83	0.0351	ENSP00000268058,ENSP00000273550,ENSP00000343023	FTH1,PML,SP100
GO:0060444	branching involved in mammary gland duct morphogenesis	2	21	0.0351	ENSP00000268058,ENSP00000351209	EPHA2,PML
GO:0051457	maintenance of protein location in nucleus	2	22	0.0364	ENSP00000268058,ENSP00000343023	PML,SP100
GO:0030148	sphingolipid biosynthetic process	3	86	0.0369	ENSP00000216484,ENSP00000385083,ENSP00000393978	KDSR,PRKD2,SPTLC2
GO:0035295	tube development	8	793	0.0369	ENSP00000200181,ENSP00000268058,ENSP00000317272,ENSP00000347495,ENSP00000351209,ENSP00000354394,ENSP00000361471,ENSP00000393978	ASS1,EPHA2,ITGB4,MET,PML,PRKD2,STAT1,WARS
GO:0002682	regulation of immune system process	11	1391	0.0374	ENSP00000242351,ENSP00000262878,ENSP00000268058,ENSP00000341874,ENSP00000348632,ENSP00000354394,ENSP00000357459,ENSP00000365402,ENSP00000368699,ENSP00000379873,ENSP00000393978	ADAR,HLA-A,HLA-C,ISG15,PML,PRKD2,RBCK1,RIOK3,SAMHD1,STAT1,ZC3HAV1
GO:0032469	endoplasmic reticulum calcium ion homeostasis	2	23	0.0382	ENSP00000268058,ENSP00000480514	PML,TMCO1
GO:0032727	positive regulation of interferon-alpha production	2	23	0.0382	ENSP00000242351,ENSP00000354394	STAT1,ZC3HAV1
GO:0032897	negative regulation of viral transcription	2	24	0.0403	ENSP00000254436,ENSP00000343023	SP100,TRIM21
GO:0046165	alcohol biosynthetic process	3	91	0.0407	ENSP00000216484,ENSP00000377192,ENSP00000408526	G6PD,IMPA1,SPTLC2
GO:0048583	regulation of response to stimulus	21	3882	0.0417	ENSP00000222553,ENSP00000242351,ENSP00000262878,ENSP00000268058,ENSP00000300289,ENSP00000317272,ENSP00000341874,ENSP00000343023,ENSP00000348632,ENSP00000351209,ENSP00000354394,ENSP00000357459,ENSP00000365402,ENSP00000368022,ENSP00000369127,ENSP00000377192,ENSP00000379873,ENSP00000388566,ENSP00000393978,ENSP00000446252,ENSP00000478255	ABCB1,ADAR,CASP4,DNAJA1,EPHA2,G6PD,HLA-A,HLA-C,MET,NAMPT,OPTN,PDIA3,PML,PRKD2,RBCK1,RIOK3,SAMHD1,SOD2,SP100,STAT1,ZC3HAV1
GO:0002230	positive regulation of defense response to virus by host	2	26	0.0453	ENSP00000268058,ENSP00000354394	PML,STAT1
GO:2000765	regulation of cytoplasmic translation	2	26	0.0453	ENSP00000261772,ENSP00000307940	AARS,EEF2

## Sheet: STAT1 KEGG enrichment
#term ID	term description	observed gene count	background gene count	false discovery rate	matching proteins in your network (IDs)	matching proteins in your network (labels)
hsa04612	Antigen processing and presentation	6	66	7.55e-06	ENSP00000216802,ENSP00000300289,ENSP00000365402,ENSP00000372155,ENSP00000379873,ENSP00000404833	HLA-A,HLA-C,PDIA3,PSME1,PSME2,TAPBP
hsa05168	Herpes simplex infection	6	181	0.001	ENSP00000228928,ENSP00000268058,ENSP00000343023,ENSP00000354394,ENSP00000365402,ENSP00000379873	HLA-A,HLA-C,OAS3,PML,SP100,STAT1
hsa04621	NOD-like receptor signaling pathway	5	166	0.0055	ENSP00000222553,ENSP00000228928,ENSP00000348632,ENSP00000354394,ENSP00000388566	CASP4,NAMPT,OAS3,RBCK1,STAT1
hsa00970	Aminoacyl-tRNA biosynthesis	3	44	0.01	ENSP00000231572,ENSP00000261772,ENSP00000347495	AARS,RARS,WARS
hsa05164	Influenza A	4	168	0.0368	ENSP00000228928,ENSP00000268058,ENSP00000354394,ENSP00000357459	ADAR,OAS3,PML,STAT1
hsa05165	Human papillomavirus infection	5	317	0.0476	ENSP00000200181,ENSP00000354394,ENSP00000365402,ENSP00000368699,ENSP00000379873	HLA-A,HLA-C,ISG15,ITGB4,STAT1

## Sheet: STAT3 IFNg corre matrix
APOBEC3F
APP
BSPRY
CAMK2D			PPI enrichment p-value:
CSRP1			0.64
ECM29
GOT1
GUK1
HK2
HNRNPF
LGALS8
LGMN
MYO5B
NOS2
NUB1
SH3BP1
SLC12A7
SLC25A3
STAT3
TJP2
TMX1
UBE2O

## Sheet: STAT2 IFNg corre matrix
ARHGAP17
ATAD3B
ATP6V1A
CD2AP				PPI enrichment p-value:
DDX23				0.226
DHPS
EPN1
ERAP2
FAS
GRIPAP1
GSDMD
IFIT5
LARS2
LGALS3BP
MOGS
MOV10
MVP
NHEJ1
PIP4K2C
PSMA4
RBM47
RNF213
SORD
STAT2
TACC1
TAP2
TXNDC9
UBXN1
ZNFX1

## Sheet: STAT6 IFNg corre matrix
CCT6A
DRG2
ECHS1			PPI enrichment p-value:
EIF5A;EIF5AL1			0.0588
LCMT1
LYPLA2
MRPS35
MYDGF
NSUN5
POMP
PSMG1
PSMG2
RALA
RHBDF2
S100A6
S100P
STAT6
VSNL1
ZNF622
