# Supplementary material for: Novel Proteome Extraction Method Illustrates a Conserved Immunological Signature of MSI-H Colorectal Tumors
Source: Mol Cell Proteomics. 2020 Nov 25;19(10):1619–31. doi: 10.1074/mcp.RA120.002152 (PMC8015011; doi:10.1074/mcp.RA120.002152)
Supplement: Supplementary file 1 [file mmc1.zip › 161224_1_supp_556366_qc7r7w.xlsx]

## Sheet: Clustering LFQ matrix
LFQ intensity 1_180719_20190725211859	LFQ intensity 2_180719	LFQ intensity 3_180719	LFQ intensity 4_180719_20190725121250	LFQ intensity 5_180719_20190723204622	LFQ intensity 6_180719	LFQ intensity 7_180719_20190723174417	LFQ intensity 8_180719	LFQ intensity 9_180719	LFQ intensity 10_180719_20190723144215	LFQ intensity 11_180719	LFQ intensity 12_180719	ANOVA Significant	ANOVA q-value	Protein IDs	Majority protein IDs	Protein names	Gene names
#!{Type}E	E	E	E	E	E	E	E	E	E	E	E	C	N	T	T	T	T
#!{C:Group1}Control	Control	Control	Control	IFNg 1day	IFNg 1day	IFNg 1day	IFNg 1day	IFNg 1week	IFNg 1week	IFNg 1week	IFNg 1week
27.016	27.0693	27.1612	26.8853	27.2698	27.2197	27.1941	27.2281	27.3252	27.4574	27.2794	27.4077	+	0.00803472	A0AV96;Q8TBY0;Q9NQ94	A0AV96	RNA-binding protein 47	RBM47
27.4723	27.3444	27.3037	27.135	27.3712	27.4099	27.4598	27.3301	27	26.9815	27.0195	26.9982	+	0.00224211	A0FGR8	A0FGR8	Extended synaptotagmin-2	ESYT2
28.6808	28.6513	28.6922	28.6351	29.0191	29.1495	29.0958	29.0459	28.7594	28.6832	28.6849	28.8222	+	0.00022449	A6NHR9	A6NHR9	Structural maintenance of chromosomes flexible hinge domain-containing protein 1	SMCHD1
25.7542	25.8368	25.6603	25.759	25.4198	25.4485	25.4455	25.5952	25.0773	25.3368	25.2321	24.9617	+	0.000350877	A6NIH7;Q13432	A6NIH7	Protein unc-119 homolog B	UNC119B
28.7939	28.7846	28.7558	28.5829	28.6994	28.7511	28.7349	28.6292	28.4634	28.4148	28.3662	28.4853	+	0.00577438	O00116	O00116	Alkyldihydroxyacetonephosphate synthase, peroxisomal	AGPS
27.4172	27.4848	27.3823	27.4361	27.9701	27.971	28.2159	27.9637	29.1584	29.1623	29.1254	29.4518	+	0	O00194	O00194	Ras-related protein Rab-27B	RAB27B
26.0421	26.0372	25.9901	25.7872	26.0712	26.1808	25.6821	25.9683	24.8715	24.5487	24.5165	24.7751	+	0	O00204	O00204	Sulfotransferase family cytosolic 2B member 1	SULT2B1
26.6099	26.4992	26.554	26.7917	26.7175	26.3824	26.277	26.9888	26.8831	27.0618	27.5727	27.2919	+	0.00916107	O00244	O00244	Copper transport protein ATOX1	ATOX1
26.0016	25.9421	26.1617	26.0771	25.9129	26.3461	26.119	26.1876	26.3802	26.7682	26.427	26.8324	+	0.00347788	O00425	O00425	Insulin-like growth factor 2 mRNA-binding protein 3	IGF2BP3
25.3955	25.5507	25.9769	25.6328	25.6022	25.0434	25.1632	25.4706	25.1519	24.8266	24.9271	24.8735	+	0.00358772	O00461	O00461	Golgi integral membrane protein 4	GOLIM4
25.1292	24.943	24.969	25.25	25.1884	25.4939	25.3284	25.4034	25.6683	25.9384	26.1266	26.1827	+	7.74194e-05	O00488	O00488	Zinc finger protein 593	ZNF593
25.2498	25.2465	25.2541	25.1724	25.6813	25.4977	25.4099	25.496	25.6524	25.8023	25.8967	26.1271	+	0.00056	O00499	O00499	Myc box-dependent-interacting protein 1	BIN1
28.276	28.2464	28.3097	28.4955	28.2183	28.4385	28.2415	28.3599	28.9953	28.9584	29.0652	29.2234	+	0	O00560	O00560	Syntenin-1	SDCBP
24.2745	24.6671	24.6353	24.312	24.5129	24.293	24.397	24.4174	23.1781	23.4038	22.2456	24.2174	+	0.00250122	O00584	O00584	Ribonuclease T2	RNASET2
25.1366	24.7867	24.7472	24.8561	24.7822	24.5919	24.5388	25.0195	23.7141	24.4938	24.0354	24.3337	+	0.00339367	O00754	O00754	Lysosomal alpha-mannosidase;Lysosomal alpha-mannosidase A peptide;Lysosomal alpha-mannosidase B peptide;Lysosomal alpha-mannosidase C peptide;Lysosomal alpha-mannosidase D peptide;Lysosomal alpha-mannosidase E peptide	MAN2B1
25.0911	25.1481	25.2382	25.1058	25.4563	25.4916	25.3023	25.3725	25.6264	25.4374	25.4992	25.5316	+	0.00234625	O14530	O14530	Thioredoxin domain-containing protein 9	TXNDC9
26.4336	26.6182	26.6523	26.6189	26.3606	26.4188	26.8148	26.4414	26.1001	25.9576	26.0937	25.8418	+	0.00105686	O14639	O14639	Actin-binding LIM protein 1	ABLIM1
27.91	27.851	27.8536	27.9756	27.6941	27.589	27.6527	27.7189	27.2081	27.2179	27.423	27.324	+	6.15385e-05	O14672	O14672	Disintegrin and metalloproteinase domain-containing protein 10	ADAM10
24.5699	24.3322	24.203	24.1902	24.6614	24.1032	24.3573	24.3626	23.8033	23.9468	24.0644	23.6897	+	0.0091563	O14727	O14727	Apoptotic protease-activating factor 1	APAF1
24.7858	24.7662	24.7535	24.703	25.2163	25.1163	25.1195	24.8848	25.6789	25.3482	25.5796	25.4548	+	5.7971e-05	O14730	O14730	Serine/threonine-protein kinase RIO3	RIOK3
24.3917	24.6717	24.49	24.7327	24.2249	24.2588	24.4537	24.5806	23.8793	23.9135	24.0853	23.9793	+	0.001	O14732	O14732	Inositol monophosphatase 2	IMPA2
24.228	24.306	24.3458	24.142	24.2586	24.3001	24.2049	24.2577	23.8318	23.7612	23.8582	23.3301	+	0.00101351	O14757	O14757	Serine/threonine-protein kinase Chk1	CHEK1
30.3506	30.2368	30.3105	30.1498	30.2591	30.1529	30.3772	30.2805	29.5995	30.0976	29.782	29.9153	+	0.00563846	P19105;O14950;P24844	P19105;O14950;P24844	Myosin regulatory light chain 12A;Myosin regulatory light chain 12B;Myosin regulatory light polypeptide 9	MYL12A;MYL12B;MYL9
23.7773	23.9154	23.9487	23.8912	23.2801	23.5475	23.5866	23.7946	23.94	23.9153	24.0443	24.1917	+	0.00659817	O14966;P57729;Q13637	O14966	Ras-related protein Rab-7L1	RAB29
27.1338	27.0832	26.9569	26.729	26.978	27.1817	27.0841	26.8446	27.526	27.4481	27.2758	27.4826	+	0.00486531	O14975	O14975	Very long-chain acyl-CoA synthetase	SLC27A2
26.7753	26.6958	26.7554	26.64	26.6667	26.732	26.7748	26.8053	26.4296	26.3997	26.3964	26.4564	+	0.00122397	O15031;Q9Y4D7	O15031	Plexin-B2	PLXNB2
28.2728	28.2538	28.1702	28.3274	28.1479	28.227	28.1016	28.1988	28.023	27.957	28.0124	27.7975	+	0.00929097	O15067	O15067	Phosphoribosylformylglycinamidine synthase	PFAS
23.8183	23.8858	23.497	24.0208	23.021	23.3955	23.151	23.0047	22.7687	22.9078	22.8469	22.9279	+	5.92593e-05	O15164	O15164	Transcription intermediary factor 1-alpha	TRIM24
27.4631	27.519	27.6542	27.5715	27.6238	27.5069	27.6048	27.777	27.9834	27.9694	28.1999	27.8674	+	0.00206933	O15258	O15258	Protein RER1	RER1
28.7796	28.8431	28.8169	28.5245	28.8944	29.1659	29.2996	28.5486	29.4014	29.4457	29.0856	29.7572	+	0.00886102	O15260	O15260	Surfeit locus protein 4	SURF4
24.4094	24.8002	24.6121	24.3088	24.5281	24.6103	24.8009	24.339	24.1594	24.0198	23.6113	24.1269	+	0.00512224	O15264;P53778	O15264	Mitogen-activated protein kinase 13	MAPK13
27.1276	26.9916	27.1104	27.0595	27.1399	27.3365	27.3217	27.3115	27.5716	27.4216	27.6248	27.4703	+	0.00107641	O15270	O15270	Serine palmitoyltransferase 2	SPTLC2
25.8278	25.884	26.0662	25.9462	26.0126	26.0541	25.9809	26.1885	26.4815	26.4785	26.5248	26.264	+	0.000776978	O15294	O15294	UDP-N-acetylglucosamine--peptide N-acetylglucosaminyltransferase 110 kDa subunit	OGT
28.1372	28.19	28.2402	28.2052	27.8281	27.852	28.0487	28.1954	27.4977	27.5835	27.8471	27.6759	+	0.00178889	O15347	O15347	High mobility group protein B3	HMGB3
27.873	27.875	27.7942	27.9465	27.7321	27.8435	27.5951	27.8173	28.2812	28.1932	28.2797	28.2976	+	0.000148148	O15498	O15498	Synaptobrevin homolog YKT6	YKT6
23.7914	22.88	23.3059	23.5413	27.1351	26.9292	26.8176	27.2962	29.1453	29.1561	29.3169	28.834	+	0	O15533	O15533	Tapasin	TAPBP
25.8648	25.8484	25.8652	26.0572	25.8147	25.9522	25.9547	25.7898	26.2613	26.2568	26.4384	26.0566	+	0.00685714	O43159	O43159	Ribosomal RNA-processing protein 8	RRP8
27.3823	27.4081	27.3912	27.4428	27.4355	27.3376	27.4666	27.3848	26.8713	27.0485	27.0907	27.137	+	0.00120513	O43278	O43278	Kunitz-type protease inhibitor 1	SPINT1
24.1529	24.124	24.0876	23.886	24.0478	24.5485	24.2567	23.6669	23.5358	23.7489	23.3573	23.4671	+	0.00843986	O43301	O43301	Heat shock 70 kDa protein 12A	HSPA12A
29.6041	29.5684	29.6548	29.6338	29.6514	29.602	29.7316	29.6757	29.3431	29.3771	29.313	29.2716	+	0.000689139	O43491;Q9Y2J2	O43491	Band 4.1-like protein 2	EPB41L2
25.2027	25.0856	25.2835	25.0947	24.9443	25.2654	25.032	25.1887	24.9141	24.896	24.6192	24.6414	+	0.00979901	O43709	O43709	Probable 18S rRNA (guanine-N(7))-methyltransferase	WBSCR22
24.1402	24.0269	24.0719	24.0325	23.9483	23.9086	24.154	24.0199	23.8193	23.7114	23.6218	23.5191	+	0.00295283	O43933	O43933	Peroxisome biogenesis factor 1	PEX1
28.6422	28.5554	28.5464	28.5857	28.5228	28.4264	28.413	28.5889	28.2778	28.255	28.2858	28.2833	+	0.00342601	O60313	O60313	Dynamin-like 120 kDa protein, mitochondrial;Dynamin-like 120 kDa protein, form S1	OPA1
26.9628	26.9817	27.0154	26.8406	26.7955	26.8437	26.9639	26.8301	26.5461	26.6037	26.5792	26.6996	+	0.00339091	O60341	O60341	Lysine-specific histone demethylase 1A	KDM1A
26.1249	26.0205	25.9937	26.2013	26.1695	25.755	25.9668	25.9554	25.4785	25.6475	25.6407	25.1443	+	0.00205348	O60504	O60504	Vinexin	SORBS3
29.8784	29.7791	29.7438	29.7504	29.5766	29.6682	29.8532	29.7624	29.1722	29.4622	29.4549	29.4297	+	0.00404274	O60664	O60664	Perilipin-3	PLIN3
30.5942	30.5606	30.6511	30.6073	30.5179	30.707	30.6699	30.6291	31.2779	31.2433	31.2541	31.4332	+	0	O60701	O60701	UDP-glucose 6-dehydrogenase	UGDH
25.9771	26.0257	26.093	26.2499	25.7536	26.0105	26.0337	26.0753	25.5751	25.6287	25.714	25.2975	+	0.00247525	O60885;Q15059	O60885	Bromodomain-containing protein 4	BRD4
26.6604	26.9926	27.3614	27.1662	27.0611	26.6404	26.9647	27.093	26.2155	26.5592	26.4589	26.4898	+	0.00594286	O60936	O60936	Nucleolar protein 3	NOL3
29.1388	29.0969	29.1285	29.1366	29.0996	29.0548	29.0309	29.0584	28.8386	28.7842	28.8158	28.8084	+	0.000316279	O75116	O75116	Rho-associated protein kinase 2	ROCK2
26.4462	26.5107	26.5069	26.0682	26.5174	26.7506	26.3477	26.2984	27.0016	27.0032	26.7515	27.3273	+	0.00347321	O75312	O75312	Zinc finger protein ZPR1	ZPR1
25.421	25.1993	25.1655	25.418	25.581	25.278	25.3235	25.3714	24.966	24.732	24.8034	24.8272	+	0.000628352	O75380	O75380	NADH dehydrogenase [ubiquinone] iron-sulfur protein 6, mitochondrial	NDUFS6
26.6699	26.7521	26.7272	26.5598	26.6251	26.4878	26.6606	26.4882	26.0336	26.2662	26.0943	26.0283	+	8.83978e-05	O75381	O75381	Peroxisomal membrane protein PEX14	PEX14
28.8399	28.9523	29.0331	28.9447	28.857	29.0258	29.0962	29.1938	29.371	29.537	29.6024	29.3738	+	0.000761905	O75396	O75396	Vesicle-trafficking protein SEC22b	SEC22B
26.5656	26.6702	26.694	26.4602	26.8429	27.0366	26.8538	26.7812	26.9152	26.9775	27.2232	27.0672	+	0.00368696	O75410	O75410	Transforming acidic coiled-coil-containing protein 1	TACC1
29.5215	29.7335	29.6875	29.7801	29.7208	29.6513	29.7045	29.6965	29.399	29.1292	29.3185	29.1536	+	0.000989691	O75475	O75475	PC4 and SFRS1-interacting protein	PSIP1
27.9625	27.9717	27.8658	28.0329	27.833	27.7858	27.9914	27.9337	27.7293	27.529	27.6079	27.5952	+	0.00480825	O75534	O75534	Cold shock domain-containing protein E1	CSDE1
24.922	25.0505	25.1308	25.12	25.1704	25.1239	25.5055	25.3033	25.7379	25.6558	25.9454	25.3534	+	0.0027177	O75695	O75695	Protein XRP2	RP2
26.408	26.0775	26.2528	26.4905	26.1788	25.9489	26.3846	26.4129	25.6933	25.5997	25.6055	25.6965	+	0.000589147	O75717	O75717	WD repeat and HMG-box DNA-binding protein 1	WDHD1
29.0465	29.018	29.0056	29.0764	28.8769	28.9056	28.9353	28.9546	28.1818	28.0871	28.0614	28.2451	+	0	O94832	O94832	Unconventional myosin-Id	MYO1D
26.524	26.5669	26.4604	26.4364	26.5523	26.571	26.4578	26.4207	26.152	26.1728	25.9937	26.2987	+	0.00339229	O94888	O94888	UBX domain-containing protein 7	UBXN7
24.9921	24.9577	24.8235	24.631	24.2545	24.9857	24.8653	24.3905	24.058	23.9064	24.0991	23.9972	+	0.000996587	O95084	O95084	Serine protease 23	PRSS23
25.1919	25.145	25.2215	25.3676	25.2589	25.3687	25.2094	25.3283	24.7282	24.5632	24.5743	24.5079	+	0	O95210	O95210	Starch-binding domain-containing protein 1	STBD1
26.7842	26.8152	26.9014	26.615	26.723	26.6629	26.737	26.7581	26.9476	27.1558	27.0783	27.0358	+	0.00668364	O95249	O95249	Golgi SNAP receptor complex member 1	GOSR1
25.8297	25.7875	25.9129	25.6919	25.559	25.4851	25.8332	25.6707	25.0547	25.0919	25.2018	25.0535	+	5.97015e-05	O95260	O95260	Arginyl-tRNA--protein transferase 1	ATE1
29.1501	29.0867	29.2285	29.2439	28.9498	28.8321	28.8307	29.1781	28.6598	28.5861	28.795	28.3962	+	0.00162751	O95340	O95340	Bifunctional 3-phosphoadenosine 5-phosphosulfate synthase 2;Sulfate adenylyltransferase;Adenylyl-sulfate kinase	PAPSS2
28.529	28.4382	28.4628	28.5358	28.677	28.3639	28.3839	28.6486	27.6486	27.5547	27.7535	27.7388	+	0	O95347	O95347	Structural maintenance of chromosomes protein 2	SMC2
26.3794	26.4168	26.464	26.1639	26.3525	26.3011	26.2772	26.2949	25.9731	25.9538	25.8287	25.9728	+	0.00113158	O95359	O95359	Transforming acidic coiled-coil-containing protein 2	TACC2
29.0344	28.8278	29.0581	28.9529	29.1366	29.1052	29.1139	28.9853	29.4691	29.485	29.3502	29.4599	+	0.000366667	O95394	O95394	Phosphoacetylglucosamine mutase	PGM3
26.3856	26.2935	26.4973	26.249	26.532	26.2324	26.4243	26.4893	25.6343	25.7224	25.8248	25.5618	+	0	O95425	O95425	Supervillin	SVIL
26.7379	26.6464	26.748	26.8197	26.7496	26.5033	26.926	26.4571	26.9357	27.1361	27.1613	27.0971	+	0.00971808	O95456	O95456	Proteasome assembly chaperone 1	PSMG1
28.2554	28.2545	28.121	28.081	28.3172	28.2218	28.1489	28.1469	28.6471	28.6579	28.4437	28.7436	+	0.00116721	O95486	O95486	Protein transport protein Sec24A	SEC24A
24.6007	24.3725	24.5111	24.3711	24.629	24.8891	24.7102	24.6275	24.9055	25.0605	24.9103	24.7233	+	0.00622889	O95674	O95674	Phosphatidate cytidylyltransferase 2	CDS2
27.5134	27.8212	27.7942	27.7851	27.9549	27.7694	27.8843	27.8963	28.2929	28.2621	28.433	28.0981	+	0.0010604	O95816	O95816	BAG family molecular chaperone regulator 2	BAG2
25.816	25.8015	25.7033	26.1656	25.84	25.6846	25.81	25.7332	25.1597	25.4561	25.1269	25.2562	+	0.000686567	O95833	O95833	Chloride intracellular channel protein 3	CLIC3
24.2239	24.136	23.9983	24.0737	24.5447	24.8184	24.2684	24.5465	25.0525	24.9044	24.9663	25.422	+	9.81595e-05	O95870	O95870	Abhydrolase domain-containing protein 16A	ABHD16A
26.371	26.479	26.5719	26.4876	26.5773	26.699	26.6733	26.5418	26.2339	26.3497	26.1053	25.979	+	0.00252427	O96000	O96000	NADH dehydrogenase [ubiquinone] 1 beta subcomplex subunit 10	NDUFB10
26.4982	26.4726	26.6367	26.4464	26.5159	26.6885	26.4113	26.6039	26.8593	26.8769	26.8009	26.8744	+	0.00480493	O96005	O96005	Cleft lip and palate transmembrane protein 1	CLPTM1
29.9584	29.902	29.8519	29.9875	29.7519	29.839	29.7977	30.0121	30.2667	30.2676	30.4376	30.1897	+	0.00130864	P00367;P49448	P00367;P49448	Glutamate dehydrogenase 1, mitochondrial;Glutamate dehydrogenase 2, mitochondrial	GLUD1;GLUD2
24.8851	24.9973	25.1562	24.59	24.6678	25.3133	24.8133	24.72	23.6111	23.4472	23.3838	24.0787	+	0	P00374;Q86XF0	P00374	Dihydrofolate reductase	DHFR
28.8008	28.7043	28.663	28.7456	28.7335	28.8622	28.7951	28.6911	28.2712	28.2598	28.266	28.7023	+	0.00972093	P00403	P00403	Cytochrome c oxidase subunit 2	MT-CO2
26.2387	25.9194	25.9704	26.2847	26.102	25.9614	25.9213	26.3602	26.5089	26.6321	26.648	26.6218	+	0.00247089	P00918	P00918	Carbonic anhydrase 2	CA2
30.0841	30.046	30.1236	30.0295	30.482	30.6202	30.6331	30.4173	30.9366	30.901	30.9389	31.0668	+	0	P00966	P00966	Argininosuccinate synthase	ASS1
30.1957	30.1716	30.0868	30.2466	29.8866	30.0162	30.0226	29.9239	29.5665	29.6505	29.7614	29.6491	+	0.00010929	P02786;Q9UP52	P02786	Transferrin receptor protein 1;Transferrin receptor protein 1, serum form	TFRC
29.213	29.181	29.1988	29.3891	29.7723	29.6113	29.5302	29.7425	29.9378	30.3334	30.239	30.3613	+	0	P02794	P02794	Ferritin heavy chain;Ferritin heavy chain, N-terminally processed	FTH1
29.4034	29.3182	29.3242	29.5696	29.2097	29.2742	29.351	29.3615	28.871	28.9526	28.9101	28.8295	+	0.000218905	P04040	P04040	Catalase	CAT
25.2451	25.2748	25.1738	24.7032	25.0569	25.3503	24.948	24.7478	24.3056	24.2037	23.8589	24.2537	+	0.000256158	P04066	P04066	Tissue alpha-L-fucosidase	FUCA1
32.5082	32.6017	32.5498	32.4426	32.5623	32.5258	32.6226	32.4053	33.1157	33.3074	33.3135	33.4164	+	0	P04083	P04083	Annexin A1	ANXA1
28.0263	28.1656	28.1427	28.0826	28.5765	28.6391	28.7961	28.3286	29.0426	29.1198	29.2995	28.8188	+	0	P04179	P04179	Superoxide dismutase [Mn], mitochondrial	SOD2
25.7593	25.6421	25.908	25.3898	25.4476	25.4916	25.5256	25.8805	24.4951	24.1021	24.0548	24.7222	+	0	P04183	P04183	Thymidine kinase, cytosolic	TK1
25.1454	24.6463	24.4996	25.3459	26.8297	26.9694	26.6893	26.8508	27.9913	28.0513	28.1146	28.4075	+	0	P04439	P04439	HLA class I histocompatibility antigen, A-3 alpha chain	HLA-A
24.6292	24.5118	24.4953	24.3043	24.4965	24.9472	24.7924	24.3422	23.7112	23.9526	23.6488	24.1467	+	0.00110891	P04626	P04626	Receptor tyrosine-protein kinase erbB-2	ERBB2
30.7028	30.8119	30.8605	30.7231	30.5765	30.7626	30.5779	30.7162	29.3238	28.854	28.9545	29.4184	+	0	P04792	P04792	Heat shock protein beta-1	HSPB1
30.8983	30.8467	30.8192	30.9203	30.8648	30.8015	30.757	30.9028	30.4821	30.5383	30.6505	30.5545	+	0.00249756	P05023;P50993;P13637;Q13733;P20648;P54707	P05023	Sodium/potassium-transporting ATPase subunit alpha-1	ATP1A1
27.8294	27.71	27.7956	27.906	27.7929	27.7249	27.7316	27.6224	27.2984	27.3042	27.4177	27.4344	+	0.000457143	P05026	P05026	Sodium/potassium-transporting ATPase subunit beta-1	ATP1B1
29.2814	29.2582	29.2592	29.177	29.1938	29.5355	29.2614	29.1388	28.7921	28.8255	28.7402	29.0866	+	0.00612879	P05091;P00352;P47895	P05091	Aldehyde dehydrogenase, mitochondrial	ALDH2
27.8281	27.9321	28.1077	28.3164	28.1263	27.7808	27.9255	27.9573	27.7142	27.5161	27.6179	27.1406	+	0.00843225	P05114	P05114	Non-histone chromosomal protein HMG-14	HMGN1
27.7771	27.7303	27.6818	27.7085	29.2558	29.1802	29.1689	29.0201	30.4392	30.6245	30.5461	30.3883	+	0	P05161	P05161	Ubiquitin-like protein ISG15	ISG15
30.3663	30.3207	30.3722	30.307	30.3965	30.4335	30.3157	30.3766	30.5775	30.537	30.5949	30.5884	+	0.00667642	P05198	P05198	Eukaryotic translation initiation factor 2 subunit 1	EIF2S1
35.4867	35.413	35.387	35.4635	35.5866	35.6119	35.5448	35.5459	35.8084	35.7859	35.7634	35.8999	+	0.000571429	P05783;CON__H-INV:HIT000015463;CON__Q148H6;CON__Q92764;CON__A2A5Y0;CON__Q7Z3Y7;CON__REFSEQ:XP_986630;CON__O76013;CON__O76015;CON__A2AB72;CON__Q15323;CON__Q9UE12;CON__Q14532;CON__Q14525;CON__Q2M2I5;Q14532;Q14525;O76015;Q7Z3Y7;O76013;Q15323;Q2M2I5	P05783	Keratin, type I cytoskeletal 18	KRT18
29.4966	29.3666	29.4187	29.3729	29.357	29.5517	29.3301	29.4184	28.962	28.8022	28.916	29.2375	+	0.00245844	P06493	P06493	Cyclin-dependent kinase 1	CDK1
30.437	29.8964	29.8241	30.2598	30.8039	29.5414	30.6618	30.5051	30.7884	31.3121	31.4939	31.4054	+	0.00245226	P06703	P06703	Protein S100-A6	S100A6
24.4548	24.6051	24.7308	24.6052	25.0154	24.4793	24.6699	24.7255	25.1259	24.9778	24.9974	25.3368	+	0.00667395	P06746	P06746	DNA polymerase beta	POLB
25.1133	25.106	25.2785	24.9325	25.0407	25.2326	24.9522	25.0863	24.6806	24.5753	23.9393	24.7918	+	0.00638817	P06756	P06756	Integrin alpha-V;Integrin alpha-V heavy chain;Integrin alpha-V light chain	ITGAV
31.2054	31.1558	31.3564	31.2766	31.2495	31.4782	31.2975	31.2704	31.7604	31.6342	31.4812	31.739	+	0.00366885	P07099	P07099	Epoxide hydrolase 1	EPHX1
33.1093	33.1013	33.032	33.0879	33.145	33.1148	33.1053	33.1264	33.4666	33.5217	33.6377	33.4463	+	9.63855e-05	P07237	P07237	Protein disulfide-isomerase	P4HB
33.6495	33.7143	33.6895	33.7606	33.5787	33.6772	33.7284	33.6538	33.2684	33.3238	33.4651	33.3964	+	0.00200539	P07355;A6NMY6	P07355;A6NMY6	Annexin A2;Putative annexin A2-like protein	ANXA2;ANXA2P2
28.0234	27.8091	28.0333	27.9614	28.0889	27.4587	27.7092	28.0142	27.1045	27.3103	27.3625	27.0279	+	0.000738007	P07858	P07858	Cathepsin B;Cathepsin B light chain;Cathepsin B heavy chain	CTSB
30.1157	30.0557	30.078	30.2263	30.3549	30.3395	30.294	30.3556	30.4913	30.5081	30.6681	30.4848	+	0.000871972	P08183;P21439;Q9NP78;Q2M3G0	P08183	Multidrug resistance protein 1	ABCB1
30.1858	30.1535	30.2358	30.1951	30.1287	30.1795	30.243	30.2627	30.3339	30.6674	30.709	30.478	+	0.00613233	P08195	P08195	4F2 cell-surface antigen heavy chain	SLC3A2
29.0537	29.0902	28.9017	29.0121	29.0249	28.9403	29.0401	29.1097	29.6328	29.7141	29.7492	29.4775	+	0	P08240	P08240	Signal recognition particle receptor subunit alpha	SRPR
29.4119	29.5169	29.4769	29.1396	29.6195	29.721	29.7385	29.5388	29.992	30.0088	29.9901	30.431	+	0.000617761	P08243	P08243	Asparagine synthetase [glutamine-hydrolyzing]	ASNS
25.5898	25.6285	25.5136	25.6005	25.6234	25.773	25.654	25.7355	25.8832	25.9883	25.7777	25.8767	+	0.00957333	P08581;Q9H3Y6;P42685	P08581	Hepatocyte growth factor receptor	MET
31.2264	31.3628	31.4822	31.2615	31.4334	31.4362	31.6419	31.3544	31.6762	31.8517	31.7485	32.0405	+	0.00262169	P08758	P08758	Annexin A5	ANXA5
29.4894	29.548	29.5889	29.4309	29.5145	29.5667	29.4758	29.3489	28.7236	28.7443	28.745	28.8967	+	0	P09110	P09110	3-ketoacyl-CoA thiolase, peroxisomal	ACAA1
28.7203	28.6444	28.666	28.7527	28.5863	28.6201	28.722	28.7445	28.0856	28.1483	28.0723	28.1619	+	0	P09327;O75366	P09327	Villin-1	VIL1
30.0221	29.824	29.8157	30.2799	30.1518	29.673	29.9249	29.9807	28.487	28.3799	28.6565	28.0834	+	0	P09382	P09382	Galectin-1	LGALS1
24.7514	24.9688	24.7564	24.7462	25.0889	25.0741	24.8431	25.0583	24.5081	24.5996	24.6453	24.6348	+	0.00327778	P09455	P09455	Retinol-binding protein 1	RBP1
26.8137	26.9191	26.9598	26.5646	26.8508	27.0356	27.0419	26.7103	26.3317	26.5999	26.4319	26.4865	+	0.0087415	P09622	P09622	Dihydrolipoyl dehydrogenase, mitochondrial	DLD
23.7777	23.6467	23.9331	23.5868	23.8228	23.6383	23.5156	23.5093	23.0588	23.0024	23.2947	23.2318	+	0.00105051	P09758	P09758	Tumor-associated calcium signal transducer 2	TACSTD2
25.73	25.3179	25.7223	25.7791	28.0197	27.7738	27.8798	28.0083	29.0553	29.1131	29.1505	29.2296	+	0	P10321;P30511	P10321	HLA class I histocompatibility antigen, Cw-7 alpha chain	HLA-C
32.9674	32.8242	32.7456	33.0275	33.0602	32.9589	32.7483	32.9629	32.3136	32.201	32.3373	31.9685	+	7.64331e-05	P10412;Q02539;P22492	P10412	Histone H1.4	HIST1H1E
28.4865	28.4569	28.4481	28.2576	28.3233	28.3955	28.2189	28.1347	27.4233	27.2235	27.1096	27.4433	+	0	P10586;P23468;Q13332	P10586	Receptor-type tyrosine-protein phosphatase F	PTPRF
31.3969	31.5013	31.342	31.5093	31.4833	31.1958	31.2796	31.3862	31.7906	31.8229	32.0407	31.7745	+	0.000740741	P10599	P10599	Thioredoxin	TXN
28.4871	28.6357	28.7014	28.8169	28.5863	28.5527	27.9941	28.8842	29.0981	28.9816	29.3404	29.5894	+	0.00480498	P10620	P10620	Microsomal glutathione S-transferase 1	MGST1
27.6246	27.5491	27.5975	27.6132	27.6006	27.7378	27.5132	27.5375	27.3426	27.1943	27.2036	27.3561	+	0.003379	P10644	P10644	cAMP-dependent protein kinase type I-alpha regulatory subunit;cAMP-dependent protein kinase type I-alpha regulatory subunit, N-terminally processed	PRKAR1A
33.1713	33.1924	33.2178	33.2928	33.1623	33.1189	33.1474	33.2597	33.9012	34.0031	34.118	34.0278	+	0	P11021	P11021	78 kDa glucose-regulated protein	HSPA5
29.1389	29.1252	28.9288	29.1153	28.8258	28.9005	28.9236	28.7244	29.4187	29.5682	29.4657	29.4567	+	5.83942e-05	P11166	P11166	Solute carrier family 2, facilitated glucose transporter member 1	SLC2A1
27.6774	27.6984	27.6115	27.5278	27.6932	27.684	27.5709	27.5814	26.8355	26.5649	26.1991	26.5034	+	0	P11388	P11388	DNA topoisomerase 2-alpha	TOP2A
30.8416	30.8797	30.8848	30.9566	30.9195	31.0637	31.0958	30.9375	31.3091	31.2493	31.3556	31.3284	+	0.000502024	P11413	P11413	Glucose-6-phosphate 1-dehydrogenase	G6PD
25.0014	24.958	25.0755	24.7181	25.0593	25.0535	25.2553	24.805	24.3364	24.6168	24.4536	24.2912	+	0.0011634	P11498	P11498	Pyruvate carboxylase, mitochondrial	PC
28.4785	28.3129	28.3879	28.4474	28.4079	28.2352	28.3154	28.2886	27.9708	27.962	28.0232	27.5544	+	0.00165714	P11717	P11717	Cation-independent mannose-6-phosphate receptor	IGF2R
28.8214	28.7425	28.7822	28.675	28.8414	28.9658	28.8274	28.8538	28.4021	28.4172	28.4817	28.7004	+	0.00540078	P12830;P22223	P12830	Cadherin-1;E-Cad/CTF1;E-Cad/CTF2;E-Cad/CTF3	CDH1
26.8147	26.7403	26.6074	26.8598	26.8796	26.7314	26.6106	26.7812	27.0601	26.9862	27.0789	27.1021	+	0.0097351	P13984	P13984	General transcription factor IIF subunit 2	GTF2F2
27.0879	26.8765	27.0668	27.1476	27.0818	26.8758	26.968	27.0225	26.1289	26.3829	26.5584	26.1413	+	7.69231e-05	P13987	P13987	CD59 glycoprotein	CD59
29.8876	29.896	29.8286	29.6949	29.831	29.9704	29.7758	29.8826	30.0321	30.1874	30.2017	30.2397	+	0.00518725	P14550	P14550	Alcohol dehydrogenase [NADP(+)]	AKR1A1
33.0878	33.0083	32.9825	33.1022	32.9715	32.8618	33.0428	33.0464	33.3057	33.2952	33.3568	33.2727	+	0.00268585	P14625;Q58FF3	P14625	Endoplasmin	HSP90B1
30.8252	30.6615	30.7509	30.8567	30.7101	30.5015	30.6135	30.6393	30.1809	30.2342	30.1363	30.3616	+	0.000221106	P14923	P14923	Junction plakoglobin	JUP
30.9203	30.8776	30.8839	30.9295	30.854	30.7874	30.8191	30.7959	30.4521	30.4147	30.3867	30.2144	+	0	P15924	P15924	Desmoplakin	DSP
29.6816	29.7344	29.6321	29.7066	29.8587	29.8831	29.8991	29.8586	30.1758	30.2225	30.1806	30.1235	+	0	P16144	P16144	Integrin beta-4	ITGB4
28.1401	28.1251	28.1334	28.0264	28.0991	28.0739	28.1846	28.2009	28.7924	28.7569	28.6909	29.058	+	0	P16152	P16152	Carbonyl reductase [NADPH] 1	CBR1
31.871	31.7168	31.7387	31.7643	31.7762	31.8732	31.8273	31.7812	30.9857	31.2689	31.1759	30.8201	+	0	P16401	P16401	Histone H1.5	HIST1H1B
29.7491	29.5035	29.8302	29.6726	29.7383	30.1146	29.0772	29.7661	28.5281	28.5883	28.5936	28.0465	+	8.21918e-05	P16403	P16403	Histone H1.2	HIST1H1C
29.7256	29.8002	29.6951	29.894	30.0131	29.6161	29.9074	29.9025	29.4497	29.5276	29.4523	29.2229	+	0.00481159	P16422	P16422	Epithelial cell adhesion molecule	EPCAM
25.3077	25.1517	25.437	24.9785	24.9208	24.894	25.0707	24.9062	23.6497	24.169	23.5622	24.3832	+	0	P16455	P16455	Methylated-DNA--protein-cysteine methyltransferase	MGMT
25.2494	25.1835	25.0522	25.1003	25.1768	25.3207	25.1086	24.9439	24.7443	24.9384	24.6206	24.6726	+	0.0053125	P16930	P16930	Fumarylacetoacetase	FAH
29.8981	30.1473	30.1794	30.2129	30.0657	29.847	29.9817	30.1562	29.5285	29.2992	29.465	29.523	+	0.000130435	P16949;Q9H169	P16949	Stathmin	STMN1
28.2662	28.0743	28.3778	28.3525	28.1225	28.3112	28.1412	28.3614	27.8387	27.7627	27.8933	27.2539	+	0.00335927	P16989	P16989	Y-box-binding protein 3	YBX3
24.8451	24.6031	24.6364	24.8177	24.637	24.5694	24.543	24.6701	23.413	24.0674	23.2917	23.4055	+	0	P17050	P17050	Alpha-N-acetylgalactosaminidase	NAGA
27.8669	27.8377	27.9311	28.026	28.1126	27.8548	27.7546	27.863	27.5834	27.565	27.4462	27.5402	+	0.00353304	P17480	P17480	Nucleolar transcription factor 1	UBTF
29.7943	29.6778	29.7024	29.8059	29.6354	29.6949	29.7027	29.7323	29.3787	29.4182	29.3143	29.5035	+	0.00178771	P17858	P17858	ATP-dependent 6-phosphofructokinase, liver type	PFKL
31.5324	31.5667	31.6599	31.7595	31.4666	31.2853	31.611	31.662	30.69	30.7668	30.9568	30.5806	+	0	P17931	P17931	Galectin-3	LGALS3
30.8555	30.6896	30.7757	30.3991	30.7514	31.0724	30.7572	30.7434	31.195	31.0617	31.0868	31.5899	+	0.00915913	P18085	P18085	ADP-ribosylation factor 4	ARF4
32.1117	31.9786	32.0619	31.9999	32.1519	31.9495	32.0492	32.0537	31.5627	31.6692	31.6212	31.4384	+	0.000145078	P18206	P18206	Vinculin	VCL
26.4684	26.3007	26.285	26.3476	26.1897	26.309	25.9814	26.1865	25.5671	25.496	25.727	26.0617	+	0.00153666	P18858	P18858	DNA ligase 1	LIG1
29.8389	29.7974	29.8343	29.7681	29.9879	30.1294	30.0237	29.8637	30.2712	30.0997	30.0535	30.221	+	0.00729286	P19367	P19367	Hexokinase-1	HK1
26.0498	25.9504	25.8597	26.0618	27.1453	27.1219	27.1953	27.3662	27.8122	27.7242	27.9311	27.679	+	0	P19474	P19474	E3 ubiquitin-protein ligase TRIM21	TRIM21
28.06	28.0594	27.8513	27.8887	28.3797	28.3084	28.4899	28.3679	28.6591	28.5355	28.6324	28.9992	+	0.000150538	P19525	P19525	Interferon-induced, double-stranded RNA-activated protein kinase	EIF2AK2
29.9679	30.0414	30.0901	30.0561	30.0734	30.0198	29.9716	30.1982	30.2897	30.2686	30.3959	30.3185	+	0.00872666	P20042	P20042	Eukaryotic translation initiation factor 2 subunit 2	EIF2S2
29.952	30.0389	30.0217	29.969	30.0923	29.9878	29.9232	30.0513	30.2398	30.4181	30.5305	30.3406	+	0.00145882	P20340;Q14964	P20340	Ras-related protein Rab-6A	RAB6A
31.5804	31.6037	31.5777	31.7678	31.7081	31.5885	31.6234	31.6987	31.2561	31.3387	31.3972	30.8732	+	0.00594677	P20700	P20700	Lamin-B1	LMNB1
27.1354	27.0402	26.7682	26.7869	26.7015	26.7995	26.6189	26.5948	26.508	26.444	26.3545	26.4432	+	0.00249261	P20839	P20839	Inosine-5-monophosphate dehydrogenase 1	IMPDH1
26.5011	26.9734	27.2571	27.1825	27.0792	26.2422	26.879	27.3218	26.0376	25.9931	26.1738	25.7451	+	0.00170621	P20962	P20962	Parathymosin	PTMS
29.452	29.6209	29.5133	29.6889	29.4678	29.1763	29.4609	29.5867	28.9759	29.0976	29.1442	29.0169	+	0.00178151	P21266;P46439;P28161	P21266	Glutathione S-transferase Mu 3	GSTM3
27.0748	26.9801	26.9853	26.8185	27.0227	26.9915	27.1831	26.9047	26.6589	26.7719	26.6119	26.5386	+	0.0052681	P22570	P22570	NADPH:adrenodoxin oxidoreductase, mitochondrial	FDXR
28.0514	27.8983	27.8685	27.953	27.7878	27.7685	27.8048	27.9833	27.567	27.5601	27.5481	27.4849	+	0.00139394	P22830	P22830	Ferrochelatase, mitochondrial	FECH
29.3036	29.2788	29.2472	29.2015	29.3206	29.2539	29.2807	29.2645	29.6346	29.6439	29.6474	29.8237	+	0.00010989	P23368	P23368	NAD-dependent malic enzyme, mitochondrial	ME2
30.5974	30.7086	30.7283	30.626	33.5108	33.6505	33.6285	33.4927	35.2414	35.2112	35.0791	35.2368	+	0	P23381	P23381	Tryptophan--tRNA ligase, cytoplasmic;T1-TrpRS;T2-TrpRS	WARS
27.4184	27.3807	27.4956	27.4261	28.2032	28.164	28.1719	28.0524	28.9212	28.9372	28.8649	28.7355	+	0	P23497	P23497	Nuclear autoantigen Sp-100	SP100
25.065	25.247	25.2551	25.4463	25.2646	25.0661	25.3838	25.2934	24.9949	24.7142	24.9931	24.6792	+	0.00951586	P25098;P35626	P25098	Beta-adrenergic receptor kinase 1	ADRBK1
29.8297	29.877	29.8831	29.7907	29.9037	29.9985	29.9173	29.7874	29.3571	29.1498	29.1564	29.4761	+	7.59494e-05	P25205	P25205	DNA replication licensing factor MCM3	MCM3
25.0401	24.9462	24.9568	25.1059	24.8513	25.0298	24.981	24.9033	24.5161	24.6609	24.6731	24.7191	+	0.00246384	P25440	P25440	Bromodomain-containing protein 2	BRD2
24.0826	24.3262	23.9484	23.9959	25.1484	25.231	25.3655	24.9224	25.4044	25.3307	25.2396	25.4436	+	0	P25445	P25445	Tumor necrosis factor receptor superfamily member 6	FAS
30.04	30.1553	30.0314	30.1288	30.375	30.3143	30.4507	30.369	30.4232	30.3381	30.4318	30.5645	+	0.00242857	P25789	P25789	Proteasome subunit alpha type-4	PSMA4
29.4419	30.3245	29.917	29.9672	30.8445	29.1309	30.4682	30.3329	30.638	31.6783	31.4376	31.3755	+	0.00334862	P25815	P25815	Protein S100-P	S100P
27.9111	28.2214	28.3391	28.3703	27.8889	27.3876	28.2606	28.3944	26.7637	27.534	27.8157	26.9734	+	0.00844062	P26447	P26447	Protein S100-A4	S100A4
29.5514	29.594	29.4066	29.895	29.719	29.5916	29.4667	29.7432	28.7332	28.7803	29.0014	28.347	+	7.45342e-05	P26583	P26583	High mobility group protein B2	HMGB2
30.9873	30.9753	30.9908	31.0178	30.8864	30.9351	30.936	31.0134	31.2019	31.2195	31.2766	31.106	+	0.0078386	P26640	P26640	Valine--tRNA ligase	VARS
25.2506	25.3143	25.287	24.9399	25.0187	25.1075	24.9992	25.0762	24.7399	24.8341	24.7554	24.7682	+	0.00365939	P27361;P31152;Q16659	P27361	Mitogen-activated protein kinase 3	MAPK3
31.4352	31.6066	31.5279	31.5802	31.5207	31.617	31.5082	31.4664	31.8908	31.7808	31.7556	31.8059	+	0.00555513	P27797	P27797	Calreticulin	CALR
30.4883	30.5115	30.493	30.381	30.7955	30.7938	30.661	30.65	30.6237	30.9992	30.9181	31.1639	+	0.00793007	P28066	P28066	Proteasome subunit alpha type-5	PSMA5
29.984	29.9625	29.8246	30.2791	29.8592	29.8079	29.7288	29.9873	28.7958	29.0856	29.058	28.4034	+	0	P28072	P28072	Proteasome subunit beta type-6	PSMB6
27.6995	27.6059	27.5433	27.6606	27.5661	27.8079	27.7904	27.6696	27.223	27.1374	27.2028	27.4766	+	0.00234021	P28340	P28340	DNA polymerase delta catalytic subunit	POLD1
29.8063	29.6809	29.7634	29.9889	30.9511	30.8246	30.9601	31.0289	31.8575	31.9078	31.9062	31.8034	+	0	P28838	P28838	Cytosol aminopeptidase	LAP3
28.0787	27.9715	28.0878	28.0892	28.3563	28.3365	28.3357	28.4039	28.7557	29.0715	29.0035	29.0595	+	0	P29218	P29218	Inositol monophosphatase 1	IMPA1
26.7675	26.5782	26.3786	26.707	26.9454	26.8521	26.7119	26.7819	27.3707	27.4445	27.535	27.3767	+	0	P29317	P29317	Ephrin type-A receptor 2	EPHA2
25.3893	25.3212	25.1979	25.3402	25.3043	25.1884	25.2284	25.2189	24.8657	24.8385	24.7443	24.6176	+	9.69697e-05	P29372	P29372	DNA-3-methyladenine glycosylase	MPG
33.4183	33.4381	33.4401	33.5976	33.4995	33.4528	33.473	33.5548	33.6851	33.7627	33.7937	33.7584	+	0.00527843	P29401	P29401	Transketolase	TKT
26.5216	26.2638	26.322	26.5136	27.2502	27.2284	27.3468	27.3488	28.06	28.0949	28.1943	27.7672	+	0	P29590	P29590	Protein PML	PML
24.4648	24.1861	24.518	24.4232	24.3012	24.358	24.3401	24.5653	23.6635	23.6502	23.7569	23.6398	+	0	P30038	P30038	Delta-1-pyrroline-5-carboxylate dehydrogenase, mitochondrial	ALDH4A1
32.0812	32.0486	31.9994	32.172	32.1924	32.1103	32.2788	32.146	32.4842	32.495	32.5286	32.4885	+	0.00032287	P30101	P30101	Protein disulfide-isomerase A3	PDIA3
28.8262	28.831	28.8383	28.8102	28.9076	29.0381	28.9644	28.8522	29.3112	29.1754	29.1994	29.3338	+	0.000446281	P30419;O60551	P30419	Glycylpeptide N-tetradecanoyltransferase 1	NMT1
26.0654	26.1425	25.9737	26.0768	26.2409	25.7723	26.1029	26.2424	26.7398	26.5685	26.8998	26.5871	+	0.000557769	P30533	P30533	Alpha-2-macroglobulin receptor-associated protein	LRPAP1
26.9512	26.8248	26.7007	26.804	26.7498	26.9576	26.945	26.9421	27.15	27.1644	27.3982	27.2009	+	0.00340541	P30622	P30622	CAP-Gly domain-containing linker protein 1	CLIP1
28.3707	28.3196	28.276	28.4481	28.3968	28.1985	28.3715	28.3831	28.633	28.7853	28.894	28.761	+	0.00084507	P30838;P43353	P30838	Aldehyde dehydrogenase, dimeric NADP-preferring	ALDH3A1
28.1827	28.1134	28.1611	28.2284	28.0089	27.9657	28.107	28.1264	27.8017	27.943	27.8985	27.8542	+	0.00730496	P30876	P30876	DNA-directed RNA polymerase II subunit RPB2	POLR2B
23.9062	24.0138	24.079	23.9753	23.9558	24.6758	24.1684	24.0306	23.6409	23.6523	23.3869	23.3974	+	0.00244612	P31327	P31327	Carbamoyl-phosphate synthase [ammonia], mitochondrial	CPS1
27.2659	27.2829	27.5544	26.5658	26.9455	27.1223	26.9178	27.2533	26.1092	25.8952	25.7255	26.1729	+	7.5e-05	P31350	P31350	Ribonucleoside-diphosphate reductase subunit M2	RRM2
28.0664	28.1861	28.224	28.2531	28.4575	28.4851	28.534	28.6902	28.898	28.7235	28.7981	28.7815	+	8e-05	P31689	P31689	DnaJ homolog subfamily A member 1	DNAJA1
31.0972	31.1276	31.0724	31.1927	31.1279	31.0795	30.9978	31.0689	30.8447	30.8415	30.8079	30.8219	+	0.00212766	P31943	P31943	Heterogeneous nuclear ribonucleoprotein H;Heterogeneous nuclear ribonucleoprotein H, N-terminally processed	HNRNPH1
31.2649	31.504	31.499	31.8996	31.6689	31.3157	31.6896	31.7105	31.9811	32.4949	32.4739	31.8919	+	0.00531774	P31947	P31947	14-3-3 protein sigma	SFN
26.0998	25.8689	26.0037	25.96	25.7452	25.6811	25.0585	25.9014	26.5678	26.4077	26.2927	26.5156	+	0.00117264	P32929	P32929	Cystathionine gamma-lyase	CTH
27.7487	27.8591	27.8972	27.905	27.9667	28.2442	28.0656	28.0442	27.8288	27.3765	27.4787	27.7262	+	0.00652206	P33316	P33316	Deoxyuridine 5-triphosphate nucleotidohydrolase, mitochondrial	DUT
29.8708	29.8777	29.846	29.8942	29.7047	29.9272	29.9109	29.9214	29.3347	29.3295	29.2785	29.4452	+	6.01504e-05	P33991;Q9UJA3	P33991	DNA replication licensing factor MCM4	MCM4
29.9817	29.8677	29.8616	29.9007	29.9141	29.9647	29.8297	29.8608	29.2251	29.2402	29.1512	29.435	+	0	P33992	P33992	DNA replication licensing factor MCM5	MCM5
29.6139	29.5982	29.585	29.6883	29.4002	29.5379	29.5887	29.7119	28.9127	28.9819	29.0049	28.9095	+	0	P33993	P33993	DNA replication licensing factor MCM7	MCM7
31.6342	31.6585	31.6425	31.7304	31.7403	31.6608	31.7603	31.7319	31.9652	31.9705	32.0096	31.9279	+	0.00141317	P34932	P34932	Heat shock 70 kDa protein 4	HSPA4
22.4803	22.7306	21.9359	23.4077	28.6781	29.0543	29.2321	28.6925	27.9716	27.262	28.4296	26.6216	+	0	P35228;P29474	P35228	Nitric oxide synthase, inducible	NOS2
26.9039	26.8865	26.9395	26.9115	26.9319	26.9641	26.8439	27.0543	27.2585	27.1628	27.2837	27.3479	+	0.00154651	P35269	P35269	General transcription factor IIF subunit 1	GTF2F1
33.8288	33.7664	33.8612	33.8964	33.8455	33.7919	33.765	33.8066	33.5217	33.4932	33.4931	33.3432	+	0.000578125	P35579;REV__Q9UKV3;P12883;Q9Y623;P12882;Q9UKX2	P35579	Myosin-9	MYH9
29.5581	29.5525	29.5475	29.6617	29.47	29.557	29.6047	29.5644	29.2606	29.2036	29.1245	29.0068	+	0.000455285	P35580	P35580	Myosin-10	MYH10
27.9298	27.8078	27.8547	27.8868	27.8778	27.8061	27.6787	27.7385	27.2179	26.9504	27.0843	26.9877	+	0	P35611	P35611	Alpha-adducin	ADD1
24.9919	25.0965	25.0129	25.126	24.4522	24.6942	24.513	24.2587	24.4351	24.3074	24.4069	24.6593	+	0.00032	P35869	P35869	Aryl hydrocarbon receptor	AHR
26.5782	26.5952	26.4008	26.517	26.2682	26.5121	26.5662	26.4351	25.8497	25.9851	25.7494	26.2882	+	0.00228272	P36405	P36405	ADP-ribosylation factor-like protein 3	ARL3
30.5341	30.4882	30.4864	30.6044	30.5022	30.3747	30.51	30.5285	30.0278	30.1861	30.115	30.0048	+	0.000269231	P36871	P36871	Phosphoglucomutase-1	PGM1
27.1086	27.3699	27.3087	27.1126	27.1557	27.4914	27.3678	27.3588	28.135	28.0334	28.1142	28.7347	+	5.55556e-05	P37268	P37268	Squalene synthase	FDFT1
32.7079	32.763	32.5991	32.7294	32.7243	32.7142	32.765	32.7093	32.9254	32.9316	32.9837	33.001	+	0.00486066	P38646	P38646	Stress-70 protein, mitochondrial	HSPA9
29.3459	29.2999	29.3695	29.3713	29.29	29.2345	29.2336	29.3034	28.9502	28.9549	29.0988	28.8976	+	0.000848057	P39748;CON__ENSEMBL:ENSBTAP00000007350;CON__P01030	P39748	Flap endonuclease 1	FEN1
28.1575	28.0231	28.0198	27.9926	29.553	29.693	29.6045	29.6077	29.5181	29.4607	29.4758	29.4776	+	0	P40763	P40763	Signal transducer and activator of transcription 3	STAT3
31.4133	31.4537	31.4296	31.2828	31.5676	31.6582	31.6071	31.3747	31.9109	31.8345	31.7553	31.9338	+	0.00129664	P41250	P41250	Glycine--tRNA ligase	GARS
29.0739	29.024	29.0254	29.1471	31.63	31.7395	31.6578	31.7061	32.8395	32.8058	32.8079	32.8937	+	0	P42224	P42224	Signal transducer and activator of transcription 1-alpha/beta	STAT1
23.9675	24.1078	23.8627	23.8338	23.5002	23.8692	23.9424	23.5931	23.1008	23.1025	22.972	22.9299	+	0	P42785	P42785	Lysosomal Pro-X carboxypeptidase	PRCP
25.7158	25.7443	25.4364	25.5446	25.3385	25.9188	25.6563	25.5907	25.0791	24.9186	24.8499	25.4689	+	0.00871672	P43405;P43403;Q8NFD2	P43405	Tyrosine-protein kinase SYK	SYK
30.7082	30.5912	30.5998	30.731	31.1517	31.1556	31.1887	31.2096	31.8749	32.0605	32.0166	31.91	+	0	P43490	P43490	Nicotinamide phosphoribosyltransferase	NAMPT
30.7049	30.7567	30.6292	30.8179	30.6681	30.6966	30.6503	30.8325	30.9468	30.9835	31.0537	31.0358	+	0.00568138	P45880	P45880	Voltage-dependent anion-selective channel protein 2	VDAC2
27.2027	27.2443	27.1747	27.2934	27.0376	27.2046	27.197	27.2339	26.5273	26.7907	26.7888	26.3077	+	0.000460905	P45954	P45954	Short/branched chain specific acyl-CoA dehydrogenase, mitochondrial	ACADSB
28.2058	28.1829	28.2461	28.339	28.2801	28.0228	28.057	28.3138	27.1539	27.3633	27.3336	26.9013	+	0	P45973	P45973	Chromobox protein homolog 5	CBX5
27.7119	27.6319	27.8046	27.8004	27.7152	27.4337	27.5353	27.8967	26.9573	26.6098	26.7768	26.6054	+	0	P46013	P46013	Antigen KI-67	MKI67
29.2966	29.1321	29.196	29.3009	29.2632	29.2871	29.2923	29.2287	29.5741	29.5709	29.6581	29.38	+	0.00730125	P46087	P46087	Probable 28S rRNA (cytosine(4447)-C(5))-methyltransferase	NOP2
25.0915	25.1318	25.056	24.9832	24.9691	24.8428	24.8392	24.6084	24.4614	24.7139	24.3928	24.3248	+	0.00106667	P46100	P46100	Transcriptional regulator ATRX	ATRX
29.1191	29.0434	29.0069	29.1394	28.8656	29.0146	28.9518	29.0973	28.7325	28.7657	28.864	28.6664	+	0.00893243	P46459	P46459	Vesicle-fusing ATPase	NSF
25.8933	25.8957	25.841	26.0296	25.9124	25.6905	25.6906	25.844	26.4465	26.3858	26.1863	26.3291	+	0.000313364	P46734;P52564	P46734	Dual specificity mitogen-activated protein kinase kinase 3	MAP2K3
28.7471	28.7931	28.7239	28.8604	28.8499	28.9399	28.9601	28.9681	29.2514	29.0845	29.3114	29.6064	+	0.00171268	P46926	P46926	Glucosamine-6-phosphate isomerase 1	GNPDA1
27.6119	27.512	27.552	27.5126	27.6221	27.5531	27.6568	27.5667	27.0108	27.2663	27.0719	26.7813	+	0.000318584	P46939	P46939	Utrophin	UTRN
27.2331	27.2523	27.0863	27.2013	27.1049	27.2343	27.0492	27.2961	27.5285	27.46	27.6505	27.6758	+	0.00167045	P48506	P48506	Glutamate--cysteine ligase catalytic subunit	GCLC
27.1538	27.1106	26.7653	27.0142	27.3753	27.546	27.5281	27.1676	27.8719	27.7615	27.6184	28.48	+	0.00119745	P48507	P48507	Glutamate--cysteine ligase regulatory subunit	GCLM
32.3235	32.384	32.3428	32.3659	32.4486	32.3769	32.3951	32.3859	32.565	32.6088	32.6429	32.7294	+	0.00297892	P48643	P48643	T-complex protein 1 subunit epsilon	CCT5
27.0487	26.9906	27.1041	27.0915	27.2685	27.2911	27.4207	27.2109	27.5178	27.6628	27.5987	27.5823	+	9.7561e-05	P49006	P49006	MARCKS-related protein	MARCKSL1
29.5018	29.4193	29.4404	29.6232	29.4138	29.1939	29.2223	29.4969	29.03	29.0849	29.153	28.9478	+	0.00339503	P49189	P49189	4-trimethylaminobutyraldehyde dehydrogenase	ALDH9A1
27.0989	27.0636	27.1485	27.0257	27.3847	27.237	27.5569	27.2233	27.5862	27.7747	27.463	27.6725	+	0.00130061	P49366	P49366	Deoxyhypusine synthase	DHPS
28.4986	28.4271	28.4768	28.378	28.5276	28.5505	28.5605	28.441	28.1824	28.1936	28.2578	28.3303	+	0.00783831	P49419	P49419	Alpha-aminoadipic semialdehyde dehydrogenase	ALDH7A1
29.1029	28.9923	29.059	29.0022	29.1003	29.2738	29.349	29.2281	29.3878	29.3688	29.4084	29.5352	+	0.002625	P49589	P49589	Cysteine--tRNA ligase, cytoplasmic	CARS
24.4361	24.5344	24.5956	24.0056	24.6708	24.5649	24.5213	24.5869	25.3349	25.4709	25.5183	25.0964	+	8.16327e-05	P49662;Q6UXS9;P51878	P49662	Caspase-4;Caspase-4 subunit 1;Caspase-4 subunit 2	CASP4
29.8928	29.9204	29.9153	29.801	29.813	29.8454	29.9246	29.8915	29.3247	29.1747	29.2199	29.5004	+	5.51724e-05	P49736	P49736	DNA replication licensing factor MCM2	MCM2
27.1354	26.992	26.9787	27.0221	27.0016	26.9961	26.8899	26.9268	26.7729	26.5192	26.5919	26.7507	+	0.00329954	P49821	P49821	NADH dehydrogenase [ubiquinone] flavoprotein 1, mitochondrial	NDUFV1
26.0635	25.9727	26.1094	26.1224	26.0017	25.9399	25.9448	26.0715	25.5999	25.5019	25.8036	25.2375	+	0.00182825	P49902	P49902	Cytosolic purine 5-nucleotidase	NT5C2
26.4745	26.5483	26.5054	26.4137	26.205	26.549	26.7423	26.2067	25.7778	25.8196	25.6447	26.145	+	0.00189071	P49959	P49959	Double-strand break repair protein MRE11A	MRE11A
31.3443	31.3049	31.3416	31.2426	31.4027	31.3835	31.4227	31.2619	31.6095	31.555	31.5254	31.7242	+	0.00794415	P50395	P50395	Rab GDP dissociation inhibitor beta	GDI2
26.2942	26.3484	26.4415	26.4847	26.3026	26.4675	26.5481	26.6364	26.9611	27.0002	27.0634	26.8586	+	0.00022335	P50453	P50453	Serpin B9	SERPINB9
30.3139	30.2818	30.2762	30.1781	30.2405	30.3556	30.2937	30.2725	30.0048	29.9889	29.9415	29.8149	+	0.00130488	P50570;Q9UQ16;Q05193	P50570	Dynamin-2	DNM2
25.2434	24.9912	25.4331	24.8908	25.2061	25.3385	25.2031	25.1392	24.4448	24.6524	24.819	24.8174	+	0.00477339	P50748	P50748	Kinetochore-associated protein 1	KNTC1
27.0551	26.9079	26.9981	26.8126	26.9543	26.9634	26.9828	27.0116	25.7656	25.8426	25.9282	26.095	+	0	P50895	P50895	Basal cell adhesion molecule	BCAM
26.5767	26.7117	26.8336	26.6512	26.3093	26.3921	26.4573	26.5336	25.5958	25.8685	26.0486	25.8688	+	0	P50897	P50897	Palmitoyl-protein thioesterase 1	PPT1
29.0855	29.0258	29.0979	28.9491	28.8963	28.9813	28.9847	28.8803	28.4612	28.4056	28.2712	28.5587	+	0	P50995	P50995	Annexin A11	ANXA11
25.3698	25.3321	25.4221	25.2349	25.1967	25.2706	25.2028	24.8794	25.5388	25.6231	25.5096	25.4908	+	0.00802773	P51151;Q9NP90	P51151	Ras-related protein Rab-9A	RAB9A
25.0875	25.2117	25.2594	25.2088	25.104	25.2984	25.2353	25.0808	24.9104	24.8122	24.6738	24.9672	+	0.00583206	P51531	P51531	Probable global transcription activator SNF2L2	SMARCA2
26.6338	26.4655	26.269	26.51	26.539	26.4988	26.6157	26.3637	27.0068	27.0871	27.1214	26.8589	+	0.00056917	P51580	P51580	Thiopurine S-methyltransferase	TPMT
26.3245	26.2136	26.4286	26.3849	26.22	26.3231	26.4166	26.3531	25.9592	26.0017	26.0871	25.8629	+	0.00251816	P51812;Q9UK32	P51812	Ribosomal protein S6 kinase alpha-3	RPS6KA3
27.7718	27.6748	27.6741	27.8784	27.7186	27.6364	27.74	27.7211	27.241	27.2749	27.1532	27.6227	+	0.0051746	P52292	P52292	Importin subunit alpha-1	KPNA2
26.7853	26.6479	26.6767	26.717	26.3764	26.3984	26.5988	26.8677	25.6511	26.3424	26.3735	25.9564	+	0.00824138	P52306	P52306	Rap1 GTPase-GDP dissociation stimulator 1	RAP1GDS1
25.1509	25.3803	25.2271	24.6425	26.2259	26.5236	26.5096	26.1416	26.5176	26.7345	26.428	26.767	+	0	P52630	P52630	Signal transducer and activator of transcription 2	STAT2
27.9784	27.9786	27.8798	27.7093	28.0093	28.1419	28.1365	28.0122	28.2479	28.1112	28.481	28.4299	+	0.00793031	P53004	P53004	Biliverdin reductase A	BLVRA
29.2425	29.1882	29.2577	29.1581	29.2564	29.4427	29.1647	29.2442	29.5994	29.5217	29.5489	29.7055	+	0.00238974	P53992	P53992	Protein transport protein Sec24C	SEC24C
30.9104	30.8384	30.8769	30.8676	31.0584	31.0903	30.9985	30.9852	31.153	31.2599	31.2014	31.2176	+	0.0011871	P54136	P54136	Arginine--tRNA ligase, cytoplasmic	RARS
31.018	30.8845	30.9919	30.9589	30.4872	30.4204	30.4346	30.5641	29.5574	29.4734	29.6326	29.3929	+	0	P55011;Q13621	P55011	Solute carrier family 12 member 2	SLC12A2
25.2084	25.3047	25.1179	25.613	26.1948	26.0553	25.9608	26.2693	26.6512	26.8297	26.6894	26.6063	+	0	P55210	P55210	Caspase-7;Caspase-7 subunit p20;Caspase-7 subunit p11	CASP7
25.4821	25.3085	25.387	25.4778	25.1067	25.3072	25.3769	25.4471	25.0632	25.0017	24.9541	25.0715	+	0.00480992	P55212	P55212	Caspase-6;Caspase-6 subunit p18;Caspase-6 subunit p11	CASP6
29.8211	29.8115	29.712	29.767	30.1513	30.0458	30.1425	30.1814	30.672	30.5611	30.4701	30.5428	+	0	P55265	P55265	Double-stranded RNA-specific adenosine deaminase	ADAR
30.6101	30.592	30.5478	30.5601	30.5083	30.4978	30.5544	30.5701	30.2202	30.3671	30.2591	30.3684	+	0.00459414	P55786;A6NEC2	P55786	Puromycin-sensitive aminopeptidase	NPEPPS
27.6629	27.7001	27.7541	27.7749	27.7958	27.7808	27.6767	27.7182	27.5757	27.3731	27.4331	27.3294	+	0.00414468	P55809;Q9BYC2	P55809	Succinyl-CoA:3-ketoacid coenzyme A transferase 1, mitochondrial	OXCT1
30.4023	30.2817	30.2295	30.1176	30.2534	30.2976	30.2573	29.9677	30.6176	30.5158	30.4971	30.9066	+	0.0090303	P56537	P56537	Eukaryotic translation initiation factor 6	EIF6
26.0515	26.3179	26.242	26.2814	25.9744	26.0027	25.9026	25.9645	26.5185	26.4652	26.5477	26.5091	+	9.35673e-05	P56945	P56945	Breast cancer anti-estrogen resistance protein 1	BCAR1
28.3801	28.6048	28.6924	28.4047	28.6232	28.6663	28.6447	28.4726	28.9406	28.8931	28.8306	29.2701	+	0.00628037	P57088	P57088	Transmembrane protein 33	TMEM33
25.3406	25.2135	25.3105	25.1344	25.7622	26.2371	25.9508	25.7004	26.0967	26.238	25.8505	26.2924	+	0.00012973	P57764	P57764	Gasdermin-D	GSDMD
26.23	26.1341	26.3461	26.0761	26.1541	26.4053	26.1339	26.231	25.6373	25.258	25.3894	25.5179	+	0	P58107	P58107	Epiplakin	EPPK1
24.6982	24.8363	24.9239	24.9585	25.4506	25.3442	25.6674	25.389	24.8945	25.1196	24.9075	25.053	+	0.000321429	P61764	P61764	Syntaxin-binding protein 1	STXBP1
26.8248	26.7453	26.8171	27.3529	26.9391	26.9116	26.7595	26.9454	26.155	26.1031	26.3306	25.798	+	0.000267943	P61916	P61916	Epididymal secretory protein E1	NPC2
29.9143	29.9487	29.9073	29.9769	29.8611	29.8958	29.9893	29.8121	30.2167	30.174	30.1835	30.1688	+	0.00227979	P62191	P62191	26S protease regulatory subunit 4	PSMC1
28.6166	28.6046	28.52	28.7613	29.2759	28.6676	29.0614	29.1012	29.3381	29.8811	29.9134	29.619	+	9.58084e-05	P62760;Q9UM19	P62760	Visinin-like protein 1	VSNL1
28.6247	28.6063	28.6826	28.5169	28.4855	28.6436	28.7517	28.6391	28.9383	28.9193	28.906	29.0091	+	0.00323721	P63151;Q66LE6;Q00005;Q9Y2T4	P63151	Serine/threonine-protein phosphatase 2A 55 kDa regulatory subunit B alpha isoform	PPP2R2A
24.3984	24.437	24.3145	24.7346	24.5218	24.3721	24.1898	24.3667	24.8497	24.9365	24.8322	24.7963	+	0.00279621	P78310	P78310	Coxsackievirus and adenovirus receptor	CXADR
28.0521	28.0561	27.9916	28.0711	27.8077	27.8473	27.9267	28.0191	27.4174	27.382	27.557	27.4945	+	6.20155e-05	P78347	P78347	General transcription factor II-I	GTF2I
33.258	33.243	33.2674	33.2301	33.2245	33.2828	33.2824	33.2057	32.8747	32.9114	32.9478	33.0426	+	0.00119481	P78527	P78527	DNA-dependent protein kinase catalytic subunit	PRKDC
27.0275	27.0963	26.9302	27.2147	27.1727	26.8338	26.8006	27.0881	26.7585	26.6691	26.5949	26.4214	+	0.00731794	P82970	P82970	High mobility group nucleosome-binding domain-containing protein 5	HMGN5
27.1692	27.0441	27.3066	27.3098	27.1017	27.2202	27.1598	27.1723	26.5881	26.5621	26.4592	26.3848	+	0	P84085	P84085	ADP-ribosylation factor 5	ARF5
26.3164	26.4881	26.5017	26.5044	26.3118	26.3303	26.3506	26.4297	26.0006	25.7716	26.0798	25.5715	+	0.000811388	P98194	P98194	Calcium-transporting ATPase type 2C member 1	ATP2C1
29.7241	29.7697	29.9672	30.0554	29.7007	29.68	30.1524	29.9194	30.4355	30.3798	30.563	30.2843	+	0.00201081	P99999;CON__P62894	P99999	Cytochrome c	CYCS
26.5339	26.345	26.3927	26.416	26.2043	26.2407	26.2301	26.3942	26.7083	26.767	26.8975	26.6966	+	0.000351464	Q00653	Q00653	Nuclear factor NF-kappa-B p100 subunit;Nuclear factor NF-kappa-B p52 subunit	NFKB2
31.4984	31.4304	31.3992	31.4387	31.4467	31.4814	31.4985	31.4722	31.1732	31.1995	31.2319	31.1755	+	0.00119094	Q01082	Q01082	Spectrin beta chain, non-erythrocytic 1	SPTBN1
31.6996	31.6726	31.6693	31.7002	31.8489	31.7066	31.783	31.6432	32.1337	32.074	32.0185	32.0116	+	0.00085614	Q01518	Q01518	Adenylyl cyclase-associated protein 1	CAP1
26.9498	26.9102	27.0757	27.0805	27.0923	26.9372	27.159	27.1048	26.5198	26.7357	26.5269	26.2702	+	0.000735294	Q01650;Q9UM01;Q92536	Q01650	Large neutral amino acids transporter small subunit 1	SLC7A5
27.7601	27.673	27.7858	27.5713	27.6351	27.9313	27.6749	27.6101	27.2398	27.1604	27.1008	27.2829	+	0.000414938	Q02252	Q02252	Methylmalonate-semialdehyde dehydrogenase [acylating], mitochondrial	ALDH6A1
26.6632	26.6565	26.7475	26.6721	27.082	27.136	27.1864	27.0291	26.7297	26.8159	26.5754	26.6339	+	0.000334802	Q02818	Q02818	Nucleobindin-1	NUCB1
29.5321	29.5169	29.3869	29.437	29.2893	29.4292	29.328	29.3136	28.9256	28.9668	28.9154	29.1276	+	0.000299065	Q02880	Q02880	DNA topoisomerase 2-beta	TOP2B
25.2349	22.6748	24.9485	21.7382	27.8506	28.0769	27.9659	27.8756	29.9096	30.9244	30.4537	30.973	+	0	Q03519;Q9NUT2	Q03519	Antigen peptide transporter 2	TAP2
28.68	28.5757	28.5198	28.8167	28.5706	28.6002	28.4872	28.5126	27.6853	27.7072	27.7558	27.465	+	0	Q04446	Q04446	1,4-alpha-glucan-branching enzyme	GBE1
26.7624	26.6409	26.4827	26.6277	26.6447	26.7782	26.8507	26.7744	27.1561	27.4194	27.0604	27.0506	+	0.00122785	Q06136	Q06136	3-ketodihydrosphingosine reductase	KDSR
31.029	30.9266	30.9083	30.9119	31.0129	30.7668	30.8515	31.0191	31.1819	31.3584	31.3892	31.2255	+	0.00330716	Q06210;O94808	Q06210	Glutamine--fructose-6-phosphate aminotransferase [isomerizing] 1	GFPT1
30.4052	30.2776	30.286	30.4024	31.424	31.2934	31.4577	31.4505	32.6662	32.8202	32.8036	32.7914	+	0	Q06323	Q06323	Proteasome activator complex subunit 1	PSME1
25.2736	25.2171	25.1725	25.398	25.4295	25.5633	25.2576	25.5215	25.9194	25.687	25.7293	26.0965	+	0.00122013	Q06787	Q06787	Fragile X mental retardation protein 1	FMR1
27.2961	27.3317	27.3774	27.31	27.2757	27.2308	27.1845	27.2916	26.7771	26.8383	26.9446	26.4813	+	0.000352941	Q08209;P16298	Q08209	Serine/threonine-protein phosphatase 2B catalytic subunit alpha isoform	PPP3CA
30.6206	30.6714	30.6148	30.8036	30.8679	30.6838	30.7601	30.715	31.1144	31.1683	31.0994	30.9374	+	0.00205376	Q08257	Q08257	Quinone oxidoreductase	CRYZ
26.7674	26.7144	26.7794	26.3509	27.5248	27.7272	27.4718	27.4732	27.7279	27.5622	27.4188	27.7119	+	0	Q08380	Q08380	Galectin-3-binding protein	LGALS3BP
34.4137	34.3392	34.2956	34.4978	34.103	34.1665	34.1138	34.2748	33.5504	33.5535	33.5802	33.4324	+	0	Q09666;P48552	Q09666	Neuroblast differentiation-associated protein AHNAK	AHNAK
26.4733	26.5268	26.5193	26.4134	26.6089	26.4652	26.4554	26.7154	26.7488	26.7813	26.8648	26.9456	+	0.00626866	Q12846	Q12846	Syntaxin-4	STX4
27.9692	27.856	27.9275	27.8961	27.4201	27.3091	27.6303	27.854	26.346	26.3956	26.8033	26.6678	+	0	Q12864	Q12864	Cadherin-17	CDH17
27.0699	27.0209	27.1478	26.9774	26.8624	26.846	26.859	27.0565	26.524	26.4984	26.4487	26.5274	+	7.94702e-05	Q12959;Q15700;P78352	Q12959	Disks large homolog 1	DLG1
25.671	25.5554	25.5615	25.5746	25.4876	25.4458	25.5794	25.5837	25.0729	25.1241	25.3756	25.2284	+	0.00250614	Q12974	Q12974	Protein tyrosine phosphatase type IVA 2	PTP4A2
27.4942	27.455	27.4988	27.4097	27.2807	27.1514	27.5682	27.4478	27.7594	27.8943	27.9468	27.9456	+	0.000989831	Q13217	Q13217	DnaJ homolog subfamily C member 3	DNAJC3
29.8896	29.9063	29.995	29.6561	30.2746	30.4153	30.4372	30.3347	29.7212	29.5355	29.5854	29.9342	+	0.000283019	Q13228	Q13228	Selenium-binding protein 1	SELENBP1
26.5537	26.5754	26.7179	26.6956	26.149	26.6796	26.2938	26.745	25.9653	25.8924	26.2929	26.1037	+	0.00723297	Q13257	Q13257	Mitotic spindle assembly checkpoint protein MAD2A	MAD2L1
30.947	31.0036	31.0172	30.9559	30.7784	30.9197	30.7992	30.826	30.5026	30.3209	30.4655	30.6267	+	0.000327273	Q13263	Q13263	Transcription intermediary factor 1-beta	TRIM28
27.3444	27.2624	27.2226	27.1498	27.1229	27.1942	27.0047	27.2437	26.2731	26.1676	25.9758	26.7201	+	5.6338e-05	Q13308	Q13308	Inactive tyrosine-protein kinase 7	PTK7
24.4631	24.5098	24.0934	24.4881	25.6349	25.7518	25.7498	25.3836	25.8149	25.8866	26.1405	26.5007	+	0	Q13325	Q13325	Interferon-induced protein with tetratricopeptide repeats 5	IFIT5
26.4298	26.4773	26.5999	26.4602	26.2518	26.385	26.447	26.3993	25.6022	25.7583	25.7341	25.8741	+	0	Q13330	Q13330	Metastasis-associated protein MTA1	MTA1
27.4255	27.419	27.1723	27.1254	27.7764	27.7338	27.7687	27.5512	27.3963	27.4396	27.3955	27.5671	+	0.00636735	Q13418	Q13418	Integrin-linked protein kinase	ILK
29.3915	29.3305	29.3287	29.2745	29.2922	29.2133	29.3707	29.3772	28.7375	28.8315	28.9009	28.9141	+	7.79221e-05	Q13423	Q13423	NAD(P) transhydrogenase, mitochondrial	NNT
25.0859	25.2003	25.0515	25.1303	24.9415	25.1896	24.9747	24.924	24.6301	24.5998	24.5583	24.2723	+	0.000324324	Q13459	Q13459	Unconventional myosin-IXb	MYO9B
28.5422	28.5621	28.6887	28.5158	28.3832	28.2049	28.0564	28.3479	29.6	29.5471	29.7817	29.6937	+	0	Q13501	Q13501	Sequestosome-1	SQSTM1
29.2722	29.2307	29.2621	29.2194	29.3269	29.6263	29.4797	29.1719	29.8624	29.7868	29.5406	30.0643	+	0.00320746	Q13509	Q13509	Tubulin beta-3 chain	TUBB3
26.8486	26.9664	26.6085	26.5782	26.7946	26.7948	26.9139	26.5505	25.9625	26.0957	25.9385	26.3874	+	0.000646617	Q13547	Q13547	Histone deacetylase 1	HDAC1
25.6549	25.666	25.6334	25.6786	25.9476	25.7638	25.7909	25.8787	26.0664	26.1608	26.1063	25.8584	+	0.0039828	Q13617	Q13617	Cullin-2	CUL2
28.1476	28.1617	28.1001	28.1909	28.0999	27.848	27.9639	28.0299	27.7316	27.8348	27.9136	27.7845	+	0.00715978	Q13620	Q13620	Cullin-4B	CUL4B
27.8661	27.9966	27.9621	27.5686	27.6842	27.8683	27.9495	27.7063	28.3996	28.4766	28.4431	28.6406	+	0.000148936	Q13630	Q13630	GDP-L-fucose synthase	TSTA3
24.0272	23.8753	24.1054	23.7918	23.5938	23.5598	23.4539	23.5366	23.7318	23.3848	23.3502	23.0658	+	0.00422833	Q13751	Q13751	Laminin subunit beta-3	LAMB3
31.7584	31.6898	31.7113	31.7769	31.7588	31.8123	31.7792	31.7937	31.4341	31.5123	31.5495	31.448	+	0.0014362	Q13813	Q13813	Spectrin alpha chain, non-erythrocytic 1	SPTAN1
27.2176	27.1276	27.0087	27.1064	26.8154	27.0625	26.8083	26.9515	26.5646	26.3879	26.5702	26.8264	+	0.00227676	Q13884	Q13884	Beta-1-syntrophin	SNTB1
25.7498	25.6216	25.5556	25.7831	25.3907	25.5612	25.7913	25.6118	24.989	25.296	25.4341	25.1638	+	0.00853425	Q13948	Q13948	Protein CASP	CUX1
26.9851	26.9474	26.8593	26.9494	26.611	26.5707	26.6193	26.6895	26.1866	26.0321	26.0966	26.115	+	0	Q14011	Q14011	Cold-inducible RNA-binding protein	CIRBP
26.0921	26.0149	25.8155	26.031	25.7082	25.8847	25.9313	25.862	24.9855	25.2922	25.2666	25.3464	+	6.10687e-05	Q14118	Q14118	Dystroglycan;Alpha-dystroglycan;Beta-dystroglycan	DAG1
30.1806	30.2216	30.195	30.1701	29.9747	30.062	29.8962	29.9814	29.6973	29.5359	29.5051	29.8286	+	0.000330275	Q14126	Q14126	Desmoglein-2	DSG2
26.8657	26.7227	26.8016	26.7131	26.7111	26.7106	26.569	26.8563	26.2358	26.2984	26.4197	26.463	+	0.00196739	Q14185	Q14185	Dedicator of cytokinesis protein 1	DOCK1
26.4897	26.4027	26.5498	26.4128	26.4536	26.3167	26.3455	26.4598	26.1143	26.0641	26.2713	26.0285	+	0.00496774	Q14192	Q14192	Four and a half LIM domains protein 2	FHL2
28.1087	27.9687	28.1218	28.189	27.8902	27.8961	27.5898	27.8939	26.7823	26.5761	26.8312	26.5965	+	0	Q14195	Q14195	Dihydropyrimidinase-related protein 3	DPYSL3
32.9171	32.8783	32.8752	32.8089	32.8598	32.9807	32.9429	32.8926	33.1099	33.1072	33.1113	33.1807	+	0.00546512	Q14204	Q14204	Cytoplasmic dynein 1 heavy chain 1	DYNC1H1
29.822	29.7016	29.8948	29.9333	29.8449	29.8617	29.8111	29.9825	29.5396	29.4952	29.6555	29.267	+	0.00617358	Q14247	Q14247	Src substrate cortactin	CTTN
28.7707	28.8601	28.8457	28.885	28.5812	28.6084	28.726	28.7059	28.2589	28.2931	28.195	27.9803	+	5.88235e-05	Q14258	Q14258	E3 ubiquitin/ISG15 ligase TRIM25	TRIM25
26.8107	26.5803	26.6568	26.875	26.3717	26.3636	26.3858	26.4496	26.7659	26.9207	26.8358	26.7637	+	0.00146313	Q14517	Q14517	Protocadherin Fat 1;Protocadherin Fat 1, nuclear form	FAT1
24.2526	24.2736	24.1403	23.9587	23.6267	24.0377	23.9969	24.225	25.4179	25.4369	25.0644	25.801	+	0	Q14534	Q14534	Squalene monooxygenase	SQLE
29.5362	29.539	29.621	29.7654	29.5291	29.4775	29.5248	29.7418	29.049	28.9762	29.1217	29.0388	+	9.46746e-05	Q14566	Q14566	DNA replication licensing factor MCM6	MCM6
25.2971	25.6083	25.6403	25.2192	25.7352	25.9514	25.5748	25.4719	25.9471	26.1377	25.7693	26.1584	+	0.00965058	Q14653	Q14653	Interferon regulatory factor 3	IRF3
26.1093	25.8517	26.1487	26.0909	26.0375	26.0769	26.2093	26.0183	25.907	25.5184	25.5172	25.6513	+	0.00495122	Q14676	Q14676	Mediator of DNA damage checkpoint protein 1	MDC1
29.278	29.2643	29.2535	29.402	29.3162	29.3398	29.2544	29.3888	29.0256	28.9946	29.1221	28.7209	+	0.00726297	Q14683	Q14683	Structural maintenance of chromosomes protein 1A	SMC1A
24.3719	24.4339	24.642	24.84	24.4939	24.605	24.8147	24.6069	24.2763	24.2089	24.098	24.1571	+	0.00714388	Q14691	Q14691	DNA replication complex GINS protein PSF1	GINS1
26.5033	26.465	26.3867	26.4462	26.1943	26.4662	26.3629	26.4056	25.7753	26.0294	25.7425	25.7859	+	9.87654e-05	Q14738	Q14738	Serine/threonine-protein phosphatase 2A 56 kDa regulatory subunit delta isoform	PPP2R5D
27.9321	28.0027	28.0928	27.9572	29.0943	29.1036	29.1507	29.0688	29.3875	29.4674	29.4082	29.3928	+	0	Q14764	Q14764	Major vault protein	MVP
29.1792	29.1151	29.173	29.2243	29.0885	29.1337	29.1782	29.2109	28.8761	28.8207	28.906	28.8142	+	0.000993197	Q14839;Q8TDI0	Q14839	Chromodomain-helicase-DNA-binding protein 4	CHD4
24.8125	25.1797	24.7502	25.1717	25.0954	25.0008	24.8961	25.0774	24.3772	24.7566	24.529	24.1207	+	0.00488798	Q14914	Q14914	Prostaglandin reductase 1	PTGR1
30.3812	30.3167	30.3558	30.4457	30.3461	30.1823	30.2448	30.2969	29.7917	29.753	29.7606	29.518	+	0	Q14980	Q14980	Nuclear mitotic apparatus protein 1	NUMA1
26.6509	26.7249	26.6686	26.7919	26.2917	26.8618	26.5539	26.7509	26.1149	25.9118	26.2229	26.2942	+	0.00278385	Q15003	Q15003	Condensin complex subunit 2	NCAPH
26.5752	26.5337	26.7096	26.6878	26.5948	26.5058	26.4963	26.6259	26.143	26.2771	26.0118	25.7566	+	0.000785714	Q15018	Q15018	BRISC complex subunit Abro1	FAM175B
27.3179	27.3329	27.2	27.2021	27.3112	27.4279	27.3291	27.1822	26.5292	26.4003	26.4389	27.1468	+	0.00159078	Q15021	Q15021	Condensin complex subunit 1	NCAPD2
30.4104	30.3888	30.3761	30.4814	30.6821	30.4657	30.5115	30.6206	30.954	30.9006	31.0552	30.8731	+	8.88889e-05	Q15046	Q15046	Lysine--tRNA ligase	KARS
25.5329	25.4567	25.5004	25.4271	25.3827	25.4985	25.4678	25.4374	25.1007	24.8804	24.7659	25.3665	+	0.00663004	Q15054	Q15054	DNA polymerase delta subunit 3	POLD3
25.4764	25.4503	25.3682	25.3603	25.2293	25.4603	25.5082	25.1126	24.6099	24.496	24.6095	25.2349	+	0.0025	Q15118	Q15118	[Pyruvate dehydrogenase (acetyl-transferring)] kinase isozyme 1, mitochondrial	PDK1
26.8819	27.0144	27.0518	26.9168	26.6873	26.7369	26.7321	26.9623	25.9532	26.0009	26.1266	25.8882	+	0	Q15120	Q15120	[Pyruvate dehydrogenase (acetyl-transferring)] kinase isozyme 3, mitochondrial	PDK3
31.5201	31.478	31.4931	31.4693	31.6051	31.7255	31.5892	31.6608	32.0817	31.9661	32.0354	32.099	+	0	Q15181	Q15181	Inorganic pyrophosphatase	PPA1
23.9412	24.2948	24.4478	24.4495	25.0741	24.8013	25.1894	25.2107	24.6308	24.5112	24.5757	24.5195	+	0.000347826	Q15262	Q15262	Receptor-type tyrosine-protein phosphatase kappa	PTPRK
26.2002	26.3366	26.3287	26.1594	26.1695	25.9828	26.5048	26.2215	26.7734	26.6302	26.6192	26.9512	+	0.00250367	Q15392	Q15392	Delta(24)-sterol reductase	DHCR24
30.0204	30.01	30.0484	29.8937	29.9614	29.9828	29.7723	29.9119	30.3387	30.4054	30.3762	30.3533	+	0.000237624	Q15437	Q15437	Protein transport protein Sec23B	SEC23B
28.9493	28.8892	29.0577	29.0219	28.9453	28.9072	28.9612	28.9853	28.694	28.6211	28.7232	28.5735	+	0.00181818	Q16181;Q6ZU15;O43236	Q16181	Septin-7	2007-09-01
28.5383	28.5285	28.5729	28.4788	28.5337	28.7997	28.5145	28.4946	29.095	28.9059	28.8004	29.0637	+	0.00261836	Q16204	Q16204	Coiled-coil domain-containing protein 6	CCDC6
32.0537	32.0457	32.0743	32.1459	31.831	31.9167	31.906	31.9731	31.4701	31.5887	31.6019	31.6632	+	9.24855e-05	Q16555	Q16555	Dihydropyrimidinase-related protein 2	DPYSL2
24.0541	24.332	24.4404	24.2976	24.2133	24.1956	24.3754	24.2564	24.7285	24.7424	24.896	24.696	+	0.000649057	Q16773	Q16773	Kynurenine--oxoglutarate transaminase 1	CCBL1
28.0794	28.0191	27.9974	28.0912	27.5699	27.7312	27.507	27.5868	28.5408	28.4512	28.4944	28.7819	+	0	Q16850	Q16850	Lanosterol 14-alpha demethylase	CYP51A1
29.7489	29.7394	29.8047	29.8947	29.9751	29.913	29.9728	29.9757	30.2574	30.3525	30.3233	30.1678	+	0.000164948	Q16851	Q16851	UTP--glucose-1-phosphate uridylyltransferase	UGP2
28.9449	28.8566	28.9375	28.8643	28.9207	29.0518	29.0656	28.8222	29.5851	29.7543	29.6502	29.7683	+	0	Q16881	Q16881	Thioredoxin reductase 1, cytoplasmic	TXNRD1
27.9204	27.8579	28.0629	27.9913	27.7713	27.4396	27.5428	27.7452	26.843	26.9695	27.0789	26.8231	+	0	Q16890	Q16890	Tumor protein D53	TPD52L1
28.4915	28.4505	28.4666	28.528	28.5067	28.3513	28.426	28.4366	27.9697	28.151	28.2086	28.2339	+	0.00363239	Q29RF7	Q29RF7	Sister chromatid cohesion protein PDS5 homolog A	PDS5A
27.9233	27.9954	27.8462	27.8884	27.8836	27.7918	27.9358	27.9039	27.4083	27.3649	27.3973	27.3605	+	0	Q3YEC7	Q3YEC7	Rab-like protein 6	RABL6
24.2855	24.0731	24.4717	24.2959	24.051	24.3104	24.043	23.9131	23.7152	23.7155	23.7684	23.5154	+	0.00130435	Q4G0F5	Q4G0F5	Vacuolar protein sorting-associated protein 26B	VPS26B
27.1105	27.1356	26.9709	27.1843	26.4942	26.422	26.4499	26.7011	25.7276	26.2152	26.2986	26.2378	+	5.7554e-05	Q53EL6	Q53EL6	Programmed cell death protein 4	PDCD4
23.8893	24.2739	23.9758	24.3026	23.9906	24.0892	23.8087	23.7613	25.6167	25.7641	25.619	25.5961	+	0	Q53EU6	Q53EU6	Glycerol-3-phosphate acyltransferase 3	AGPAT9
25.5128	25.7556	25.8006	25.7647	25.6838	25.6933	25.5025	25.8298	26.0237	26.1116	26.2002	25.9994	+	0.00423779	Q5JSH3	Q5JSH3	WD repeat-containing protein 44	WDR44
25.9005	25.6131	25.8919	26.0846	25.7177	25.5952	25.9065	26.0641	25.4848	25.273	25.3745	25.075	+	0.00341573	Q5K4L6	Q5K4L6	Long-chain fatty acid transport protein 3	SLC27A3
28.6659	28.5315	28.5376	28.6845	28.665	28.7648	28.5524	28.6525	28.1638	28.2267	28.1262	28.0446	+	9.1954e-05	Q5SSJ5	Q5SSJ5	Heterochromatin protein 1-binding protein 3	HP1BP3
24.9654	24.893	25.0462	25.0874	24.7574	24.9013	24.9022	24.9239	24.4797	24.7262	24.4873	24.2037	+	0.00225722	Q5T5P2	Q5T5P2	Sickle tail protein homolog	KIAA1217
23.6392	23.8277	23.6246	23.4814	23.594	23.6762	23.625	23.3757	22.8023	23.2801	22.7791	23.1969	+	0.00171105	Q5VT66	Q5VT66	Mitochondrial amidoxime-reducing component 1	2001-03-01
26.5329	26.2169	26.1369	26.4403	26.1898	26.1808	26.1339	26.3026	25.9673	25.9237	25.8583	25.7697	+	0.00404264	Q5VTR2	Q5VTR2	E3 ubiquitin-protein ligase BRE1A	RNF20
28.0639	28.0716	28.0288	28.0107	28.0962	28.0683	28.1049	28.0954	27.4216	27.5152	27.5472	27.4139	+	0	Q5VV41	Q5VV41	Rho guanine nucleotide exchange factor 16	ARHGEF16
25.8017	26.0496	25.7189	25.7953	26.0148	26.072	26.0596	25.9485	26.5084	26.6003	26.4201	26.7935	+	7.89474e-05	Q5VYY1	Q5VYY1	Ankyrin repeat domain-containing protein 22	ANKRD22
28.4959	28.3768	28.4775	28.2716	29.0179	29.1416	29.142	29.0036	29.4664	29.5714	29.4641	29.5932	+	0	Q63HN8	Q63HN8	E3 ubiquitin-protein ligase RNF213	RNF213
26.7031	26.5574	26.5843	26.6539	26.6751	26.6619	26.5384	26.5856	26.1383	26.3024	26.3495	26.0334	+	0.00138973	Q66K14	Q66K14	TBC1 domain family member 9B	TBC1D9B
25.4536	25.346	25.4269	25.4795	25.5635	25.817	25.6517	25.5438	25.1588	24.6915	24.5811	24.9131	+	0.000149733	Q68CZ2;Q63HR2;Q9HBL0	Q68CZ2	Tensin-3	TNS3
24.885	25.0699	25.0093	25.171	25.2569	25.3346	25.3637	25.198	25.3901	25.2979	25.5372	25.5729	+	0.00494737	Q68EM7;Q17R89	Q68EM7	Rho GTPase-activating protein 17	ARHGAP17
25.3558	25.8811	26.0172	25.6118	25.2758	25.3026	25.7964	25.3638	24.8792	25.2077	25.01	24.9157	+	0.00390517	Q6DKK2	Q6DKK2	Tetratricopeptide repeat protein 19, mitochondrial	TTC19
25.3607	25.5339	25.3305	25.4005	25.5248	25.6324	25.6372	25.4329	25.0573	24.914	25.2608	24.5232	+	0.0032761	Q6DT37	Q6DT37	Serine/threonine-protein kinase MRCK gamma	CDC42BPG
22.3081	22.8337	22.3798	23.2446	27.2807	27.7184	27.4126	26.6162	27.3999	27.5175	27.4071	27.9228	+	0	Q6P179	Q6P179	Endoplasmic reticulum aminopeptidase 2	ERAP2
26.8738	26.5951	26.7533	26.6799	26.797	26.5859	26.6181	26.4569	26.2813	26.2176	25.9764	26.3876	+	0.00298592	Q6P1A2	Q6P1A2	Lysophospholipid acyltransferase 5	LPCAT3
24.1116	24.0685	24.3498	24.1215	24.3309	23.9913	24.1902	24.423	22.912	23.3911	23.4821	23.6056	+	0.000225641	Q6P4E1	Q6P4E1	Protein CASC4	CASC4
25.6748	25.4905	25.5856	25.6265	25.1328	25.4201	25.7478	25.3974	24.8372	24.8981	25.1666	24.6477	+	0.00131269	Q6PCE3	Q6PCE3	Glucose 1,6-bisphosphate synthase	PGM2L1
27.495	27.5236	27.6466	27.842	27.6702	27.5657	27.6773	27.7575	28.0082	28.0046	28.1859	28.0269	+	0.00235476	Q6PIU2	Q6PIU2	Neutral cholesterol ester hydrolase 1	NCEH1
23.8435	24.18	23.917	24.1908	24.3715	23.865	24.1423	24.1291	24.407	24.7919	24.6952	24.4537	+	0.005144	Q6PJF5	Q6PJF5	Inactive rhomboid protein 2	RHBDF2
26.7004	26.6026	26.7074	26.7588	26.6645	26.6843	26.4631	26.8295	27.0264	27.0487	27.0182	27.051	+	0.00299294	Q6RFH5	Q6RFH5	WD repeat-containing protein 74	WDR74
25.198	25.2867	25.3349	25.131	25.3483	25.3172	25.2994	25.2554	24.8243	24.6777	24.7536	24.6729	+	0	Q6UXI9	Q6UXI9	Nephronectin	NPNT
27.7203	27.5682	27.6318	27.4892	27.6788	27.3701	27.4447	27.6122	27.2766	27.2654	27.1431	27.0397	+	0.00422881	Q6WCQ1	Q6WCQ1	Myosin phosphatase Rho-interacting protein	MPRIP
28.295	28.294	28.3204	28.3024	28.3616	28.3038	28.3558	28.3574	28.4585	28.7909	28.677	28.7732	+	0.00273986	Q6XQN6	Q6XQN6	Nicotinate phosphoribosyltransferase	NAPRT
27.4379	27.2369	27.3382	27.6648	27.3066	27.5058	27.7312	27.516	26.949	26.974	27.0284	26.8564	+	0.00153216	Q6YN16	Q6YN16	Hydroxysteroid dehydrogenase-like protein 2	HSDL2
25.8042	25.8817	25.6022	25.7518	25.7865	25.9967	25.7579	25.8881	25.086	25.2736	24.9563	25.4669	+	0.00053012	Q709C8	Q709C8	Vacuolar protein sorting-associated protein 13C	VPS13C
33.0804	32.8953	32.8504	33.1383	33.1286	33.0759	33.1957	33.1357	32.7574	32.7348	32.809	32.547	+	0.00386177	Q71DI3;Q16695;P68431	Q71DI3;Q16695;P68431	Histone H3.2;Histone H3.1t;Histone H3.1	HIST2H3A;HIST3H3;HIST1H3A
24.1176	24.2632	24.0729	24.0154	24.1057	24.5544	24.516	24.4803	24.5434	24.8165	24.7295	25.2358	+	0.00247901	Q71RG4	Q71RG4	Transmembrane and ubiquitin-like domain-containing protein 2	TMUB2
25.7309	26.1105	25.862	25.8673	26.3026	26.2156	26.1141	26.0365	26.3691	26.5438	26.5958	26.1618	+	0.00517694	Q7L523;Q5VZM2	Q7L523;Q5VZM2	Ras-related GTP-binding protein A;Ras-related GTP-binding protein B	RRAGA;RRAGB
27.7131	27.4822	27.6671	27.6511	28.4416	28.1278	28.3115	28.4636	28.6743	28.6917	28.6608	28.5117	+	0	Q7Z2W4	Q7Z2W4	Zinc finger CCCH-type antiviral protein 1	ZC3HAV1
25.8969	25.7853	25.7334	25.9102	25.5471	26.0025	25.7728	25.8747	25.4134	25.283	25.3899	25.5303	+	0.00485072	Q7Z3K3	Q7Z3K3	Pogo transposable element with ZNF domain	POGZ
28.9327	28.8558	28.9956	28.9134	29.0113	28.916	28.9256	28.9788	28.674	28.6613	28.5867	28.6388	+	0.00120128	Q7Z406	Q7Z406	Myosin-14	MYH14
27.3951	27.29	27.2628	27.5784	27.2258	27.1156	27.0468	27.1699	26.6046	26.6146	26.6925	26.2578	+	5.71429e-05	Q7Z5L9	Q7Z5L9	Interferon regulatory factor 2-binding protein 2	IRF2BP2
30.7449	30.6694	30.6772	30.6865	30.6665	30.6336	30.6573	30.6552	30.4857	30.4759	30.4787	30.4067	+	0.00447799	Q7Z6Z7	Q7Z6Z7	E3 ubiquitin-protein ligase HUWE1	HUWE1
25.7171	25.5306	25.4325	25.545	25.9593	25.7364	25.607	25.7042	26.0711	25.9412	25.9151	26.0191	+	0.00523866	Q86TB9	Q86TB9	Protein PAT1 homolog 1	PATL1
26.8076	26.8836	26.9507	26.9157	26.9419	27.0568	27.0308	26.8563	26.5026	26.4893	26.2766	26.687	+	0.0014209	Q86TX2;P49753	Q86TX2;P49753	Acyl-coenzyme A thioesterase 1;Acyl-coenzyme A thioesterase 2, mitochondrial	ACOT1;ACOT2
24.4269	24.4884	24.4359	24.1596	24.4188	24.3104	24.4659	24.4475	24.7934	25.5064	25.0198	25.2339	+	0.00034632	Q86U90	Q86U90	YrdC domain-containing protein, mitochondrial	YRDC
26.3498	26.3036	26.4712	26.3963	26.4598	26.5173	26.4231	26.6014	26.9	26.7778	26.854	26.7371	+	0.000636364	Q86UK7	Q86UK7	Zinc finger protein 598	ZNF598
23.8163	24.0326	23.8446	23.8696	23.9865	24.0172	24.2364	24.2766	24.6898	24.8582	24.701	24.7333	+	0	Q86YS6;REV__Q8WY22;REV__Q13751;Q96PE2	Q86YS6	Ras-related protein Rab-43	RAB43
24.6464	24.7313	24.2884	24.7165	24.7221	24.7465	24.3619	24.5363	25.5234	25.5295	25.5598	25.3517	+	0	Q86YV5	Q86YV5	Tyrosine-protein kinase SgK223	SGK223
24.7783	24.9512	24.9543	24.7502	24.6004	25.0388	24.6595	24.779	24.3484	24.5156	24.3185	24.4787	+	0.00634201	Q8IV36	Q8IV36	Protein HID1	HID1
28.7964	28.7115	28.8244	28.8235	28.7379	28.674	28.7034	28.7237	29.0555	29.0587	29.0599	29.0228	+	0.000459016	Q8IVT2	Q8IVT2	Mitotic interactor and substrate of PLK1	MISP
25.1542	25.1475	25.3088	25.1012	25.4215	25.1595	25.3055	25.2393	24.7535	24.981	24.714	25.009	+	0.00561079	Q8IW45	Q8IW45	ATP-dependent (S)-NAD(P)H-hydrate dehydratase	CARKD
24.4317	24.0825	24.2981	24.5492	24.4356	24.2496	24.8389	24.2977	24.0299	23.734	23.8709	23.8356	+	0.00516436	Q8IWA5	Q8IWA5	Choline transporter-like protein 2	SLC44A2
26.3407	26.4316	26.5298	26.6003	26.4081	26.3322	26.4549	26.5488	26.0245	26.0039	26.0211	25.9434	+	0.000300469	Q8IWJ2	Q8IWJ2	GRIP and coiled-coil domain-containing protein 2	GCC2
24.7141	24.7298	24.6098	24.1224	25.037	25.1106	25.1377	25.0256	24.8939	24.9985	24.7867	25.0076	+	0.00641621	Q8IWV8	Q8IWV8	E3 ubiquitin-protein ligase UBR2	UBR2
28.3655	28.4103	28.4737	28.2964	28.3975	28.5319	28.3558	28.4247	28.7598	28.644	28.6582	28.8609	+	0.0038355	Q8IY81	Q8IY81	pre-rRNA processing protein FTSJ3	FTSJ3
25.4975	25.312	24.9409	25.5572	25.2183	25.4181	25.4695	25.158	24.8642	24.7356	24.7989	24.6648	+	0.00279905	Q8IYB5	Q8IYB5	Stromal membrane-associated protein 1	SMAP1
26.9834	27.0266	27.015	27.0332	26.7897	26.8429	26.8321	26.8954	26.3525	26.5405	26.5649	26.4732	+	5.67376e-05	Q8IYQ7	Q8IYQ7	Threonine synthase-like 1	THNSL1
25.3048	25.2482	25.2679	24.8571	25.7529	26.2169	25.9826	25.748	25.8065	25.8387	25.5891	25.9499	+	0.000623574	Q8IZH2	Q8IZH2	5-3 exoribonuclease 1	XRN1
26.3237	26.1813	26.3147	26.5127	26.8466	26.6863	26.7993	26.9185	27.0187	27.0903	27.1397	26.9897	+	0	Q8IZW8	Q8IZW8	Tensin-4	TNS4
25.5656	25.5024	25.5958	25.4783	25.4951	25.4036	25.3628	25.4622	24.6237	24.9083	24.9065	25.1795	+	0.000349345	Q8N392	Q8N392	Rho GTPase-activating protein 18	ARHGAP18
24.7156	24.6894	24.7223	24.8007	24.6334	25.0831	24.5483	24.6541	24.0535	24.1511	24.2558	24.189	+	0.000770909	Q8N465	Q8N465	D-2-hydroxyglutarate dehydrogenase, mitochondrial	D2HGDH
26.2082	26.1446	26.0336	26.1218	26.0211	26.1161	25.9394	25.8595	25.6295	25.7175	25.7618	25.7351	+	0.00162069	Q8N5C6	Q8N5C6	S1 RNA-binding domain-containing protein 1	SRBD1
25.4815	25.5165	25.5652	25.1483	25.2605	25.5095	25.4848	25.3929	24.8351	25.0799	25.0299	25.1504	+	0.00975868	Q8NB37	Q8NB37	Parkinson disease 7 domain-containing protein 1	PDDC1
23.5268	23.5715	23.919	23.9137	23.8495	23.8034	23.9965	23.6828	23.2265	23.3518	23.5444	23.2069	+	0.00642804	Q8NBA8	Q8NBA8	DTW domain-containing protein 2	DTWD2
26.6701	26.4031	26.7246	26.7391	27.5448	27.1667	27.2602	27.5217	26.8658	27.2677	27.2063	26.7577	+	0.00145562	Q8NBJ4	Q8NBJ4	Golgi membrane protein 1	GOLM1
25.0396	25.0633	25.1949	25.1279	25.0293	25.1447	25.1847	25.1062	24.4844	24.8749	24.8087	24.3962	+	0.00278095	Q8NBN7	Q8NBN7	Retinol dehydrogenase 13	RDH13
29.5113	29.408	29.4817	29.4481	29.3413	29.2808	29.5308	29.34	28.9781	29.1272	29.2225	29.0589	+	0.0046	Q8NBS9	Q8NBS9	Thioredoxin domain-containing protein 5	TXNDC5
26.6047	26.3827	26.5225	26.6705	26.5096	26.2729	26.6987	26.712	26.157	26.1859	25.9994	26.2307	+	0.0088731	Q8ND56	Q8ND56	Protein LSM14 homolog A	LSM14A
26.1001	25.9461	26.034	25.8886	26.3385	26.0535	26.0248	26.2248	26.3348	26.7054	26.6874	26.823	+	0.000853147	Q8NEW0	Q8NEW0	Zinc transporter 7	SLC30A7
26.8778	27.0328	27.0507	27.0181	27.0865	27.0572	27.001	26.9607	26.7154	26.6736	26.6905	26.5387	+	0.00122884	Q8TAQ2	Q8TAQ2	SWI/SNF complex subunit SMARCC2	SMARCC2
25.0949	25.4887	25.3067	25.304	25.7088	25.7618	25.8066	25.3982	25.7846	25.6473	25.7665	25.7417	+	0.00733096	Q8TBX8	Q8TBX8	Phosphatidylinositol 5-phosphate 4-kinase type-2 gamma	PIP4K2C
28.7646	28.9298	29.0343	29.0005	28.7962	29.0054	29.0371	28.9041	29.331	29.2634	29.2592	29.2319	+	0.00493737	Q8TDN6	Q8TDN6	Ribosome biogenesis protein BRX1 homolog	BRIX1
27.4894	27.5044	27.674	27.4894	27.2343	27.331	27.3001	27.3606	26.5858	26.5703	26.6543	26.3995	+	0	Q8WVV4	Q8WVV4	Protein POF1B	POF1B
25.9212	25.8361	25.879	26.0915	25.6402	25.777	25.9546	26.0047	25.4156	25.4699	25.568	25.5087	+	0.00347672	Q8WXI9	Q8WXI9	Transcriptional repressor p66-beta	GATAD2B
24.25	24.1348	23.8899	24.1873	24.3812	24.0576	24.27	24.1096	23.5156	23.8256	23.7243	23.5819	+	0.00178273	Q8WZ82	Q8WZ82	Ovarian cancer-associated gene 2 protein	OVCA2
27.0631	27.0045	27.0195	27.1547	27.0969	26.7509	27.0218	27.1108	27.3815	27.3362	27.5316	27.8202	+	0.00332874	Q92520	Q92520	Protein FAM3C	FAM3C
27.7001	27.5949	27.6782	27.4851	27.5832	27.668	27.6524	27.5225	27.1532	27.0805	27.2757	27.1916	+	0.000340426	Q92544	Q92544	Transmembrane 9 superfamily member 4	TM9SF4
29.4073	29.3081	29.2266	29.6397	29.3367	29.3341	29.1724	29.1724	28.8247	29.06	28.7789	28.5791	+	0.00201626	Q92597	Q92597	Protein NDRG1	NDRG1
30.138	30.0495	30.063	30.2257	30.0415	30.0776	30.0156	29.9378	30.4708	30.3745	30.4329	30.6684	+	0.000822695	Q92598	Q92598	Heat shock protein 105 kDa	HSPH1
26.2908	26.3833	26.4519	26.3885	26.2479	26.1108	26.3267	26.4775	26.0513	25.9313	26.1247	25.7476	+	0.00874276	Q92609	Q92609	TBC1 domain family member 5	TBC1D5
27.4804	27.3951	27.4661	27.3424	27.3841	27.4975	27.4608	27.3595	27.7592	27.7345	27.8507	27.8294	+	0.000532258	Q92614	Q92614	Unconventional myosin-XVIIIa	MYO18A
27.0234	27.0331	27.1062	27.0368	26.8792	26.8801	26.7539	26.7155	26.4361	26.6742	26.4945	26.7285	+	0.00144048	Q92783	Q92783	Signal transducing adapter molecule 1	STAM
29.1282	29.1311	29.179	29.1655	29.1112	29.0716	29.0447	28.9948	28.9975	28.6261	28.7552	28.8183	+	0.00740035	Q92804	Q92804	TATA-binding protein-associated factor 2N	TAF15
27.4971	27.6773	27.7462	27.8935	27.4965	27.5115	27.7823	27.8789	26.9495	27.1593	27.1479	27.3228	+	0.00214815	Q92820	Q92820	Gamma-glutamyl hydrolase	GGH
28.0249	27.8614	28.0179	27.9873	28.0172	27.8486	27.9191	28.0659	27.6822	27.6005	27.6792	27.5761	+	0.00248139	Q92878	Q92878	DNA repair protein RAD50	RAD50
26.477	26.3792	26.3351	26.2234	26.1748	26.2882	26.2878	26.0401	25.6866	25.5062	25.6393	25.6208	+	0	Q92896	Q92896	Golgi apparatus protein 1	GLG1
26.2226	26.3914	26.3328	26.2204	26.1062	26.2031	26.3807	26.2881	26.7645	26.8299	26.7873	26.6615	+	0.000222222	Q92974	Q92974	Rho guanine nucleotide exchange factor 2	ARHGEF2
26.4976	26.4698	26.5783	26.5666	26.6846	26.4778	26.7314	26.5499	26.0022	26.1946	26.1831	26.161	+	0.000566929	Q969G3	Q969G3	SWI/SNF-related matrix-associated actin-dependent regulator of chromatin subfamily E member 1	SMARCE1
26.4758	26.3714	26.3589	26.3215	26.5315	26.1091	26.3218	26.1596	26.7556	26.8872	26.9684	26.6061	+	0.00246465	Q969S3	Q969S3	Zinc finger protein 622	ZNF622
27.8223	27.9354	27.9401	27.9581	27.8591	27.9451	27.7681	27.6197	27.459	27.3514	27.1922	27.7453	+	0.00774648	Q96A26	Q96A26	Protein FAM162A	FAM162A
29.5423	29.4105	29.4155	29.4284	29.511	29.4103	29.5897	29.4671	29.8531	30.0398	30.0161	29.9736	+	8.10811e-05	Q96A33	Q96A33	Coiled-coil domain-containing protein 47	CCDC47
24.2919	24.5237	24.3502	24.0791	24.112	24.168	24.0632	24.0939	25.0619	24.8711	24.4966	25.1393	+	0.000630769	Q96AQ6	Q96AQ6	Pre-B-cell leukemia transcription factor-interacting protein 1	PBXIP1
24.733	24.7985	24.7921	25.132	25.0259	24.6974	24.7206	25.0007	24.1742	24.1874	24.4902	24.0996	+	0.000850174	Q96AT1	Q96AT1	Uncharacterized protein KIAA1143	KIAA1143
28.2364	28.2653	28.2178	28.4155	28.342	28.2794	28.4114	28.299	27.6954	27.895	27.8693	27.6717	+	9.52381e-05	Q96CM8	Q96CM8	Acyl-CoA synthetase family member 2, mitochondrial	ACSF2
24.792	23.5398	23.7654	24.0617	25.7985	25.1932	25.1152	25.3065	26.0105	26.8102	26.4781	25.9727	+	0	Q96CV9	Q96CV9	Optineurin	OPTN
25.607	25.5707	25.7906	25.8466	25.6899	25.8691	25.7072	25.7853	25.4898	25.4311	25.2925	24.9819	+	0.00668841	Q96EK7	Q96EK7	Constitutive coactivator of peroxisome proliferator-activated receptor gamma	FAM120B
25.5677	25.5117	25.6452	25.2945	25.39	25.619	25.3738	25.5629	25.1121	25.0605	24.9306	25.069	+	0.00158382	Q96FZ2	Q96FZ2	Embryonic stem cell-specific 5-hydroxymethylcytosine-binding protein	HMCES
27.419	27.4533	27.3076	27.3319	27.1036	27.3353	27.1998	27.1781	27.6045	27.4878	27.8704	27.8384	+	0.00247	Q96IU4	Q96IU4	Alpha/beta hydrolase domain-containing protein 14B	ABHD14B
26.5318	26.6278	26.4763	26.5925	26.6192	26.8411	26.5586	26.5838	25.9085	25.6915	25.8037	25.9277	+	0	Q96KB5	Q96KB5	Lymphokine-activated killer T-cell-originated protein kinase	PBK
24.8478	24.8905	24.8945	24.7723	25.122	25.2933	25.2615	25.6009	26.0655	26.0746	26.2082	25.9156	+	0	Q96KC8	Q96KC8	DnaJ homolog subfamily C member 1	DNAJC1
30.4537	30.4987	30.4603	30.2787	30.5201	30.7389	30.6623	30.5346	30.8234	30.7836	30.6988	30.9279	+	0.0059962	Q96KP4	Q96KP4	Cytosolic non-specific dipeptidase	CNDP2
27.8529	27.711	27.6336	27.7798	27.8355	27.9388	27.9604	27.8697	28.3813	28.3711	28.4975	28.5632	+	0	Q96RS6	Q96RS6	NudC domain-containing protein 1	NUDCD1
26.3724	26.3613	26.3847	26.5956	26.3656	26.4471	26.3438	26.2806	26.091	26.0347	26.1426	26.1475	+	0.00670054	Q96S55	Q96S55	ATPase WRNIP1	WRNIP1
26.1657	26.1331	26.1828	26.2418	26.0109	26.2908	26.2013	25.9445	26.8198	26.9653	26.8276	26.4152	+	0.000768116	Q96SQ9	Q96SQ9	Cytochrome P450 2S1	CYP2S1
27.5914	27.3781	27.5752	27.633	27.4182	27.456	27.2035	27.4366	27.1395	27.0476	27.1012	26.9565	+	0.00138554	Q96ST3	Q96ST3	Paired amphipathic helix protein Sin3a	SIN3A
25.6517	25.7276	25.5614	25.5477	25.4362	25.5608	25.4068	25.4431	25.1176	24.9336	25.0659	24.6272	+	0.000271845	Q96T23	Q96T23	Remodeling and spacing factor 1	RSF1
24.6904	24.639	24.9949	24.3794	24.6307	25.1991	24.7471	24.9523	24.1302	23.6086	23.2211	23.8026	+	0.000147368	Q96T88	Q96T88	E3 ubiquitin-protein ligase UHRF1	UHRF1
26.8327	26.7534	26.7046	26.6752	26.9389	26.9309	26.9796	27.0556	27.6104	27.4113	27.3424	27.8965	+	7.84314e-05	Q96TC7	Q96TC7	Regulator of microtubule dynamics protein 3	RMDN3
27.7341	27.7331	27.5714	27.8605	27.7796	27.736	27.9666	27.8542	27.4425	27.3926	27.401	27.0724	+	0.00212202	Q99426	Q99426	Tubulin-folding cofactor B	TBCB
29.4378	29.6612	29.5667	29.8405	29.5337	29.6171	29.6692	29.6659	28.9964	29.0675	29.1149	28.5728	+	0.000344828	Q99436	Q99436	Proteasome subunit beta type-7	PSMB7
24.5458	24.538	24.5874	24.472	24.4038	24.519	24.1883	24.3181	22.8111	22.8529	22.4464	23.1349	+	0	Q99523	Q99523	Sortilin	SORT1
26.2491	26.1863	26.3572	26.2438	27.9502	28.0016	28.0321	27.8359	27.7564	27.7244	27.6504	27.4637	+	0	Q99538	Q99538	Legumain	LGMN
25.4304	25.5478	25.5111	25.6568	25.4028	25.5583	25.3429	25.4787	24.5732	24.5487	24.6384	24.2888	+	0	Q99808	Q99808	Equilibrative nucleoside transporter 1	SLC29A1
31.9055	31.983	32.0019	31.9874	32.012	31.953	32.0276	31.9593	32.2193	32.2317	32.234	32.305	+	0.00165242	Q99832	Q99832	T-complex protein 1 subunit eta	CCT7
30.4285	30.2865	30.4316	30.3379	30.266	30.1966	30.1152	30.3816	29.7691	29.8107	29.9094	29.9084	+	0.000270531	Q99873;Q9NR22	Q99873	Protein arginine N-methyltransferase 1	PRMT1
25.0315	25.084	25.036	24.7878	25.0747	25.4045	25.1084	24.8013	24.465	24.7033	24.3726	24.5983	+	0.00403426	Q99962	Q99962	Endophilin-A1	SH3GL2
25.7066	25.7808	25.8363	25.6885	25.5716	25.767	25.6901	25.5758	26.9006	26.5889	26.7759	26.7964	+	0	Q99988	Q99988	Growth/differentiation factor 15	GDF15
26.5711	26.5848	26.5415	26.1665	26.5502	26.8138	26.6165	26.217	25.863	25.8423	25.3323	26.1706	+	0.0033713	Q9BPX3	Q9BPX3	Condensin complex subunit 3	NCAPG
25.0188	24.9696	24.8862	25.3264	25.0135	24.8093	24.9457	25.1097	24.0787	24.3523	24.4963	23.6993	+	0.000338983	Q9BQ70	Q9BQ70	Transcription factor 25	TCF25
25.8821	26	26.1846	26.3324	29.6155	29.2031	29.8968	29.6532	30.4629	30.8414	30.763	30.1415	+	0	Q9BQE5	Q9BQE5	Apolipoprotein L2	APOL2
25.0591	25.292	24.9983	25.4518	25.0544	25.0829	25.1902	25.2121	24.7307	24.8011	24.7369	24.3189	+	0.00347439	Q9BQG2	Q9BQG2	Peroxisomal NADH pyrophosphatase NUDT12	NUDT12
23.0869	24.0667	24.0074	23.5962	24.1395	23.7635	23.9607	23.8079	24.5697	24.5317	24.6674	24.8145	+	0.00119365	Q9BQL6	Q9BQL6	Fermitin family homolog 1	FERMT1
27.359	27.2483	27.4297	27.2818	27.1867	27.1089	27.0192	27.2958	26.3081	26.336	26.3725	26.5291	+	0	Q9BRK5	Q9BRK5	45 kDa calcium-binding protein	SDF4
25.2376	25.379	25.2126	25.3584	25.0964	25.199	25.0973	25.1626	25.5594	25.6926	25.9054	25.4485	+	0.00186813	Q9BRP1	Q9BRP1	Programmed cell death protein 2-like	PDCD2L
28.7743	28.7395	28.7023	28.7633	28.5455	28.6879	28.5746	28.6115	29.2081	29.1307	29.3467	29.2651	+	0	Q9BRQ8	Q9BRQ8	Apoptosis-inducing factor 2	AIFM2
26.4355	26.2611	26.2122	26.2396	26.1517	25.975	26.1833	26.2436	25.7457	25.7712	26.0395	25.8279	+	0.004	Q9BSD7	Q9BSD7	Cancer-related nucleoside-triphosphatase	NTPCR
29.4071	29.3491	29.3487	29.2098	29.2689	29.4829	29.3962	29.2563	28.9552	29.0035	28.8409	28.9866	+	0.00130462	Q9BSJ8	Q9BSJ8	Extended synaptotagmin-1	ESYT1
29.245	29.2387	29.264	29.1613	29.1504	29.1744	29.1706	29.1813	28.8203	28.92	28.9278	28.9325	+	0.000773723	Q9BTV4	Q9BTV4	Transmembrane protein 43	TMEM43
24.7205	24.8427	24.6227	24.8482	24.5937	24.5545	24.7936	24.4626	23.9331	23.718	23.5385	23.8735	+	0	Q9BTY2	Q9BTY2	Plasma alpha-L-fucosidase	FUCA2
25.4495	25.4615	25.632	25.5876	25.5211	25.781	25.6947	25.8206	24.6427	24.7093	24.9386	25.1914	+	9.14286e-05	Q9BU68	Q9BU68	Proline-rich protein 15-like protein	PRR15L
25.4065	25.4313	25.489	25.5301	25.4991	25.267	25.2332	25.2482	24.8963	25.0054	25.0716	25.2239	+	0.00524111	Q9BUH6	Q9BUH6	Protein PAXX	C9orf142
25.6452	25.7696	25.6422	25.2459	25.7256	25.9262	25.5191	25.4858	26.3674	26.1617	26.0261	26.3931	+	0.00186301	Q9BUN8	Q9BUN8	Derlin-1	DERL1
27.0186	26.9207	26.8105	27.1025	26.7665	26.9242	26.9492	27.168	27.2255	27.3223	27.6012	27.389	+	0.00625235	Q9BUP3	Q9BUP3	Oxidoreductase HTATIP2	HTATIP2
26.362	26.4321	26.4803	26.5579	26.5327	26.6446	26.4926	26.4248	26.7121	26.8962	26.9708	27.0917	+	0.00188556	Q9BV86	Q9BV86	N-terminal Xaa-Pro-Lys N-methyltransferase 1;N-terminal Xaa-Pro-Lys N-methyltransferase 1, N-terminally processed	NTMT1
23.8925	23.9815	23.9223	23.8542	23.8225	23.5255	23.6137	23.642	23.5471	23.3203	23.2782	23.4913	+	0.00131307	Q9BW71	Q9BW71	HIRA-interacting protein 3	HIRIP3
26.3714	26.3496	26.3646	26.492	26.3013	26.5265	26.4829	26.2026	25.9014	25.7388	25.7449	25.7728	+	8.05369e-05	Q9BXW6	Q9BXW6	Oxysterol-binding protein-related protein 1	OSBPL1A
24.6092	24.3936	24.5544	24.1771	24.0962	24.1863	23.9545	24.218	23.4722	23.514	23.8037	23.6862	+	8.98876e-05	Q9BY67	Q9BY67	Cell adhesion molecule 1	CADM1
24.5654	24.7185	24.6788	24.7693	24.4668	24.4424	24.3905	24.451	24.3254	24.2154	24.3252	24.3691	+	0.00156522	Q9BYC5	Q9BYC5	Alpha-(1,6)-fucosyltransferase	FUT8
26.1096	25.9893	26.1513	26.0778	26.7068	26.5529	26.7889	26.7772	26.8961	26.9731	26.9728	26.7909	+	0	Q9BYM8	Q9BYM8	RanBP-type and C3HC4-type zinc finger-containing protein 1	RBCK1
24.1836	24.1147	24.0625	23.7239	24.2935	24.7701	24.5141	24.0622	25.1926	25.1076	24.7077	25.3028	+	0.000314815	Q9BZ29	Q9BZ29	Dedicator of cytokinesis protein 9	DOCK9
26.09	26.116	25.9041	26.0357	26.463	26.9079	26.6349	26.5218	27.2676	27.2891	27.2291	27.2757	+	0	Q9BZL6	Q9BZL6	Serine/threonine-protein kinase D2	PRKD2
26.0155	25.8061	25.93	25.6359	25.9347	26.0283	25.8244	25.6731	25.4845	25.268	25.0568	25.4683	+	0.00245293	Q9C0D3	Q9C0D3	Protein zyg-11 homolog B	ZYG11B
27.7279	27.7918	28.1151	27.8487	27.9627	27.2602	27.5884	27.8908	27.1157	27.1444	27.074	26.8197	+	0.00078853	Q9H1E3	Q9H1E3	Nuclear ubiquitous casein and cyclin-dependent kinase substrate 1	NUCKS1
28.133	28.1035	28.1374	28.1337	28.4394	28.176	28.0374	28.2259	28.7038	28.6312	28.6424	28.8603	+	0.000266667	Q9H3K6	Q9H3K6	BolA-like protein 2	BOLA2
28.1508	28.0746	28.0862	28.1441	28.069	28.028	28.0433	27.9947	28.2936	28.2915	28.3895	28.4259	+	0.0018232	Q9H3S7	Q9H3S7	Tyrosine-protein phosphatase non-receptor type 23	PTPN23
30.0124	30.0571	30.0376	29.9746	30.07	30.1323	30.1592	30.0266	29.7701	29.8341	29.7233	29.8777	+	0.00442105	Q9H4A4	Q9H4A4	Aminopeptidase B	RNPEP
29.7073	29.5695	29.5053	29.534	29.9212	29.806	29.8901	29.8372	30.0887	30.2327	30.2199	30.2495	+	0	Q9H4M9	Q9H4M9	EH domain-containing protein 1	EHD1
26.9693	26.9071	26.9325	26.5921	26.8443	26.9181	26.6283	26.5101	25.9405	25.7349	25.5525	26.3292	+	0.00027451	Q9H8H3	Q9H8H3	Methyltransferase-like protein 7A	METTL7A
28.4196	28.2787	28.4406	28.4983	28.2453	28.2321	28.2017	28.3724	27.6648	27.818	27.9647	27.6364	+	9.09091e-05	Q9H910	Q9H910	Hematological and neurological expressed 1-like protein	HN1L
26.7512	26.7506	26.9413	26.8214	27.3051	27.0804	27.174	27.1749	27.9955	28.1213	28.3268	28.2347	+	0	Q9H936;Q9H1K4	Q9H936	Mitochondrial glutamate carrier 1	SLC25A22
25.8289	25.8811	25.7673	25.869	25.6917	25.7085	26.0076	25.7666	25.4549	25.4638	25.5315	25.3201	+	0.00320561	Q9HAN9	Q9HAN9	Nicotinamide/nicotinic acid mononucleotide adenylyltransferase 1	NMNAT1
24.2598	24.4252	24.2724	24.3938	23.9882	24.6713	24.4791	24.4351	23.5673	23.5683	23.7108	23.7639	+	0.000325792	Q9HB19	Q9HB19	Pleckstrin homology domain-containing family A member 2	PLEKHA2
25.5501	25.5884	25.5456	25.6521	25.7313	25.9166	25.9137	25.7257	26.0826	26.0294	26.2335	26.3919	+	0.00035443	Q9HB90;Q9NQL2	Q9HB90;Q9NQL2	Ras-related GTP-binding protein C;Ras-related GTP-binding protein D	RRAGC;RRAGD
26.3808	26.1993	26.1127	26.0324	26.5314	26.7623	26.5408	26.4706	26.8424	26.645	26.6007	26.726	+	0.0015277	Q9HCE1	Q9HCE1	Putative helicase MOV-10	MOV10
27.6363	27.5531	27.6496	27.6291	27.3335	27.3754	27.3985	27.3938	27.479	27.4297	27.4084	27.4208	+	0.00539029	Q9HCH5	Q9HCH5	Synaptotagmin-like protein 2	SYTL2
26.7961	26.6947	26.814	26.7309	26.8588	26.7538	26.7679	26.8615	26.9726	26.9945	27.0708	27.2695	+	0.00978878	Q9HCU5	Q9HCU5	Prolactin regulatory element-binding protein	PREB
29.4827	29.4157	29.3162	29.2744	29.4061	29.3069	29.2661	29.2383	29.0045	28.979	28.9844	29.1439	+	0.00445378	Q9HDC9	Q9HDC9	Adipocyte plasma membrane-associated protein	APMAP
28.4443	28.4753	28.5299	28.3656	28.507	28.6168	28.4969	28.5431	28.9356	28.8091	28.8659	29.1074	+	0.000564706	Q9NP72	Q9NP72	Ras-related protein Rab-18	RAB18
26.8219	26.9119	26.8806	26.937	26.8375	26.9842	26.8709	26.8737	27.2998	27.2901	27.0008	27.3649	+	0.00526772	Q9NQ55	Q9NQ55	Suppressor of SWI4 1 homolog	PPAN
26.7577	26.8431	27.006	26.7818	26.9441	26.9122	26.9319	26.886	26.4866	26.6244	26.6036	26.6687	+	0.00666423	Q9NQG5	Q9NQG5	Regulation of nuclear pre-mRNA domain-containing protein 1B	RPRD1B
25.3538	25.5275	25.5233	25.484	25.2914	25.4299	25.2622	25.562	26.0154	25.6443	26.0944	26.1361	+	0.00141742	Q9NR12	Q9NR12	PDZ and LIM domain protein 7	PDLIM7
29.4954	29.5023	29.4741	29.6319	29.6315	29.3899	29.3717	29.6972	29.8596	30.0384	29.9885	30.1493	+	0.00119614	Q9NR31	Q9NR31	GTP-binding protein SAR1a	SAR1A
26.0188	25.9047	25.9296	25.7495	25.8941	26.0738	25.783	25.9588	25.4848	25.4014	25.3925	25.3074	+	0.000273171	Q9NRZ9	Q9NRZ9	Lymphoid-specific helicase	HELLS
26.2592	26.2603	26.3775	26.2037	26.4381	26.308	26.2844	26.3314	25.7492	26.0641	26.1485	25.9365	+	0.00982237	Q9NSK0;Q6P597	Q9NSK0	Kinesin light chain 4	KLC4
27.8598	27.7133	27.6961	27.6446	27.6996	27.601	27.6073	27.7414	27.429	27.2982	27.3354	27.3982	+	0.00222691	Q9NTI5	Q9NTI5	Sister chromatid cohesion protein PDS5 homolog B	PDS5B
27.847	27.7564	27.7154	27.9078	27.8206	27.7834	27.7659	27.9252	27.1617	27.2283	27.2266	27.0688	+	0	Q9NTJ3	Q9NTJ3	Structural maintenance of chromosomes protein 4	SMC4
25.5878	25.7952	25.5657	25.9747	25.6415	25.5453	25.778	25.9522	24.968	25.3425	25.4614	25.1636	+	0.00729204	Q9NUP9;O14910	Q9NUP9	Protein lin-7 homolog C	LIN7C
25.2432	25.0126	25.2423	24.7358	25.2587	25.5836	25.4522	25.3244	25.7194	25.6033	25.4708	25.7143	+	0.00434599	Q9NUQ6	Q9NUQ6	SPATS2-like protein	SPATS2L
24.7926	24.4054	24.5282	24.2298	24.5886	24.4657	24.2998	24.4099	23.6987	23.334	23.4521	23.7414	+	6.06061e-05	Q9NVP2	Q9NVP2	Histone chaperone ASF1B	ASF1B
25.4696	25.1246	25.3745	25.2889	24.9692	25.3076	25.2087	25.304	25.5469	25.5088	25.7851	25.7891	+	0.00788792	Q9NWT1	Q9NWT1	p21-activated protein kinase-interacting protein 1	PAK1IP1
26.9898	26.79	26.9748	26.6808	26.9941	27.007	26.9745	26.7443	26.486	26.4596	26.4605	26.285	+	0.00130841	Q9NWV8	Q9NWV8	BRISC and BRCA1-A complex member 1	BABAM1
27.5843	27.5581	27.526	27.6665	27.8545	27.6827	27.7875	27.8507	27.906	28.1674	28.4034	27.9246	+	0.00373102	Q9NX46	Q9NX46	Poly(ADP-ribose) glycohydrolase ARH3	ADPRHL2
26.4	26.4544	26.4753	26.4207	26.6491	26.3786	26.4631	26.2976	26.0095	26.268	26.0142	25.9073	+	0.00494118	Q9NXR7	Q9NXR7	BRCA1-A complex subunit BRE	BRE
29.6409	29.5849	29.5964	29.497	29.6554	29.7901	29.8066	29.8862	29.4076	29.4502	29.5294	29.4691	+	0.0062406	Q9NZM1;O75923	Q9NZM1	Myoferlin	MYOF
26.388	26.2418	26.3734	26.5451	27.404	27.1749	27.0626	27.1676	28.0458	27.955	27.924	27.4765	+	0	Q9NZT2	Q9NZT2	Opioid growth factor receptor	OGFR
25.7394	25.9262	25.7761	26.1782	25.7632	25.4233	25.5864	25.775	25.5263	25.2371	25.4413	24.9426	+	0.00638519	Q9P016	Q9P016	Thymocyte nuclear protein 1	THYN1
25.9579	25.9355	25.9018	26.0277	26.037	26.0135	26.0485	25.9728	25.6338	25.8376	25.6934	25.7537	+	0.00635382	Q9P0J0	Q9P0J0	NADH dehydrogenase [ubiquinone] 1 alpha subcomplex subunit 13	NDUFA13
27.72	27.5778	27.5994	27.5619	27.4764	27.7324	27.5985	27.5617	28.0484	27.9966	28.0765	28.2719	+	0.000328767	Q9P0J1	Q9P0J1	[Pyruvate dehydrogenase [acetyl-transferring]]-phosphatase 1, mitochondrial	PDP1
24.1293	23.8333	23.9106	24.0144	23.7329	23.7968	23.8971	23.7924	23.0405	23.295	23.0955	23.3655	+	0	Q9P1U1;Q9C0K3	Q9P1U1	Actin-related protein 3B	ACTR3B
23.4198	23.641	23.532	23.2118	23.9044	23.5918	23.7354	23.6657	23.0563	23.2185	23.3147	22.9398	+	0.00242455	Q9P206	Q9P206	Uncharacterized protein KIAA1522	KIAA1522
28.9163	28.7942	28.8742	29.0247	28.9579	28.9317	28.8115	28.9913	28.3142	28.4581	28.5172	28.238	+	0.000145833	Q9P258	Q9P258	Protein RCC2	RCC2
24.1184	24.1967	23.6933	23.9571	25.667	25.8531	25.341	25.7065	25.9445	25.888	25.5792	25.7757	+	0	Q9P2E3	Q9P2E3	NFX1-type zinc finger-containing protein 1	ZNFX1
25.8717	25.835	25.7403	25.824	25.7791	25.7086	25.8552	25.9844	25.1136	25.1192	24.9163	24.8386	+	0	Q9P2M7	Q9P2M7	Cingulin	CGN
27.0376	27.0889	26.9998	26.9207	27.2938	27.3287	27.2907	27.2512	27.1992	27.154	27.2053	27.2376	+	0.00505221	Q9P2R3	Q9P2R3	Rabankyrin-5	ANKFY1
27.0956	27.015	27.2153	27.2168	27.0108	27.3085	27.1335	27.1697	26.8736	26.8017	26.6955	26.8249	+	0.00481481	Q9UBF2;Q92521	Q9UBF2	Coatomer subunit gamma-2	COPG2
28.8192	28.5814	28.7593	28.7171	28.5906	28.7111	28.7102	28.6738	29.0831	29.0733	29.1707	29.0747	+	0.000343348	Q9UBM7	Q9UBM7	7-dehydrocholesterol reductase	DHCR7
23.8019	23.9332	23.8165	23.8864	23.4399	23.9818	23.9423	23.746	22.8206	23.5112	23.3115	23.4325	+	0.00800696	Q9UBW7	Q9UBW7	Zinc finger MYM-type protein 2	ZMYM2
25.0642	24.9902	25.153	25.0945	25.3666	24.7106	25.112	25.224	25.6974	25.8976	25.6411	25.3419	+	0.0051497	Q9UDT6	Q9UDT6	CAP-Gly domain-containing linker protein 2	CLIP2
27.9534	27.7713	27.8084	27.8487	27.6986	27.6353	27.4775	27.7106	26.9493	26.9943	26.6786	27.0854	+	0	Q9UEY8	Q9UEY8	Gamma-adducin	ADD3
23.5823	23.922	23.5413	23.5551	24.2463	24.4841	24.5995	23.8142	24.206	24.2895	23.9737	24.3365	+	0.00624719	Q9UGR2	Q9UGR2	Zinc finger CCCH domain-containing protein 7B	ZC3H7B
30.2873	30.2865	30.3438	30.4077	30.3891	30.308	30.282	30.405	30.1319	29.9596	30.0194	29.9714	+	0.00205898	Q9UHD8	Q9UHD8	Septin-9	2009-09-01
25.8746	25.8687	25.7041	25.5682	25.8112	25.8277	25.5763	25.444	25.1098	25.2536	25.0089	25.4493	+	0.00356923	Q9UHK6	Q9UHK6	Alpha-methylacyl-CoA racemase	AMACR
25.22	25.1826	25.0893	25.1734	25.2197	24.9525	25.0697	24.8416	24.2651	24.0269	24.6302	23.7042	+	0.000146597	Q9UHL4	Q9UHL4	Dipeptidyl peptidase 2	DPP7
24.2585	24.5576	24.2573	24.3433	24.7782	24.3425	24.7619	24.461	24.7582	24.7848	24.9367	24.8908	+	0.00801384	Q9UIC8	Q9UIC8	Leucine carboxyl methyltransferase 1	LCMT1
26.4777	26.3672	26.2686	26.3233	26.2226	26.3016	26.1313	26.4138	25.6323	25.814	25.827	25.9052	+	0.000265403	Q9UIQ6	Q9UIQ6	Leucyl-cystinyl aminopeptidase;Leucyl-cystinyl aminopeptidase, pregnancy serum form	LNPEP
25.6425	25.6197	25.7932	25.3785	25.1921	25.7878	25.4496	25.4446	26.1846	26.0854	26.1026	26.2334	+	0.000875	Q9UJ70	Q9UJ70	N-acetyl-D-glucosamine kinase	NAGK
25.691	25.6292	25.5549	25.4253	25.5073	25.7878	25.5884	25.5081	25.0528	25.1374	24.9208	25.4274	+	0.0052888	Q9UJ83	Q9UJ83	2-hydroxyacyl-CoA lyase 1	HACL1
26.1175	25.878	25.9376	26.1402	25.9173	25.7701	25.7692	26.0235	26.1288	26.3439	26.4325	26.4393	+	0.0045929	Q9UJV9	Q9UJV9	Probable ATP-dependent RNA helicase DDX41	DDX41
25.5418	25.2844	25.0309	25.4077	25.1493	24.7965	25.0947	25.4096	24.6176	24.9249	24.3321	24.5429	+	0.00351435	Q9UJY4	Q9UJY4	ADP-ribosylation factor-binding protein GGA2	GGA2
26.9999	26.9252	27.0728	26.976	26.9407	27.1446	26.8823	26.9196	26.1851	26.108	26.2224	26.6087	+	9.30233e-05	Q9UKG1	Q9UKG1	DCC-interacting protein 13-alpha	APPL1
27.2082	27.1991	27.2007	26.8192	27.5518	27.6373	27.5738	27.3619	27.724	27.7078	27.6477	27.9268	+	0.000743494	Q9UKK3	Q9UKK3	Poly [ADP-ribose] polymerase 4	PARP4
29.7468	29.8368	29.9702	30.1436	31.4273	31.3129	31.6122	31.5759	32.411	32.9677	32.9555	32.6666	+	0	Q9UL46	Q9UL46	Proteasome activator complex subunit 2	PSME2
28.3024	28.23	28.2178	28.2033	28.7722	28.3919	28.6445	28.6466	29.1965	29.3037	29.4041	29.3154	+	0	Q9ULA0	Q9ULA0	Aspartyl aminopeptidase	DNPEP
25.9304	25.9236	25.8515	26.0002	26.5318	26.6826	26.4791	26.3714	26.7987	26.8342	26.8683	27.2026	+	0	Q9ULC3	Q9ULC3	Ras-related protein Rab-23	RAB23
26.5385	26.4877	26.602	26.5562	26.8145	26.7698	26.6577	26.7397	26.87	27.0909	26.9899	26.994	+	0.000625954	Q9UM00	Q9UM00	Transmembrane and coiled-coil domain-containing protein 1	TMCO1
25.7782	25.8005	25.9927	25.7936	25.517	25.2732	25.8921	25.8372	24.639	24.8474	24.6099	24.7728	+	0	Q9UM22	Q9UM22	Mammalian ependymin-related protein 1	EPDR1
26.0241	25.9905	26.3139	26.0236	26.1067	26.193	26.0016	26.0383	25.6611	25.766	25.8636	25.5221	+	0.00691892	Q9UN81	Q9UN81	LINE-1 retrotransposable element ORF1 protein	L1RE1
26.2791	25.9418	26.1032	26.0563	25.8147	25.6848	25.8428	25.9455	25.5445	25.424	25.6388	25.4679	+	0.000575875	Q9UPW6;Q01826	Q9UPW6	DNA-binding protein SATB2	SATB2
29.0514	28.9575	29.0775	29.0972	29.0175	28.9751	28.9643	29.04	28.7481	28.7742	28.8227	28.679	+	0.00348098	Q9UQE7	Q9UQE7	Structural maintenance of chromosomes protein 3	SMC3
27.9085	27.8819	27.7315	27.8462	27.4988	27.5337	27.7038	27.6622	27.5013	27.5447	27.6041	27.42	+	0.00862906	Q9Y223	Q9Y223	Bifunctional UDP-N-acetylglucosamine 2-epimerase/N-acetylmannosamine kinase;UDP-N-acetylglucosamine 2-epimerase (hydrolyzing);N-acetylmannosamine kinase	GNE
24.3533	24.3661	24.8475	24.5331	24.9612	24.6027	24.6413	24.7101	25.3106	25.0597	25.5184	25.1707	+	0.00107285	Q9Y241;A8MV81	Q9Y241	HIG1 domain family member 1A, mitochondrial	HIGD1A
27.2083	26.8388	27.2984	27.0805	28.0444	27.5043	27.3474	28.1516	27.8972	28.8466	28.3803	28.4672	+	0.00034188	Q9Y244	Q9Y244	Proteasome maturation protein	POMP
28.43	28.4262	28.4257	28.4829	28.4324	28.3703	28.3281	28.525	28.7089	28.6875	28.7855	28.6571	+	0.00348444	Q9Y263	Q9Y263	Phospholipase A-2-activating protein	PLAA
29.1487	29.0956	29.1056	29.017	29.1453	29.1047	29.0219	29.0699	29.3695	29.4248	29.4303	29.3906	+	0.000779783	Q9Y2L1	Q9Y2L1	Exosome complex exonuclease RRP44	DIS3
27.7321	27.9061	27.7607	27.7394	28.0183	28.4178	28.0904	28.0741	28.5093	28.6436	28.5162	28.9682	+	9.41176e-05	Q9Y2Q3	Q9Y2Q3	Glutathione S-transferase kappa 1	GSTK1
25.4904	25.4506	25.4346	25.1377	25.2276	25.3877	25.1655	25.3209	24.8182	24.7321	24.7781	24.82	+	0.00022	Q9Y2S2	Q9Y2S2	Lambda-crystallin homolog	CRYL1
24.9833	25.0597	24.8735	24.489	24.5976	25.3393	24.6166	24.7477	25.7104	25.4007	25.1654	25.8436	+	0.00733569	Q9Y303	Q9Y303	Putative N-acetylglucosamine-6-phosphate deacetylase	AMDHD2
26.4298	26.5326	26.2647	26.2526	26.423	26.522	26.2559	26.4188	26.9991	26.9231	27.0475	27.1563	+	5.59441e-05	Q9Y320	Q9Y320	Thioredoxin-related transmembrane protein 2	TMX2
28.2278	28.0941	28.2679	28.122	28.269	28.3613	28.2363	28.2529	28.4954	28.5334	28.5186	28.7234	+	0.00228571	Q9Y394	Q9Y394	Dehydrogenase/reductase SDR family member 7	DHRS7
25.8525	25.7833	25.5723	25.8286	25.5197	25.6272	25.429	25.4848	25.2656	25.0234	25.3121	25.5415	+	0.00817962	Q9Y3A6	Q9Y3A6	Transmembrane emp24 domain-containing protein 5	TMED5
26.0826	26.0301	25.9345	25.9566	25.4756	25.4747	25.8533	25.7826	25.4963	25.508	25.4797	25.7087	+	0.00505433	Q9Y3C8	Q9Y3C8	Ubiquitin-fold modifier-conjugating enzyme 1	UFC1
27.2925	27.1439	27.569	27.2057	27.5167	27.6593	27.6901	27.3619	28.155	28.4771	28.0324	28.1548	+	7.54717e-05	Q9Y3E0	Q9Y3E0	Vesicle transport protein GOT1B	GOLT1B
28.1157	28.1284	28.1755	27.9345	28.0778	28.4259	28.003	28.0576	28.5718	28.6816	28.4396	28.6174	+	0.00245685	Q9Y3E5	Q9Y3E5	Peptidyl-tRNA hydrolase 2, mitochondrial	PTRH2
25.4379	25.4315	25.3682	25.164	25.7	25.9625	25.6181	25.4358	25.9831	25.7791	25.709	26.1384	+	0.00690253	Q9Y3I1	Q9Y3I1	F-box only protein 7	FBXO7
25.5699	25.5982	25.5125	25.9099	25.9417	25.4363	25.215	25.6732	24.7947	25.1021	24.9597	24.0488	+	0.00247761	Q9Y3Q3	Q9Y3Q3	Transmembrane emp24 domain-containing protein 3	TMED3
28.1509	28.1945	28.2728	28.3323	29.206	29.2641	29.2486	29.325	30.0601	30.0789	30.0833	30.0372	+	0	Q9Y3Z3	Q9Y3Z3	Deoxynucleoside triphosphate triphosphohydrolase SAMHD1	SAMHD1
27.7195	27.6093	27.6704	27.6085	27.4734	27.6415	27.2663	27.3948	27.2747	27.3312	27.3178	27.0504	+	0.00893761	Q9Y450	Q9Y450	HBS1-like protein	HBS1L
25.2321	25.142	25.245	25.1065	25.394	25.2843	25.2397	25.3855	24.9827	25.0144	25.0829	24.9268	+	0.00570881	Q9Y4C2	Q9Y4C2	TRPM8 channel-associated factor 1	TCAF1
27.4805	27.4903	27.3663	27.5358	27.7216	27.9254	28.0828	27.6606	28.3132	28.3485	28.3337	28.3977	+	0	Q9Y4E8	Q9Y4E8	Ubiquitin carboxyl-terminal hydrolase 15	USP15
23.6404	24.7551	24.5637	24.9688	26.5728	26.2752	26.2957	26.2735	26.3616	26.3478	26.5398	26.3561	+	0	Q9Y5A7	Q9Y5A7	NEDD8 ultimate buster 1	NUB1
27.7833	27.8619	27.8132	27.6578	28.3929	28.3178	28.5012	28.308	28.7185	28.6699	28.6549	28.6352	+	0	Q9Y5K6	Q9Y5K6	CD2-associated protein	CD2AP
28.7737	28.6786	28.6928	28.6487	28.5756	28.6855	28.5421	28.7279	29.1877	29.234	29.3534	29.2398	+	0	Q9Y5M8	Q9Y5M8	Signal recognition particle receptor subunit beta	SRPRB
27.5084	27.5441	27.4165	27.4244	27.4329	27.5641	27.3596	27.3975	27.0036	26.986	27.2801	26.923	+	0.00228125	Q9Y5S2	Q9Y5S2	Serine/threonine-protein kinase MRCK beta	CDC42BPB
26.3381	26.3653	26.5068	26.0774	26.2895	26.6048	26.2082	26.0868	25.4146	25.2148	25.1427	25.7697	+	8.93855e-05	Q9Y5Y6	Q9Y5Y6	Suppressor of tumorigenicity 14 protein	ST14
31.3254	31.2711	31.3521	31.1955	31.297	31.3674	31.4737	31.4172	31.5593	31.6759	31.6986	31.7256	+	0.0017191	Q9Y617	Q9Y617	Phosphoserine aminotransferase	PSAT1
26.398	26.294	26.2285	26.3402	26.261	26.272	26.1089	26.0901	25.9055	25.8134	25.8916	25.5773	+	0.000910345	Q9Y624	Q9Y624	Junctional adhesion molecule A	F11R
24.4252	24.3598	24.6447	24.3677	25.4632	25.4805	25.4142	25.5061	25.2371	25.4723	25.3725	25.2947	+	0	Q9Y666	Q9Y666	Solute carrier family 12 member 7	SLC12A7
30.1136	30.1791	30.1163	29.9675	30.2463	30.3058	30.2479	30.1006	30.4223	30.4209	30.4135	30.6626	+	0.0056139	Q9Y678	Q9Y678	Coatomer subunit gamma-1	COPG1
26.4953	26.4692	26.636	26.6071	26.673	26.5022	26.4679	26.5603	26.9035	26.9257	27.0877	26.8738	+	0.001225	Q9Y6B6	Q9Y6B6	GTP-binding protein SAR1b	SAR1B
26.7517	26.6857	26.7482	26.8448	27.7283	27.7823	27.8959	27.8677	28.9925	29.1771	29.1376	29.0403	+	0	Q9Y6K5	Q9Y6K5	2-5-oligoadenylate synthase 3	OAS3
27.3857	27.3289	27.2964	27.0862	27.3228	27.3237	27.408	27.4822	28.0582	28.0612	28.1153	28.2115	+	0	Q9Y6M1	Q9Y6M1	Insulin-like growth factor 2 mRNA-binding protein 2	IGF2BP2
28.0513	28.1468	28.0916	28.101	28.2649	28.4116	28.2682	28.3459	28.8711	28.7576	28.8338	28.8454	+	0	Q9Y6N5	Q9Y6N5	Sulfide:quinone oxidoreductase, mitochondrial	SQRDL
24.704	24.674	24.7559	24.7422	24.6466	24.7437	24.554	24.7454	23.7688	23.7296	24.1557	23.1186	+	9.03955e-05	Q9Y6W3	Q9Y6W3	Calpain-7	CAPN7

## Sheet: clustering Z-score matrix
LFQ intensity 1_180719_20190725211859	LFQ intensity 2_180719	LFQ intensity 3_180719	LFQ intensity 4_180719_20190725121250	LFQ intensity 5_180719_20190723204622	LFQ intensity 6_180719	LFQ intensity 7_180719_20190723174417	LFQ intensity 8_180719	LFQ intensity 9_180719	LFQ intensity 10_180719_20190723144215	LFQ intensity 11_180719	LFQ intensity 12_180719	ANOVA Significant	Peptides	Razor + unique peptides	Unique peptides	Sequence coverage [%]	ANOVA q-value	Protein IDs	Majority protein IDs	Protein names	Gene names
0.313621	0.852691	0.80908	0.364986	0.640971	0.338939	0.481719	0.509858	-1.19216	-0.882167	-2.4727	0.235159	+	3	3	3	16	0.00250122	O00584	O00584	Ribonuclease T2	RNASET2
0.29378	1.24443	0.627497	1.45147	-0.272183	-0.157147	0.504368	0.935042	-1.44546	-1.32941	-0.746253	-1.10614	+	3	3	3	10.4	0.001	O14732	O14732	Inositol monophosphatase 2	IMPA2
-0.421117	-1.46722	-0.831867	-1.47361	-0.291373	0.900821	0.0808246	-0.298517	0.976378	1.68665	0.998229	0.140791	+	3	3	3	13.3	0.00622889	O95674	O95674	Phosphatidate cytidylyltransferase 2	CDS2
0.92821	0.488022	1.45065	0.286741	1.0799	0.459886	0.0473159	0.0262441	-1.48805	-1.67756	-0.694903	-0.906461	+	3	3	3	13.6	0.00105051	P09758	P09758	Tumor-associated calcium signal transducer 2	TACSTD2
0.93392	1.25948	0.690534	0.623575	-0.150791	0.705648	0.875646	0.0647931	-1.07775	-1.07384	-1.37673	-1.47448	+	3	3	3	6.7	0	P42785	P42785	Lysosomal Pro-X carboxypeptidase	PRCP
0.423898	0.331135	0.937215	0.445257	0.896391	0.164758	0.593406	1.0948	-2.16037	-1.12815	-0.932173	-0.666159	+	3	3	3	9.2	0.000225641	Q6P4E1	Q6P4E1	Protein CASC4	CASC4
0.197886	0.227225	0.647246	0.537778	0.374071	1.01408	0.801447	1.11161	-1.78867	-1.62476	-1.06021	-0.437698	+	3	3	3	56.3	9.14286e-05	Q9BU68	Q9BU68	Proline-rich protein 15-like protein	PRR15L
1.31419	0.50702	0.762974	0.140902	0.888946	0.632661	0.286948	0.516343	-0.966198	-1.72639	-1.48021	-0.877187	+	3	3	3	24.3	6.06061e-05	Q9NVP2	Q9NVP2	Histone chaperone ASF1B	ASF1B
-1.30716	-1.27257	0.0213795	-0.8238	0.327064	-0.636705	-0.532927	-0.348016	1.26621	0.591702	1.82474	0.890076	+	3	3	3	52.7	0.00107285	Q9Y241;A8MV81	Q9Y241	HIG1 domain family member 1A, mitochondrial	HIGD1A
1.36382	1.07975	0.214485	1.26564	-0.00110109	0.439748	-0.373194	-0.14427	-1.04332	-2.03704	-0.852649	0.0881357	+	3	3	3	14.4	0.00817962	Q9Y3A6	Q9Y3A6	Transmembrane emp24 domain-containing protein 5	TMED5
0.480656	0.533729	0.373032	1.11822	1.1778	0.230321	-0.184716	0.674416	-0.972616	-0.396413	-0.663307	-2.37112	+	3	3	3	13.8	0.00247761	Q9Y3Q3	Q9Y3Q3	Transmembrane emp24 domain-containing protein 3	TMED3
-0.506214	-0.797252	-0.653287	-0.0284835	-0.223398	-1.10433	-1.38125	0.489728	0.211841	0.681559	2.02454	1.28655	+	4	4	4	39.7	0.00916107	O00244	O00244	Copper transport protein ATOX1	ATOX1
0.613747	0.780518	1.01663	0.175357	0.291011	1.24995	0.507091	0.368486	-1.27906	-1.52258	-1.61683	-0.584309	+	4	4	4	28.9	0	P00374;Q86XF0	P00374	Dihydrofolate reductase	DHFR
-0.274458	0.813699	-0.249452	-0.300591	1.41499	1.34074	0.184453	1.2618	-1.49264	-1.03441	-0.805694	-0.858447	+	4	4	4	31.1	0.00327778	P09455	P09455	Retinol-binding protein 1	RBP1
-0.75951	-0.405282	-0.248565	0.0268813	-0.522993	-0.603212	-1.93503	0.187332	0.697372	0.419406	1.27499	1.86861	+	4	4	4	27.1	0.00480498	P10620	P10620	Microsomal glutathione S-transferase 1	MGST1
0.82378	0.261556	0.767686	0.982666	0.807605	0.259684	0.50473	0.649876	-1.72726	-1.05148	-0.584603	-1.69424	+	4	4	4	25	7.69231e-05	P13987	P13987	CD59 glycoprotein	CD59
0.940505	0.529383	0.585867	0.893945	0.586901	0.472056	0.427237	0.643194	-1.49305	-0.380962	-1.69926	-1.50582	+	4	4	4	12.4	0	P17050	P17050	Alpha-N-acetylgalactosaminidase	NAGA
-0.203725	0.637209	1.14217	1.00942	0.825435	-0.664483	0.469081	1.25739	-1.02877	-1.10794	-0.786294	-1.54949	+	4	4	4	23.5	0.00170621	P20962	P20962	Parathymosin	PTMS
0.16153	0.722019	0.934583	0.990834	0.121371	-0.784021	0.792819	1.0344	-1.91098	-0.519642	-0.0107782	-1.53213	+	4	4	4	35.6	0.00844062	P26447	P26447	Protein S100-A4	S100A4
0.414327	0.235991	0.397119	1.59949	0.670835	0.609102	0.26778	0.684897	-1.08907	-1.20541	-0.694886	-1.89018	+	4	4	4	30.5	0.000267943	P61916	P61916	Epididymal secretory protein E1	NPC2
-0.650959	-0.49797	-0.983764	0.682956	-0.16151	-0.755454	-1.47863	-0.776583	1.13955	1.48415	1.07022	0.927998	+	4	4	4	15.6	0.00279621	P78310	P78310	Coxsackievirus and adenovirus receptor	CXADR
1.18304	0.595241	0.626281	0.692793	0.250563	0.0380763	0.717567	0.739343	-1.85832	-1.59795	-0.319163	-1.06746	+	4	4	3	29.9	0.00250614	Q12974	Q12974	Protein tyrosine phosphatase type IVA 2	PTP4A2
-1.43488	-0.38985	0.018059	-0.519058	-0.83624	-0.902752	-0.226378	-0.67411	1.10142	1.15348	1.73126	0.979059	+	4	4	4	12.1	0.000649057	Q16773	Q16773	Kynurenine--oxoglutarate transaminase 1	CCBL1
0.924946	0.203401	1.55713	0.960044	0.128423	1.00952	0.10128	-0.339812	-1.01201	-1.01094	-0.831427	-1.69056	+	4	3	3	14.6	0.00130435	Q4G0F5	Q4G0F5	Vacuolar protein sorting-associated protein 26B	VPS26B
0.681657	1.23875	0.638369	0.215266	0.548094	0.790857	0.639687	-0.0969247	-1.79131	-0.379465	-1.85981	-0.62517	+	4	3	3	14.8	0.00171105	Q5VT66	Q5VT66	Mitochondrial amidoxime-reducing component 1	2001-03-01
-0.927292	-0.526189	-1.05035	-1.20886	-0.960178	0.275912	0.170152	0.0718796	0.245796	0.997983	0.758202	2.15295	+	4	4	4	22.7	0.00247901	Q71RG4	Q71RG4	Transmembrane and ubiquitin-like domain-containing protein 2	TMUB2
-0.527014	-0.376552	-0.504857	-1.18103	-0.54679	-0.812156	-0.431423	-0.476656	0.369963	2.11476	0.924022	1.44773	+	4	4	4	18.6	0.00034632	Q86U90	Q86U90	YrdC domain-containing protein, mitochondrial	YRDC
0.649267	-0.427419	0.237361	1.01178	0.661443	0.0877754	1.90509	0.236067	-0.58988	-1.50235	-1.08011	-1.18902	+	4	4	4	6.2	0.00516436	Q8IWA5	Q8IWA5	Choline transporter-like protein 2	SLC44A2
1.11958	0.544793	-0.605428	1.30486	0.254427	0.873449	1.03285	0.0672912	-0.843067	-1.24188	-1.04569	-1.46119	+	4	4	4	12.4	0.00279905	Q8IYB5	Q8IYB5	Stromal membrane-associated protein 1	SMAP1
-0.38792	-0.224319	1.04854	1.02918	0.793948	0.625204	1.33232	0.183461	-1.48795	-1.02914	-0.323593	-1.55973	+	4	4	4	21.8	0.00642804	Q8NBA8	Q8NBA8	DTW domain-containing protein 2	DTWD2
0.226981	0.416074	0.397628	1.37815	1.07216	0.124218	0.1913	0.999283	-1.38506	-1.34698	-0.473481	-1.60028	+	4	4	4	26.6	0.000850174	Q96AT1	Q96AT1	Uncharacterized protein KIAA1143	KIAA1143
1.4644	0.894052	1.31933	0.321587	0.107738	0.346043	-0.267023	0.429848	-1.54225	-1.43175	-0.665685	-0.976295	+	4	4	4	20.4	8.98876e-05	Q9BY67	Q9BY67	Cell adhesion molecule 1	CADM1
-0.765053	-0.867975	-0.749667	-0.762487	0.305209	-0.614927	-1.09915	-0.440641	1.2292	0.975429	1.01444	1.77563	+	4	4	4	61.6	0.000266667	Q9H3K6	Q9H3K6	BolA-like protein 2	BOLA2
0.968249	0.84315	0.894157	0.208979	0.716761	0.865218	0.281831	0.043999	-1.10243	-1.5164	-1.88347	-0.320049	+	4	4	4	23	0.00027451	Q9H8H3	Q9H8H3	Methyltransferase-like protein 7A	METTL7A
-1.11292	-1.36873	-0.792521	-1.0237	0.278403	0.0531069	-0.511709	-0.0984619	0.558253	1.67212	1.16273	1.18343	+	4	4	4	19.2	0.000625954	Q9UM00	Q9UM00	Transmembrane and coiled-coil domain-containing protein 1	TMCO1
1.47422	1.25373	0.851903	0.944627	-1.07762	-1.08113	0.510427	0.213332	-0.990629	-0.941244	-1.0601	-0.0975229	+	4	4	4	24	0.00505433	Q9Y3C8	Q9Y3C8	Ubiquitin-fold modifier-conjugating enzyme 1	UFC1
-1.49295	-1.17484	-0.671124	-1.41106	0.546839	0.74433	-0.313073	0.0786792	1.49711	0.44129	0.786918	0.967882	+	5	5	5	25.2	0.00234625	O14530	O14530	Thioredoxin domain-containing protein 9	TXNDC9
-0.171254	0.390522	0.525754	0.291823	-2.19271	-1.10561	-0.94655	-0.100691	0.490508	0.390149	0.914375	1.51369	+	5	5	5	25.1	0.00659817	O14966;P57729;Q13637	O14966	Ras-related protein Rab-7L1	RAB29
-1.14854	-0.906487	-0.321249	-0.679103	-0.452751	-0.958996	-0.535139	0.210573	1.10441	1.04385	2.0415	0.601932	+	5	5	5	29.6	0.00206933	O15258	O15258	Protein RER1	RER1
-0.705314	-0.537929	-0.60687	-1.37874	-0.402459	0.31405	0.666954	-1.31507	0.935633	1.05275	0.102164	1.87483	+	5	5	5	21.6	0.00886102	O15260	O15260	Surfeit locus protein 4	SURF4
0.85396	0.324092	1.21945	0.365392	-0.315199	1.13759	0.0816976	0.790439	-0.452089	-0.533741	-1.78593	-1.68565	+	5	5	5	22.8	0.00979901	O43709	O43709	Probable 18S rRNA (guanine-N(7))-methyltransferase	WBSCR22
0.841289	0.082967	0.98606	0.727959	0.396073	0.550584	0.50191	1.11478	-1.33875	-1.37495	-1.08455	-1.40338	+	5	5	5	11.2	0	P30038	P30038	Delta-1-pyrroline-5-carboxylate dehydrogenase, mitochondrial	ALDH4A1
-1.13415	-1.38104	-0.898946	-0.952292	-0.200447	-0.104138	0.446367	-0.444905	0.859024	1.47493	1.20268	1.13291	+	5	5	5	68.7	9.7561e-05	P49006	P49006	MARCKS-related protein	MARCKSL1
0.151705	-0.0355894	0.411437	-0.518016	-0.707525	-0.340637	-0.67723	-2.28308	0.991038	1.40928	0.846019	0.752595	+	5	5	5	33.3	0.00802773	P51151;Q9NP90	P51151	Ras-related protein Rab-9A	RAB9A
-0.365113	-0.114952	0.724885	1.52444	0.127372	0.575511	1.42214	0.583494	-0.751276	-1.02322	-1.47094	-1.23234	+	5	5	5	33.7	0.00714388	Q14691	Q14691	DNA replication complex GINS protein PSF1	GINS1
-1.32396	-0.224976	-1.08388	-0.189664	0.400086	-1.25345	-0.348008	-0.391198	0.51628	1.77287	1.45732	0.668583	+	5	5	5	11.7	0.005144	Q6PJF5	Q6PJF5	Inactive rhomboid protein 2	RHBDF2
0.816068	0.963228	1.16844	-0.588111	-0.11527	0.933645	0.829931	0.442689	-1.90782	-0.876501	-1.08717	-0.579126	+	5	5	5	31.8	0.00975868	Q8NB37	Q8NB37	Parkinson disease 7 domain-containing protein 1	PDDC1
0.906855	0.498631	-0.368794	0.684666	1.37141	0.225432	0.977557	0.409649	-1.69441	-0.596327	-0.955076	-1.45958	+	5	5	5	37.9	0.00178273	Q8WZ82	Q8WZ82	Ovarian cancer-associated gene 2 protein	OVCA2
-0.495921	0.0658237	-0.595648	-0.0158566	-1.05747	-0.64975	-1.05379	-0.794207	0.783233	1.31258	2.15857	0.342431	+	5	5	5	21.5	0.00186813	Q9BRP1	Q9BRP1	Programmed cell death protein 2-like	PDCD2L
0.994825	1.37185	1.12105	0.832985	0.698541	-0.5594	-0.185921	-0.0661816	-0.467985	-1.42863	-1.60681	-0.70433	+	5	5	5	11.9	0.00131307	Q9BW71	Q9BW71	HIRA-interacting protein 3	HIRIP3
0.850306	0.777766	0.597024	0.759868	0.849663	0.33178	0.558937	0.116885	-1.00023	-1.4619	-0.292803	-2.08729	+	5	5	5	15.4	0.000146597	Q9UHL4	Q9UHL4	Dipeptidyl peptidase 2	DPP7
0.711213	0.752706	1.1105	0.739946	0.2249	-0.228895	0.923128	0.821029	-1.40937	-1.02137	-1.46357	-1.16021	+	5	5	5	23.7	0	Q9UM22	Q9UM22	Mammalian ependymin-related protein 1	EPDR1
-0.924901	-1.27227	-0.278689	-1.12783	-0.400966	-0.0676195	0.0044716	-0.762889	1.09125	1.84421	0.804545	1.09069	+	5	5	5	26.8	7.54717e-05	Q9Y3E0	Q9Y3E0	Vesicle transport protein GOT1B	GOLT1B
-0.796412	-1.23374	-1.17275	-0.512802	-0.657616	0.0597886	-0.328766	-0.152689	0.469342	1.10345	1.54527	1.67694	+	6	6	6	53	7.74194e-05	O00488	O00488	Zinc finger protein 593	ZNF593
-0.973486	-0.984516	-0.959098	-1.23251	0.471514	-0.14323	-0.437268	-0.149144	0.374762	0.876431	1.19268	1.96386	+	6	6	6	16.7	0.00056	O00499	O00499	Myc box-dependent-interacting protein 1	BIN1
-0.965048	-1.02223	-1.05919	-1.20626	0.288394	-0.00263075	0.00648339	-0.676711	1.63546	0.672583	1.34631	0.982841	+	6	6	6	16.8	5.7971e-05	O14730	O14730	Serine/threonine-protein kinase RIO3	RIOK3
0.51588	0.768648	0.897541	0.237558	0.61519	0.749457	0.441317	0.612391	-0.767384	-0.996061	-0.681785	-2.39275	+	6	6	6	13.7	0.00101351	O14757	O14757	Serine/threonine-protein kinase Chk1	CHEK1
0.687847	0.607119	0.505356	-0.0576992	0.394452	1.79254	0.977631	-0.669532	-1.03571	-0.440495	-1.53412	-1.22739	+	6	6	6	10.7	0.00843986	O43301	O43301	Heat shock 70 kDa protein 12A	HSPA12A
1.16869	1.08745	0.770863	0.316649	-0.571502	1.15366	0.869503	-0.250556	-1.03521	-1.39285	-0.938186	-1.1785	+	6	6	6	25.1	0.000996587	O95084	O95084	Serine protease 23	PRSS23
-0.230107	0.25351	0.669852	0.292163	0.693903	1.23888	1.12397	0.534933	-0.844498	-0.325672	-1.42054	-1.9864	+	6	6	6	37.8	0.00252427	O96000	O96000	NADH dehydrogenase [ubiquinone] 1 beta subcomplex subunit 10	NDUFB10
0.789708	0.357435	0.172287	0.542302	0.488078	1.06452	0.764087	0.297895	-1.58352	-1.6344	-1.60651	0.348112	+	6	6	6	32.2	0.00972093	P00403	P00403	Cytochrome c oxidase subunit 2	MT-CO2
0.973329	1.03285	0.830212	-0.114319	0.595524	1.1843	0.376944	-0.0248726	-0.91218	-1.11667	-1.80874	-1.01638	+	6	6	6	15.2	0.000256158	P04066	P04066	Tissue alpha-L-fucosidase	FUCA1
-0.222115	-1.07703	-1.19125	-0.502312	0.358165	-1.63841	0.133372	-0.114365	0.333571	1.16181	1.44925	1.30933	+	6	6	6	51.1	0.00245226	P06703	P06703	Protein S100-A6	S100A6
0.0220175	-0.0262324	-0.71738	-0.0611291	-1.08	-0.817229	-0.735895	-1.43709	1.00695	1.53292	1.17241	1.14067	+	6	6	6	12	5.83942e-05	P11166	P11166	Solute carrier family 2, facilitated glucose transporter member 1	SLC2A1
1.04849	0.760724	0.187533	0.397475	0.73139	1.35973	0.43363	-0.285364	-1.15713	-0.309417	-1.69697	-1.47008	+	6	6	6	19.1	0.0053125	P16930	P16930	Fumarylacetoacetase	FAH
-1.31402	-0.907546	-1.538	-1.4587	0.464859	0.602638	0.827188	0.0876128	0.892198	0.769179	0.617087	0.957507	+	6	6	6	25.4	0	P25445	P25445	Tumor necrosis factor receptor superfamily member 6	FAS
-0.731163	-0.521006	-0.390117	-1.65179	-0.229352	-0.455798	-0.548939	-0.408795	1.19097	1.48184	1.58325	0.680895	+	6	6	6	16.4	8.16327e-05	P49662;Q6UXS9;P51878	P49662	Caspase-4;Caspase-4 subunit 1;Caspase-4 subunit 2	CASP4
-1.06166	-0.914252	-0.276053	0.00907531	-1.13729	-1.20396	0.322511	-0.430478	1.23717	1.05716	1.64924	0.748536	+	6	6	6	56.2	0.00201081	P99999;CON__P62894	P99999	Cytochrome c	CYCS
0.531848	0.601893	1.06115	0.989403	-0.772511	0.937772	-0.305845	1.14838	-1.36481	-1.59978	-0.308784	-0.918711	+	6	6	6	27.8	0.00723297	Q13257	Q13257	Mitotic spindle assembly checkpoint protein MAD2A	MAD2L1
1.19428	1.08944	0.844921	1.09501	0.155205	0.0430481	0.17821	0.373198	-1.02387	-1.45291	-1.27393	-1.2226	+	6	6	6	31.4	0	Q14011	Q14011	Cold-inducible RNA-binding protein	CIRBP
-1.36414	-0.334029	-0.228145	-1.62196	0.0858723	0.801591	-0.444705	-0.785311	0.787292	1.41806	0.198827	1.48664	+	6	6	6	21.3	0.00965058	Q14653	Q14653	Interferon regulatory factor 3	IRF3
0.734572	-0.162199	0.707757	1.30921	0.164365	-0.217983	0.753298	1.24524	-0.56257	-1.22349	-0.906764	-1.84144	+	6	6	6	14.5	0.00341573	Q5K4L6	Q5K4L6	Long-chain fatty acid transport protein 3	SLC27A3
-0.995821	-0.284025	-1.23366	-1.0142	-0.383973	-0.219939	-0.25532	-0.57449	1.0332	1.29697	0.779578	1.85168	+	6	6	6	27.7	7.89474e-05	Q5VYY1	Q5VYY1	Ankyrin repeat domain-containing protein 22	ANKRD22
-1.60527	-0.18237	-1.11408	-1.09425	0.537612	0.211605	-0.16895	-0.45988	0.787052	1.44201	1.63663	0.00989132	+	6	6	6	20.4	0.00517694	Q7L523;Q5VZM2	Q7L523;Q5VZM2	Ras-related GTP-binding protein A;Ras-related GTP-binding protein B	RRAGA;RRAGB
-1.12679	-0.571308	-1.05404	-0.989934	-0.689732	-0.611021	-0.0482375	0.0550652	1.11577	1.54816	1.14454	1.22753	+	6	6	6	26.4	0	Q86YS6;REV__Q8WY22;REV__Q13751;Q96PE2	Q86YS6	Ras-related protein Rab-43	RAB43
0.318429	0.407107	0.899807	0.648852	0.279616	0.711669	0.861287	0.567671	-1.76011	-0.298128	-0.546141	-2.09006	+	6	6	6	19	0.00278095	Q8NBN7	Q8NBN7	Retinol dehydrogenase 13	RDH13
-0.511331	-0.993701	-0.718217	-1.17361	0.234996	-0.657294	-0.747039	-0.120988	0.223428	1.38405	1.32756	1.75214	+	6	6	6	19.1	0.000853147	Q8NEW0	Q8NEW0	Zinc transporter 7	SLC30A7
-1.96852	-0.328029	-1.08623	-1.0974	0.588457	0.809425	0.995887	-0.7053	0.904472	0.332587	0.82893	0.725716	+	6	6	6	19.7	0.00733096	Q8TBX8	Q8TBX8	Phosphatidylinositol 5-phosphate 4-kinase type-2 gamma	PIP4K2C
0.411967	0.851908	0.870235	0.940375	0.555037	0.889808	0.20122	-0.375494	-1.00039	-1.41913	-2.03819	0.112656	+	6	6	6	31.8	0.00774648	Q96A26	Q96A26	Protein FAM162A	FAM162A
0.780361	0.77092	0.830778	0.691009	0.608369	0.747887	0.347348	0.504583	-1.3206	-1.27003	-1.76223	-0.928398	+	6	6	6	9.1	0	Q99523	Q99523	Sortilin	SORT1
0.729577	0.987893	0.523061	0.999417	0.461686	0.378951	0.884034	0.184882	-0.933854	-1.38838	-1.76754	-1.05973	+	6	6	6	14.6	0	Q9BTY2	Q9BTY2	Plasma alpha-L-fucosidase	FUCA2
0.638464	0.75918	1.03981	1.23978	1.08879	-0.0397481	-0.204085	-0.130847	-1.84161	-1.31122	-0.989475	-0.249041	+	6	6	6	39.7	0.00524111	Q9BUH6	Q9BUH6	Protein PAXX	C9orf142
-0.505191	-0.157	-0.51351	-1.62293	-0.28001	0.281411	-0.858273	-0.951398	1.51654	0.940742	0.561097	1.58853	+	6	6	6	25.5	0.00186301	Q9BUN8	Q9BUN8	Derlin-1	DERL1
0.470669	0.621404	1.38386	0.755623	1.02453	-0.632308	0.141656	0.854943	-0.972844	-0.905208	-1.07134	-1.67099	+	6	6	6	28.8	0.00078853	Q9H1E3	Q9H1E3	Nuclear ubiquitous casein and cyclin-dependent kinase substrate 1	NUCKS1
0.339006	0.764283	0.371551	0.683714	-0.359377	1.39709	0.902949	0.789884	-1.44145	-1.43907	-1.07246	-0.936121	+	6	6	6	17.2	0.000325792	Q9HB19	Q9HB19	Pleckstrin homology domain-containing family A member 2	PLEKHA2
0.0766363	0.764469	0.0034244	1.35962	0.254914	-0.0641782	0.707282	1.28476	-1.97818	-0.736644	-0.342411	-1.32969	+	6	6	6	34.5	0.00729204	Q9NUP9;O14910	Q9NUP9	Protein lin-7 homolog C	LIN7C
-0.0550556	0.701358	0.328484	-0.766662	1.60225	0.533293	1.02441	0.785883	-1.29851	-0.743756	-0.414803	-1.69689	+	6	6	6	8.6	0.00242455	Q9P206	Q9P206	Uncharacterized protein KIAA1522	KIAA1522
0.48426	0.865745	0.526479	0.729797	-0.568032	1.00705	0.892099	0.321741	-2.36783	-0.360628	-0.941225	-0.589457	+	6	6	6	5.4	0.00800696	Q9UBW7	Q9UBW7	Zinc finger MYM-type protein 2	ZMYM2
1.19347	1.05493	0.999314	-0.0322273	0.280319	0.836547	0.0643319	0.604496	-1.14228	-1.44128	-1.28161	-1.13601	+	6	6	6	21.9	0.00022	Q9Y2S2	Q9Y2S2	Lambda-crystallin homolog	CRYL1
1.06252	1.36122	0.722688	1.07955	-0.147794	-0.043932	-0.0545397	0.48711	-1.38686	-0.447819	-0.826985	-1.80515	+	7	7	7	34.7	0.000350877	A6NIH7;Q13432	A6NIH7	Protein unc-119 homolog B	UNC119B
1.35789	0.494417	0.397036	0.665626	0.483333	0.0137003	-0.117208	1.06871	-2.1523	-0.228317	-1.35944	-0.623447	+	7	7	7	8.4	0.00339367	O00754	O00754	Lysosomal alpha-mannosidase;Lysosomal alpha-mannosidase A peptide;Lysosomal alpha-mannosidase B peptide;Lysosomal alpha-mannosidase C peptide;Lysosomal alpha-mannosidase D peptide;Lysosomal alpha-mannosidase E peptide	MAN2B1
1.30747	0.488653	0.0436566	-0.000542053	1.62273	-0.300189	0.575191	0.593423	-1.33314	-0.838813	-0.43379	-1.72465	+	7	7	7	6.3	0.0091563	O14727	O14727	Apoptotic protease-activating factor 1	APAF1
0.14129	1.26966	0.726613	-0.14927	0.483931	0.721247	1.2718	-0.0621718	-0.580854	-0.983994	-2.16362	-0.674629	+	7	7	7	22.2	0.00512224	O15264;P53778	O15264	Mitogen-activated protein kinase 13	MAPK13
0.886457	0.091241	-0.0299524	0.875623	1.45998	0.373593	0.536679	0.708268	-0.745485	-1.58464	-1.32855	-1.24321	+	7	7	7	60.5	0.000628352	O75380	O75380	NADH dehydrogenase [ubiquinone] iron-sulfur protein 6, mitochondrial	NDUFS6
-1.31822	-0.908029	-0.651674	-0.686029	-0.52518	-0.67354	0.544678	-0.100768	1.28643	1.02429	1.94899	0.0590455	+	7	7	7	20	0.0027177	O75695	O75695	Protein XRP2	RP2
-0.784452	-0.978283	-1.28192	-1.11565	-0.076855	0.526599	-0.686278	-0.0730859	1.04289	0.716245	0.8528	1.858	+	7	7	7	18.5	9.81595e-05	O95870	O95870	Abhydrolase domain-containing protein 16A	ABHD16A
0.974614	0.723452	1.18296	0.444492	0.351494	0.308296	0.592875	0.327963	-1.69581	-0.859387	-1.83666	-0.514296	+	7	7	7	43.5	0	P16455	P16455	Methylated-DNA--protein-cysteine methyltransferase	MGMT
1.03659	1.36627	1.10272	1.45931	-0.663538	0.098706	-0.47199	-1.27336	-0.717518	-1.11974	-0.806346	-0.0111114	+	7	7	7	12.3	0.00032	P35869	P35869	Aryl hydrocarbon receptor	AHR
-0.642673	-0.736714	-1.4874	-0.946179	-0.161206	0.210021	0.17104	-0.612771	0.918587	0.678735	0.367524	2.24103	+	7	7	7	32.1	0.00119745	P48507	P48507	Glutamate--cysteine ligase regulatory subunit	GCLM
0.657701	1.00443	1.31745	0.848856	-0.0291061	0.183516	0.350936	0.546906	-1.86123	-1.16092	-0.698472	-1.16007	+	7	7	7	35.6	0	P50897	P50897	Palmitoyl-protein thioesterase 1	PPT1
-0.992691	-1.29318	-1.06389	-1.47998	0.00387732	1.12621	0.449681	-0.142162	0.79435	1.1284	0.212457	1.25692	+	7	7	7	26.2	0.00012973	P57764	P57764	Gasdermin-D	GSDMD
0.300907	0.162822	0.739841	0.756533	0.797831	0.256862	1.03036	0.84123	-1.19852	-0.445673	-1.17365	-2.06855	+	7	7	7	14.4	0.000735294	Q01650;Q9UM01;Q92536	Q01650	Large neutral amino acids transporter small subunit 1	SLC7A5
-0.85755	-0.557992	-0.59985	-1.19227	-0.0984199	-0.902471	-0.957723	0.497398	0.684233	0.866136	1.33319	1.78532	+	7	7	7	31.3	0.00626866	Q12846	Q12846	Syntaxin-4	STX4
1.35235	0.84402	1.61389	0.564767	-0.0978738	-0.211678	-0.56593	-0.289198	0.363897	-0.796952	-0.912913	-1.86438	+	7	7	7	7.8	0.00422833	Q13751	Q13751	Laminin subunit beta-3	LAMB3
-0.0045228	1.10196	-0.192018	1.07777	0.847886	0.563043	0.247509	0.793722	-1.31571	-0.172659	-0.858357	-2.08862	+	7	7	7	28.3	0.00488798	Q14914	Q14914	Prostaglandin reductase 1	PTGR1
0.834057	0.537991	0.707835	0.423231	0.250794	0.700276	0.581118	0.463182	-0.843972	-1.69911	-2.1435	0.188098	+	7	7	7	16.3	0.00663004	Q15054	Q15054	DNA polymerase delta subunit 3	POLD3
-1.84929	-0.909653	-0.503205	-0.498685	1.16116	0.43615	1.46733	1.52393	-0.0169094	-0.334746	-0.163403	-0.312685	+	7	7	7	6.5	0.000347826	Q15262	Q15262	Receptor-type tyrosine-protein phosphatase kappa	PTPRK
-1.81853	-0.915439	-1.21139	-0.421381	-0.00141266	0.378287	0.520286	-0.289214	0.649546	0.1986	1.36825	1.5424	+	7	7	7	10.1	0.00494737	Q68EM7;Q17R89	Q68EM7	Rho GTPase-activating protein 17	ARHGAP17
0.649481	-0.243016	-0.459544	0.928291	0.881565	0.627635	1.20489	0.915621	-0.90753	-1.01672	-0.658786	-1.92189	+	7	7	3	50.7	0.00386177	Q71DI3;Q16695;P68431	Q71DI3;Q16695;P68431	Histone H3.2;Histone H3.1t;Histone H3.1	HIST2H3A;HIST3H3;HIST1H3A
0.560512	0.476199	0.582196	0.834269	0.296056	1.74262	0.0224337	0.36263	-1.56945	-1.25538	-0.918635	-1.13344	+	7	7	7	17.3	0.000770909	Q8N465	Q8N465	D-2-hydroxyglutarate dehydrogenase, mitochondrial	D2HGDH
0.536458	0.773798	0.699533	0.993975	0.480748	0.794992	0.359671	0.634197	-1.19536	-1.2447	-1.06351	-1.7698	+	7	7	7	17.3	0	Q99808	Q99808	Equilibrative nucleoside transporter 1	SLC29A1
0.617545	0.513946	0.33841	1.26514	0.606354	0.176374	0.463612	0.808926	-1.36163	-0.785752	-0.482596	-2.16033	+	7	7	7	13.8	0.000338983	Q9BQ70	Q9BQ70	Transcription factor 25	TCF25
-1.99639	-0.0353293	-0.154084	-0.977075	0.110472	-0.642063	-0.247533	-0.553219	0.971425	0.895407	1.167	1.46139	+	7	7	7	12.7	0.00119365	Q9BQL6	Q9BQL6	Fermitin family homolog 1	FERMT1
-1.1459	-0.849581	-0.645792	-0.317949	-0.424256	0.0482638	-0.593859	-0.880488	0.33374	1.11143	1.42672	1.93767	+	7	7	7	48.9	0.00188556	Q9BV86	Q9BV86	N-terminal Xaa-Pro-Lys N-methyltransferase 1;N-terminal Xaa-Pro-Lys N-methyltransferase 1, N-terminally processed	NTMT1
0.402805	0.244	0.00465694	0.897585	0.963463	0.797044	1.04545	0.508661	-1.89566	-0.450294	-1.47283	-1.04489	+	7	7	7	50.7	0.00635382	Q9P0J0	Q9P0J0	NADH dehydrogenase [ubiquinone] 1 alpha subcomplex subunit 13	NDUFA13
-0.0528388	-1.18068	-0.337022	-0.537187	-1.13721	-0.565781	-0.569825	-0.742744	1.19848	1.152	1.61403	1.15878	+	7	7	7	16.6	0.000343348	Q9UBM7	Q9UBM7	7-dehydrocholesterol reductase	DHCR7
-1.25834	-0.336314	-1.36967	-1.33231	0.544017	1.18957	1.50298	-0.628865	0.434652	0.66131	-0.195938	0.788897	+	7	7	7	10.2	0.00624719	Q9UGR2	Q9UGR2	Zinc finger CCCH domain-containing protein 7B	ZC3H7B
-1.32885	-0.145023	-1.33369	-0.993184	0.728273	-0.996672	0.663802	-0.527351	0.649132	0.754216	1.35547	1.17388	+	7	7	7	25.4	0.00801384	Q9UIC8	Q9UIC8	Leucine carboxyl methyltransferase 1	LCMT1
-0.866934	-1.45227	-0.724077	-1.06934	0.457824	-0.397862	-0.646474	0.627652	0.224702	1.72895	0.990144	1.12768	+	7	7	7	70.2	0.00034188	Q9Y244	Q9Y244	Proteasome maturation protein	POMP
0.767481	0.760107	0.688212	0.378415	0.811936	0.97926	0.218131	0.654889	-1.01914	-1.51184	-1.56111	-1.16635	+	8	8	8	29.3	0	O00204	O00204	Sulfotransferase family cytosolic 2B member 1	SULT2B1
-0.870401	-1.06864	-0.337177	-0.618974	-1.16559	0.276686	-0.479336	-0.251058	0.390107	1.68235	0.545953	1.89607	+	8	7	7	20.6	0.00347788	O00425	O00425	Insulin-like growth factor 2 mRNA-binding protein 3	IGF2BP3
1.2433	1.39637	0.51422	1.70285	-0.566179	0.283672	-0.270976	-0.603005	-1.1387	-0.822945	-0.961201	-0.777413	+	8	8	8	8.8	5.92593e-05	O15164	O15164	Transcription intermediary factor 1-alpha	TRIM24
0.743337	0.944464	1.13519	1.00222	-0.43216	-0.341257	0.406789	0.964678	-1.68915	-1.36284	-0.359867	-1.01142	+	8	8	8	28	0.00178889	O15347	O15347	High mobility group protein B3	HMGB3
-1.09316	-1.45932	-1.28822	-1.19364	0.250147	0.167441	0.122618	0.314896	1.05778	1.06209	1.12669	0.932687	+	8	8	8	31.5	0	O15533	O15533	Tapasin	TAPBP
1.09876	0.547133	0.766319	0.574602	0.16472	-0.0287888	1.16566	0.512952	-0.463346	-0.988674	-1.42473	-1.92461	+	8	8	8	6.9	0.00295283	O43933	O43933	Peroxisome biogenesis factor 1	PEX1
0.894244	0.564863	0.480274	1.13532	1.03521	-0.273116	0.395541	0.359365	-1.1455	-0.612104	-0.633809	-2.20028	+	8	8	8	16.5	0.00205348	O60504	O60504	Vinexin	SORBS3
-0.417427	0.539854	1.60291	1.04035	0.737193	-0.475059	0.459365	0.829117	-1.69972	-0.70908	-0.998188	-0.90931	+	8	8	8	65.4	0.00594286	O60936	O60936	Nucleolar protein 3	NOL3
0.451238	0.313129	0.538524	0.969027	0.648692	0.972467	0.503056	0.853351	-0.915225	-1.40138	-1.36858	-1.5643	+	8	8	8	29.9	0	O95210	O95210	Starch-binding domain-containing protein 1	STBD1
0.957651	0.829303	1.21017	0.539062	0.135709	-0.0888172	0.96829	0.474829	-1.39549	-1.28258	-0.948855	-1.39927	+	8	8	8	26.1	5.97015e-05	O95260	O95260	Arginyl-tRNA--protein transferase 1	ATE1
-0.0876423	-1.19087	-1.01471	0.0712608	-0.55991	-1.04581	-1.1842	0.331992	0.845743	1.27164	1.32645	1.23605	+	8	8	8	41.5	0.00247089	P00918	P00918	Carbonic anhydrase 2	CA2
0.7366	0.446213	0.405383	-0.0673555	0.408253	1.52357	1.14062	0.0265296	-1.53504	-0.937744	-1.68964	-0.457396	+	8	7	7	9.2	0.00110891	P04626	P04626	Receptor tyrosine-protein kinase erbB-2	ERBB2
-0.00691188	0.326239	0.888848	1.55731	0.948382	-0.158334	0.305256	0.407104	-0.371831	-1.00644	-0.680388	-2.20923	+	8	8	8	50	0.00843225	P05114	P05114	Non-histone chromosomal protein HMG-14	HMGN1
-1.29016	-0.744681	-0.28856	-0.744481	0.744297	-1.20121	-0.509595	-0.307968	1.14506	0.607605	0.679052	1.91064	+	8	8	8	35.2	0.00667395	P06746	P06746	DNA polymerase beta	POLB
0.940259	0.387905	0.965794	0.780404	1.10905	-0.515246	0.130296	0.916465	-1.42829	-0.897726	-0.763229	-1.62568	+	8	8	8	27.7	0.000738007	P07858	P07858	Cathepsin B;Cathepsin B light chain;Cathepsin B heavy chain	CTSB
0.47918	0.567152	0.180443	1.18816	0.824999	0.56215	0.304512	0.875066	-1.20889	-1.11164	-0.655514	-2.00562	+	8	7	7	25.4	7.45342e-05	P26583	P26583	High mobility group protein B2	HMGB2
1.0814	0.823036	0.354438	0.895229	0.75874	0.318584	0.470381	0.434433	-0.907383	-1.0107	-1.36845	-1.84972	+	8	8	8	40.9	9.69697e-05	P29372	P29372	DNA-3-methyladenine glycosylase	MPG
0.900479	0.95813	0.300062	0.693467	-0.148465	0.676864	0.859908	0.416378	-1.56494	-1.10662	-1.90447	-0.0807884	+	8	8	8	52.2	0.00228272	P36405	P36405	ADP-ribosylation factor-like protein 3	ARL3
-1.36709	-1.20906	-1.51561	-0.703264	0.251189	0.022322	-0.132803	0.373325	0.999783	1.2926	1.0625	0.92611	+	8	8	8	39.6	0	P55210	P55210	Caspase-7;Caspase-7 subunit p20;Caspase-7 subunit p11	CASP7
-0.341558	-0.794934	-1.38458	-0.844007	-0.780559	-0.282804	-0.0124958	-0.296846	1.12636	2.10848	0.769793	0.733147	+	8	8	8	32.2	0.00122785	Q06136	Q06136	3-ketodihydrosphingosine reductase	KDSR
-0.854535	-1.04857	-1.20201	-0.426775	-0.318241	0.141528	-0.909378	-0.00220182	1.36592	0.566868	0.712454	1.97493	+	8	6	6	15.2	0.00122013	Q06787	Q06787	Fragile X mental retardation protein 1	FMR1
-1.16241	-1.10249	-1.63735	-1.13032	0.34267	0.492865	0.490241	0.0199418	0.573911	0.666013	0.992125	1.4548	+	8	7	7	22.8	0	Q13325	Q13325	Interferon-induced protein with tetratricopeptide repeats 5	IFIT5
0.946603	0.444332	1.29415	0.502819	0.738363	-0.0520251	0.114161	0.774282	-1.22097	-1.51072	-0.314467	-1.71653	+	8	8	8	30.5	0.00496774	Q14192	Q14192	Four and a half LIM domains protein 2	FHL2
-0.374945	-0.345431	-0.532716	-0.787985	-1.25475	-0.677015	-0.734346	-0.413666	1.26312	1.28981	0.766243	1.80168	+	8	8	8	24.7	0	Q14534	Q14534	Squalene monooxygenase	SQLE
0.387371	0.710591	0.885941	0.143581	0.934874	0.821607	0.756731	0.596525	-0.973439	-1.50767	-1.23098	-1.52512	+	8	8	8	17.3	0	Q6UXI9	Q6UXI9	Nephronectin	NPNT
-0.449765	-0.655871	-0.60337	-0.127559	-0.330987	-1.54833	-0.595163	-0.282076	0.670203	0.510968	1.19825	2.2137	+	8	8	8	42.3	0.00332874	Q92520	Q92520	Protein FAM3C	FAM3C
-0.0480373	-0.431693	-0.477815	-0.615087	0.156423	-1.39556	-0.613952	-1.21011	0.979872	1.46338	1.76188	0.430701	+	8	8	8	22.2	0.00246465	Q969S3	Q969S3	Zinc finger protein 622	ZNF622
-0.0347415	0.106251	-0.492583	-0.392807	-1.33055	-0.378789	-0.935473	-1.02458	0.727277	0.248067	1.81966	1.68826	+	8	8	8	47.6	0.00247	Q96IU4	Q96IU4	Alpha/beta hydrolase domain-containing protein 14B	ABHD14B
1.57662	0.779471	0.555851	0.681184	0.279696	-0.5279	0.42411	0.69955	-1.57573	-1.45947	-0.23331	-1.20007	+	8	8	8	54.2	0.004	Q9BSD7	Q9BSD7	Cancer-related nucleoside-triphosphatase	NTPCR
0.515113	1.40178	1.17222	1.69593	-0.056346	-0.197377	-0.49779	-0.147671	-0.875131	-1.5122	-0.876325	-0.622204	+	8	8	8	19.3	0.00156522	Q9BYC5	Q9BYC5	Alpha-(1,6)-fucosyltransferase	FUT8
-1.05496	-1.05601	-0.740879	-0.939028	-0.139845	-0.511132	-0.356524	-0.354951	1.00075	1.20858	1.54804	1.39596	+	8	8	8	28.8	0	Q9H936;Q9H1K4	Q9H936	Mitochondrial glutamate carrier 1	SLC25A22
0.668084	0.920807	0.369769	0.862011	0.00396704	0.0850747	1.53322	0.366592	-1.1428	-1.0995	-0.772064	-1.79517	+	8	8	8	37.6	0.00320561	Q9HAN9	Q9HAN9	Nicotinamide/nicotinic acid mononucleotide adenylyltransferase 1	NMNAT1
0.324682	-1.07814	-0.0620697	-0.410097	-1.70967	-0.333903	-0.736202	-0.348466	0.638885	0.483947	1.60746	1.62357	+	8	8	8	26.3	0.00788792	Q9NWT1	Q9NWT1	p21-activated protein kinase-interacting protein 1	PAK1IP1
0.9721	0.203374	0.914304	-0.216967	0.988742	1.03837	0.91346	0.0273944	-0.966951	-1.06843	-1.06506	-1.74034	+	8	8	8	38.9	0.00130841	Q9NWV8	Q9NWV8	BRISC and BRCA1-A complex member 1	BABAM1
-0.289167	-0.354958	0.145061	-1.05055	-1.58777	0.129581	-0.845431	-0.859706	1.27357	0.987683	1.03721	1.41448	+	8	8	8	40.7	0.000875	Q9UJ70	Q9UJ70	N-acetyl-D-glucosamine kinase	NAGK
1.39715	0.719732	0.0522302	1.04412	0.364012	-0.564726	0.220181	1.04914	-1.03561	-0.226765	-1.7872	-1.23226	+	8	8	7	14.4	0.00351435	Q9UJY4	Q9UJY4	ADP-ribosylation factor-binding protein GGA2	GGA2
-0.71082	-0.732873	-0.951152	-1.65549	0.193401	1.09863	-0.0891682	-0.71805	1.16981	0.466055	0.22425	1.7054	+	8	8	8	19.7	0.00690253	Q9Y3I1	Q9Y3I1	F-box only protein 7	FBXO7
1.19364	0.779499	0.518452	0.963404	0.647991	0.691923	0.0419544	-0.0328693	-0.768476	-1.13531	-0.823974	-2.07623	+	8	8	8	36.1	0.000910345	Q9Y624	Q9Y624	Junctional adhesion molecule A	F11R
-1.37229	-1.50795	-0.916807	-1.49158	0.781694	0.817655	0.679931	0.870638	0.312455	0.80066	0.593532	0.432061	+	8	8	7	12.7	0	Q9Y666	Q9Y666	Solute carrier family 12 member 7	SLC12A7
-0.891078	-1.01465	-0.224639	-0.36158	-0.0494277	-0.858371	-1.02061	-0.582953	1.04148	1.14676	1.91376	0.901297	+	8	3	3	32.8	0.001225	Q9Y6B6	Q9Y6B6	GTP-binding protein SAR1b	SAR1B
0.628565	0.573444	0.723919	0.698656	0.52331	0.70139	0.353324	0.704593	-1.088	-1.15993	-0.377861	-2.28141	+	8	8	8	12.9	9.03955e-05	Q9Y6W3	Q9Y6W3	Calpain-7	CAPN7
0.808655	1.11011	1.01851	0.404882	0.64408	0.140769	0.774352	0.142175	-1.525	-0.671933	-1.3023	-1.54429	+	9	9	9	43.8	8.83978e-05	O75381	O75381	Peroxisomal membrane protein PEX14	PEX14
-1.19596	-0.76541	-0.456267	-0.794517	-1.13036	-0.484294	-0.214388	0.159111	0.837385	1.47318	1.7234	0.848112	+	9	9	9	47.4	0.000761905	O75396	O75396	Vesicle-trafficking protein SEC22b	SEC22B
-0.389488	-0.209259	0.291906	-1.37329	-0.745312	-1.09477	-0.663925	-0.541084	0.560587	1.7709	1.32031	1.07342	+	9	9	9	39.2	0.00668364	O95249	O95249	Golgi SNAP receptor complex member 1	GOSR1
-1.27907	-0.961036	-1.01342	-1.15063	-0.0229402	0.120067	0.478461	-0.588897	1.04132	1.21773	1.62792	0.530487	+	9	9	9	41.9	0	P04179	P04179	Superoxide dismutase [Mn], mitochondrial	SOD2
0.626408	0.490088	0.859344	-0.263537	0.808416	0.790228	1.42418	0.00942575	-1.46286	-0.581925	-1.09475	-1.60501	+	9	9	9	11.5	0.0011634	P11498	P11498	Pyruvate carboxylase, mitochondrial	PC
-1.29566	-0.175752	-0.692848	-0.629142	0.484027	-1.69017	0.00654259	-0.165164	0.221951	1.54196	1.23655	1.15771	+	9	9	9	56.8	0.00334862	P25815	P25815	Protein S100-P	S100P
1.19084	0.305421	0.705616	1.16914	-0.724257	0.298688	0.654441	1.01232	-0.945947	-1.25969	-1.50292	-0.903656	+	9	9	9	34.1	0.00480992	P55212	P55212	Caspase-6;Caspase-6 subunit p18;Caspase-6 subunit p11	CASP6
-1.2781	-0.385787	-0.0377473	-1.18006	-0.312722	-0.141425	-0.227047	-0.910675	0.947682	0.759026	0.510794	2.25607	+	9	9	9	30.4	0.00628037	P57088	P57088	Transmembrane protein 33	TMEM33
0.581012	0.859489	0.187175	1.33877	1.16907	-0.203326	-0.337684	0.826415	-0.508042	-0.869902	-1.17034	-1.87264	+	9	9	9	38.3	0.00731794	P82970	P82970	High mobility group nucleosome-binding domain-containing protein 5	HMGN5
-1.05436	-0.994099	-1.17017	-0.926199	0.523211	-0.467436	-0.321016	0.152355	1.16381	1.67263	1.37858	0.0426961	+	9	9	9	10.9	0.0039828	Q13617	Q13617	Cullin-2	CUL2
-0.510347	-0.141898	-0.239223	-1.35076	-1.02415	-0.504189	-0.274917	-0.961899	0.996485	1.21418	1.11937	1.67735	+	9	9	9	38	0.000148936	Q13630	Q13630	GDP-L-fucose synthase	TSTA3
-0.712843	-0.241553	-0.268756	-0.853943	-0.818935	-1.46443	0.339896	-0.639333	1.26841	0.773388	0.735314	1.88279	+	9	9	9	18.2	0.00250367	Q15392	Q15392	Delta(24)-sterol reductase	DHCR24
-0.811739	-0.344349	-0.706634	-0.309437	-0.688661	-0.56884	-0.909654	-0.967265	1.28743	1.46657	1.29019	1.26238	+	9	9	9	24.7	0	Q53EU6	Q53EU6	Glycerol-3-phosphate acyltransferase 3	AGPAT9
-0.0776466	1.32876	1.69327	0.607973	-0.29181	-0.219843	1.1021	-0.0561175	-1.35355	-0.474042	-1.00342	-1.25566	+	9	9	9	25.3	0.00390517	Q6DKK2	Q6DKK2	Tetratricopeptide repeat protein 19, mitochondrial	TTC19
1.03132	0.521503	0.784505	0.897848	-0.468589	0.326613	1.23354	0.263784	-1.28653	-1.11791	-0.375056	-1.81103	+	9	9	9	16.7	0.00131269	Q6PCE3	Q6PCE3	Glucose 1,6-bisphosphate synthase	PGM2L1
0.410576	1.14057	1.1539	0.291708	-0.340614	1.51073	-0.0911998	0.41354	-1.40485	-0.698698	-1.53107	-0.8546	+	9	9	9	16.4	0.00634201	Q8IV36	Q8IV36	Protein HID1	HID1
0.215488	0.184132	0.934589	-0.0313363	1.45916	0.240249	0.919226	0.611155	-1.64917	-0.590394	-1.83299	-0.460108	+	9	9	9	36.6	0.00561079	Q8IW45	Q8IW45	ATP-dependent (S)-NAD(P)H-hydrate dehydratase	CARKD
-0.470273	-0.415083	-0.83722	-2.55125	0.665317	0.92421	1.01967	0.625214	0.162128	0.529987	-0.214828	0.562127	+	9	9	9	7	0.00641621	Q8IWV8	Q8IWV8	E3 ubiquitin-protein ligase UBR2	UBR2
-0.373364	0.220609	-0.223976	-0.918497	-0.834156	-0.69079	-0.959185	-0.880728	1.59983	1.11093	0.151301	1.79802	+	9	9	9	17.8	0.000630769	Q96AQ6	Q96AQ6	Pre-B-cell leukemia transcription factor-interacting protein 1	PBXIP1
0.89756	0.67228	1.20973	-0.202372	0.182203	1.1043	0.117107	0.878139	-0.936642	-1.14452	-1.66752	-1.11026	+	9	9	9	32.5	0.00158382	Q96FZ2	Q96FZ2	Embryonic stem cell-specific 5-hydroxymethylcytosine-binding protein	HMCES
0.45136	0.36685	0.952855	-0.0607341	0.353079	1.28924	0.544894	0.882758	-0.471133	-1.33016	-1.96835	-1.01066	+	9	9	8	14.5	0.000147368	Q96T88	Q96T88	E3 ubiquitin-protein ligase UHRF1	UHRF1
-0.675565	-0.880262	-1.00619	-1.08224	-0.401323	-0.42194	-0.296256	-0.0999469	1.33278	0.818736	0.640695	2.0715	+	9	9	9	28.9	7.84314e-05	Q96TC7	Q96TC7	Regulator of microtubule dynamics protein 3	RMDN3
-0.656218	-0.517069	-0.413076	-0.690178	-0.909519	-0.543006	-0.687277	-0.901607	1.58291	0.99843	1.34914	1.38748	+	9	9	9	33.8	0	Q99988	Q99988	Growth/differentiation factor 15	GDF15
0.921491	0.668103	1.08314	0.744851	0.527247	0.34924	0.144138	0.77686	-1.48302	-1.41908	-1.33567	-0.977305	+	9	9	9	30.4	0	Q9BRK5	Q9BRK5	45 kDa calcium-binding protein	SDF4
-0.304449	-0.424334	-0.552863	-0.342451	-1.09396	-0.602479	-0.993552	-0.866385	1.19311	0.925818	1.67156	1.38999	+	9	9	9	27.9	0	Q9BRQ8	Q9BRQ8	Apoptosis-inducing factor 2	AIFM2
-0.623444	-0.757861	-0.859838	-1.52085	-0.408919	0.521486	0.0217139	-0.860482	1.34645	1.18037	0.399781	1.56159	+	9	9	9	6.8	0.000314815	Q9BZ29	Q9BZ29	Dedicator of cytokinesis protein 9	DOCK9
-0.514549	-1.12162	-0.407749	-0.904908	-0.13965	-0.767987	-0.683679	-0.123335	0.541676	0.673139	1.12977	2.31889	+	9	9	9	37.4	0.00978878	Q9HCU5	Q9HCU5	Prolactin regulatory element-binding protein	PREB
-0.838316	-0.270802	-0.284372	-0.412909	-1.04246	-0.589687	-1.13791	-0.158109	1.32364	0.111034	1.58184	1.71804	+	9	9	9	31.3	0.00141742	Q9NR12	Q9NR12	PDZ and LIM domain protein 7	PDLIM7
-0.412574	-1.20393	-0.415441	-2.15389	-0.359254	0.755877	0.30485	-0.133812	1.22177	0.823462	0.368506	1.20444	+	9	9	9	23.7	0.00434599	Q9NUQ6	Q9NUQ6	SPATS2-like protein	SPATS2L
0.394668	0.637127	0.730176	0.487038	1.50511	0.299102	0.675688	-0.06189	-1.34625	-0.19368	-1.32533	-1.80177	+	9	9	9	29	0.00494118	Q9NXR7	Q9NXR7	BRCA1-A complex subunit BRE	BRE
1.2925	0.479609	0.691968	0.976926	0.20412	0.379485	0.654863	0.367506	-1.69729	-0.998432	-1.54628	-0.804986	+	9	4	4	27.8	0	Q9P1U1;Q9C0K3	Q9P1U1	Actin-related protein 3B	ACTR3B
0.960941	0.728322	0.448497	-0.0398581	0.269091	1.32541	0.574347	0.272165	-1.44267	-1.12419	-1.94015	-0.0319054	+	9	9	9	22	0.0052888	Q9UJ83	Q9UJ83	2-hydroxyacyl-CoA lyase 1	HACL1
0.293562	0.142542	1.59431	0.291191	0.664221	1.05156	0.192565	0.357395	-1.336	-0.864877	-0.426892	-1.95958	+	9	9	9	28.7	0.00691892	Q9UN81	Q9UN81	LINE-1 retrotransposable element ORF1 protein	L1RE1
-0.19517	-0.0209562	-0.445552	-1.32221	-1.07458	0.616536	-1.0312	-0.732418	1.46268	0.756555	0.220007	1.76631	+	9	9	9	31.1	0.00733569	Q9Y303	Q9Y303	Putative N-acetylglucosamine-6-phosphate deacetylase	AMDHD2
-0.515733	-0.208058	-1.0096	-1.04568	-0.535937	-0.23979	-1.03581	-0.548618	1.18774	0.960431	1.33268	1.65837	+	9	9	9	32.8	5.59441e-05	Q9Y320	Q9Y320	Thioredoxin-related transmembrane protein 2	TMX2
-0.586363	-0.537475	-0.357591	-1.27876	-0.731203	0.599616	-1.01681	-0.808427	1.15715	1.57679	0.651668	1.3314	+	9	9	9	64.2	0.00245685	Q9Y3E5	Q9Y3E5	Peptidyl-tRNA hydrolase 2, mitochondrial	PTRH2
0.263269	0.69624	1.88531	0.925235	0.839842	-0.719367	-0.385191	0.472694	-0.416596	-1.32421	-1.04386	-1.19337	+	10	10	10	19.1	0.00358772	O00461	O00461	Golgi integral membrane protein 4	GOLIM4
-0.777661	-0.856335	-0.688234	-0.194999	-0.930888	-0.346485	-0.86934	-0.555008	1.13157	1.03344	1.31705	1.73689	+	10	10	10	51	0	O00560	O00560	Syntenin-1	SDCBP
0.92857	0.458287	0.762922	0.0983329	0.55044	0.111336	1.03865	0.638902	-2.1768	-0.117327	-1.42215	-0.871159	+	10	10	10	51.5	0.00563846	P19105;O14950;P24844	P19105;O14950;P24844	Myosin regulatory light chain 12A;Myosin regulatory light chain 12B;Myosin regulatory light polypeptide 9	MYL12A;MYL12B;MYL9
0.592429	0.546515	0.234517	1.7028	0.668654	0.175349	0.573622	0.329628	-1.49163	-0.550525	-1.59597	-1.18539	+	10	10	10	47.5	0.000686567	O95833	O95833	Chloride intracellular channel protein 3	CLIC3
0.827048	0.653207	1.04749	0.27917	0.364774	0.430014	0.480472	1.00681	-1.04752	-1.63031	-1.70035	-0.710792	+	10	10	10	52.6	0	P04183	P04183	Thymidine kinase, cytosolic	TK1
-1.05417	-1.40896	-1.5132	-0.911607	0.143046	0.242372	0.0432485	0.158068	0.968798	1.01144	1.05638	1.26458	+	10	7	3	33.7	0	P04439	P04439	HLA class I histocompatibility antigen, A-3 alpha chain	HLA-A
0.936617	0.374257	0.777676	1.29806	0.764821	0.444512	0.476004	-0.0387912	-1.56583	-1.5387	-1.00353	-0.925092	+	10	10	10	37	0.000457143	P05026	P05026	Sodium/potassium-transporting ATPase subunit beta-1	ATP1B1
-1.13791	-1.1773	-1.21818	-1.19568	0.108808	0.0450417	0.0355267	-0.0898887	1.1065	1.26278	1.19665	1.06365	+	10	10	10	64.2	0	P05161	P05161	Ubiquitin-like protein ISG15	ISG15
0.734658	0.48465	0.474277	1.05995	0.89839	0.294091	0.612069	0.682488	-1.20252	-1.33768	-0.988587	-1.71178	+	10	10	10	91.1	0	P09382	P09382	Galectin-1	LGALS1
-0.572056	-0.164811	-0.785949	-0.133629	-0.235199	-1.35591	-1.02919	-0.613783	0.963186	1.08881	1.93808	0.900451	+	10	10	10	88.6	0.000740741	P10599	P10599	Thioredoxin	TXN
0.176339	0.491546	0.0474866	0.88806	1.39149	-0.286491	0.944951	0.924318	-0.989803	-0.66059	-0.978837	-1.94847	+	10	10	10	41.1	0.00481159	P16422	P16422	Epithelial cell adhesion molecule	EPCAM
0.956232	0.44277	0.500421	1.31622	-0.0763904	0.89999	0.633096	0.208107	-1.91065	-1.1182	-1.05153	-0.800078	+	10	9	9	18.5	0.00246384	P25440	P25440	Bromodomain-containing protein 2	BRD2
0.72406	0.686953	0.448767	1.23356	0.508489	0.420045	0.283396	0.729682	-1.32766	-0.827274	-0.87491	-2.00512	+	10	10	10	53.1	0	P28072	P28072	Proteasome subunit beta type-6	PSMB6
-0.645565	-0.418145	-0.916007	-0.611953	-0.128236	-1.51005	-0.534999	-0.123624	1.34315	0.837932	1.81482	0.89268	+	10	10	10	28.3	0.000557769	P30533	P30533	Alpha-2-macroglobulin receptor-associated protein	LRPAP1
-0.00191468	0.301085	0.484341	0.192497	0.137714	2.16427	0.736204	0.348272	-0.748687	-0.716531	-1.46338	-1.43387	+	10	7	7	8.1	0.00244612	P31327	P31327	Carbamoyl-phosphate synthase [ammonia], mitochondrial	CPS1
0.717351	0.390681	0.882613	0.929497	0.49531	0.272707	0.290334	0.746354	-0.950407	-1.30286	-0.217531	-2.25405	+	10	10	10	23.9	0.00182825	P49902	P49902	Cytosolic purine 5-nucleotidase	NT5C2
0.163098	-0.324956	-0.536284	-0.989386	-0.439694	-0.260894	-0.423746	-1.59571	1.03445	0.622244	0.546835	2.20404	+	10	10	10	60	0.0090303	P56537	P56537	Eukaryotic translation initiation factor 6	EIF6
0.608508	0.250511	1.00155	1.01074	0.415378	0.754383	0.581626	0.617249	-1.0539	-1.1282	-1.42261	-1.63524	+	10	5	5	65.6	0	P84085	P84085	ADP-ribosylation factor 5	ARF5
1.10864	0.89803	0.353673	0.9418	0.06089	0.542614	0.669921	0.480616	-1.91125	-1.07435	-1.14415	-0.926434	+	10	10	10	13.4	6.10687e-05	Q14118	Q14118	Dystroglycan;Alpha-dystroglycan;Beta-dystroglycan	DAG1
0.846845	0.777216	0.557524	0.536445	0.18633	0.803885	0.93209	-0.125769	-1.47	-1.77461	-1.47106	0.20111	+	10	9	8	28	0.0025	Q15118	Q15118	[Pyruvate dehydrogenase (acetyl-transferring)] kinase isozyme 1, mitochondrial	PDK1
0.671428	0.965326	1.04832	0.748925	0.239441	0.349517	0.33891	0.849904	-1.38964	-1.28368	-1.00466	-1.53378	+	10	10	9	28.8	0	Q15120	Q15120	[Pyruvate dehydrogenase (acetyl-transferring)] kinase isozyme 3, mitochondrial	PDK3
0.901191	0.76599	1.20942	1.05449	0.578554	-0.138929	0.0843414	0.522053	-1.42946	-1.15586	-0.91926	-1.47254	+	10	10	10	52.5	0	Q16890	Q16890	Tumor protein D53	TPD52L1
1.34547	0.289655	0.888863	0.610954	1.05441	0.255055	0.376811	-0.233361	-0.898402	-1.13994	-2.05341	-0.496108	+	10	10	10	24.2	0.00298592	Q6P1A2	Q6P1A2	Lysophospholipid acyltransferase 5	LPCAT3
-0.52751	-0.345654	-1.29365	-0.377301	-0.365449	-0.313121	-1.13632	-0.763103	1.34967	1.3627	1.42762	0.982129	+	10	10	10	10.5	0	Q86YV5	Q86YV5	Tyrosine-protein kinase SgK223	SGK223
0.79964	-0.122452	0.458202	1.07288	0.404557	-0.578605	1.19013	1.24545	-1.0604	-0.940098	-1.71505	-0.754264	+	10	10	10	25.5	0.0088731	Q8ND56	Q8ND56	Protein LSM14 homolog A	LSM14A
0.409135	0.405374	-0.222412	0.899936	0.585913	0.416657	1.31181	0.875527	-0.722542	-0.916511	-0.88387	-2.15902	+	10	10	10	44.7	0.00212202	Q99426	Q99426	Tubulin-folding cofactor B	TBCB
-1.33834	-1.41922	-1.19898	-1.34516	0.853854	0.920122	0.959484	0.706575	0.604158	0.562952	0.46757	0.226998	+	10	10	10	31.4	0	Q99538	Q99538	Legumain	LGMN
0.52567	0.699348	0.540796	-0.27906	0.668435	1.75795	0.779853	-0.234357	-1.34523	-0.55802	-1.65049	-0.904897	+	10	8	8	33.8	0.00403426	Q99962	Q99962	Endophilin-A1	SH3GL2
0.898874	0.433121	0.9681	1.15876	0.322604	0.278786	0.178363	0.742818	-1.59634	-1.0899	-0.604918	-1.69027	+	10	10	10	69.5	9.09091e-05	Q9H910	Q9H910	Hematological and neurological expressed 1-like protein	HN1L
-1.12502	-0.987561	-1.14117	-0.758761	-0.474501	0.191138	0.180576	-0.49444	0.787042	0.595976	1.32891	1.89781	+	10	10	10	30.6	0.00035443	Q9HB90;Q9NQL2	Q9HB90;Q9NQL2	Ras-related GTP-binding protein C;Ras-related GTP-binding protein D	RRAGC;RRAGD
-0.182104	0.346142	1.35367	-0.0331481	0.970845	0.773083	0.895187	0.611233	-1.85943	-1.00708	-1.13567	-0.732729	+	10	7	7	38.7	0.00666423	Q9NQG5	Q9NQG5	Regulation of nuclear pre-mRNA domain-containing protein 1B	RPRD1B
0.397359	0.969584	0.509792	1.74105	0.470486	-0.570349	-0.070907	0.50641	-0.25514	-1.14068	-0.515322	-2.04228	+	10	10	10	42.2	0.00638519	Q9P016	Q9P016	Thymocyte nuclear protein 1	THYN1
1.12086	1.10133	0.547334	0.0901813	0.907833	0.963314	0.117515	-0.327557	-1.45186	-0.968112	-1.79133	-0.309514	+	10	10	10	33.5	0.00356923	Q9UHK6	Q9UHK6	Alpha-methylacyl-CoA racemase	AMACR
-1.17966	-1.19483	-1.35655	-1.02302	0.16953	0.507874	0.0513722	-0.190334	0.768443	0.848136	0.92459	1.67444	+	10	10	10	58.6	0	Q9ULC3	Q9ULC3	Ras-related protein Rab-23	RAB23
-1.15129	-0.721412	-1.08068	-1.13327	-0.444154	0.543147	-0.266	-0.306273	0.769172	1.10111	0.786301	1.90335	+	10	10	10	58.4	9.41176e-05	Q9Y2Q3	Q9Y2Q3	Glutathione S-transferase kappa 1	GSTK1
-0.716236	-0.795355	-0.714415	0.211614	-0.957879	-0.294906	-0.2827	-1.07808	1.19575	1.17392	2.04966	0.208625	+	11	11	11	32.7	0.00685714	O43159	O43159	Ribosomal RNA-processing protein 8	RRP8
0.744513	0.97246	0.406275	0.278789	0.894505	0.993861	0.392474	0.195798	-1.23188	-1.12156	-2.0729	-0.452324	+	11	11	11	29.2	0.00339229	O94888	O94888	UBX domain-containing protein 7	UBXN7
-0.380624	-0.773697	-0.337039	-0.0292857	-0.330453	-1.3882	0.427368	-1.58662	0.46902	1.32967	1.43794	1.16193	+	11	11	11	38.5	0.00971808	O95456	O95456	Proteasome assembly chaperone 1	PSMG1
-0.806585	-0.951662	-0.0210086	-1.09998	-0.706396	0.272401	-1.29921	-0.207371	1.24147	1.34099	0.910305	1.32704	+	11	11	11	25.3	0.00480493	O96005	O96005	Cleft lip and palate transmembrane protein 1	CLPTM1
0.348681	0.781487	0.948579	-0.674436	0.5009	1.25979	1.28558	-0.0760179	-1.63077	-0.529447	-1.21938	-0.994961	+	11	11	11	32	0.0087415	P09622	P09622	Dihydrolipoyl dehydrogenase, mitochondrial	DLD
0.850213	0.441808	0.499818	0.567762	0.599265	0.856047	0.734477	0.612432	-1.49417	-0.744338	-0.990569	-1.93274	+	11	9	9	34.5	0	P16401	P16401	Histone H1.5	HIST1H1B
-0.193797	-0.73566	-0.454382	-1.68486	-0.533754	0.514824	-0.514761	-0.5599	0.915204	0.479836	0.561763	2.20549	+	11	8	7	65.6	0.00915913	P18085	P18085	ADP-ribosylation factor 4	ARF4
-0.212312	0.531964	0.565203	1.34676	0.603816	-0.207781	1.09151	0.721901	-0.498816	-1.64642	-0.506233	-1.78959	+	11	11	11	18.9	0.00951586	P25098;P35626	P25098	Beta-adrenergic receptor kinase 1	ADRBK1
1.17156	1.47845	1.34703	-0.326372	0.053744	0.481821	-0.0403931	0.330703	-1.29044	-0.836209	-1.21587	-1.15402	+	11	7	7	35.6	0.00365939	P27361;P31152;Q16659	P27361	Mitogen-activated protein kinase 3	MAPK3
0.650484	0.606437	0.727769	0.905801	0.792951	0.29947	0.365134	0.857467	-1.36677	-0.965305	-1.02213	-1.8513	+	11	11	11	51.3	0	P45973	P45973	Chromobox protein homolog 5	CBX5
-0.451351	-0.442202	-0.650039	0.066581	-0.378807	-1.22232	-1.22191	-0.638832	1.65128	1.42057	0.662066	1.20496	+	11	11	11	42.1	0.000313364	P46734;P52564	P46734	Dual specificity mitogen-activated protein kinase kinase 3	MAP2K3
-0.995372	-1.13351	-0.800941	-1.28214	0.12442	-0.454238	0.799292	-0.507741	0.91407	1.65254	0.431431	1.25219	+	11	11	11	37.9	0.00130061	P49366	P49366	Deoxyhypusine synthase	DHPS
-0.106069	-0.694845	-1.38187	-0.539078	-0.437775	-0.578198	-0.169459	-1.05096	1.19845	1.47936	1.59932	0.681123	+	11	11	11	42	0.00056917	P51580	P51580	Thiopurine S-methyltransferase	TPMT
-0.524656	-0.523652	-0.975968	-1.75639	-0.382855	0.224069	0.199276	-0.369673	0.708782	0.0834642	1.77577	1.54184	+	11	11	11	38.5	0.00793031	P53004	P53004	Biliverdin reductase A	BLVRA
0.651343	0.776775	0.938174	0.700235	0.579152	0.420647	0.257383	0.635254	-1.18068	-0.964401	-0.589425	-2.22446	+	11	11	9	22.6	0.000352941	Q08209;P16298	Q08209	Serine/threonine-protein phosphatase 2B catalytic subunit alpha isoform	PPP3CA
0.96774	0.839828	0.578352	0.776981	-0.0645789	0.844047	0.498923	0.641607	-1.46436	-0.615507	-1.57404	-1.42899	+	11	11	9	23.3	9.87654e-05	Q14738	Q14738	Serine/threonine-protein phosphatase 2A 56 kDa regulatory subunit delta isoform	PPP2R5D
0.694473	0.421645	0.999187	1.15438	-0.0894947	0.45297	0.45627	0.538029	-1.13628	-0.20695	-1.10776	-2.17646	+	11	11	11	7.9	0.00225722	Q5T5P2	Q5T5P2	Sickle tail protein homolog	KIAA1217
-0.485338	-0.980809	-0.449917	-0.189895	-0.667138	-0.566864	-1.6873	0.168567	1.16575	1.27872	1.12394	1.29029	+	11	11	11	40.8	0.00299294	Q6RFH5	Q6RFH5	WD repeat-containing protein 74	WDR74
-0.225086	-1.10395	-1.56655	-1.03654	0.916136	-0.13411	-0.74388	-0.286135	1.44309	0.831183	0.707863	1.19798	+	11	11	11	18.4	0.00523866	Q86TB9	Q86TB9	Protein PAT1 homolog 1	PATL1
0.727148	0.353522	0.541855	1.47493	-0.506393	0.0943171	0.873949	1.09389	-1.4922	-1.25406	-0.823131	-1.08383	+	11	9	9	26.8	0.00347672	Q8WXI9	Q8WXI9	Transcriptional repressor p66-beta	GATAD2B
0.849132	0.517418	0.244925	1.62605	0.613121	0.604366	0.0638949	0.0636526	-1.09881	-0.311991	-1.25187	-1.9199	+	11	11	11	49.5	0.00201626	Q92597	Q92597	Protein NDRG1	NDRG1
-0.0264538	0.558277	0.782093	1.26008	-0.0284283	0.0202714	0.899151	1.21271	-1.80349	-1.12253	-1.15953	-0.592146	+	11	11	11	37.7	0.00214815	Q92820	Q92820	Gamma-glutamyl hydrolase	GGH
-1.05015	-0.970797	-0.963214	-1.19067	-0.540012	-0.221196	-0.280465	0.351021	1.2155	1.23238	1.48103	0.936571	+	11	11	11	26.7	0	Q96KC8	Q96KC8	DnaJ homolog subfamily C member 1	DNAJC1
1.09978	0.419197	0.822008	-0.133999	0.837316	1.14163	0.478613	-0.0130715	-0.626303	-1.32987	-2.01635	-0.678943	+	11	11	11	19.4	0.00245293	Q9C0D3	Q9C0D3	Protein zyg-11 homolog B	ZYG11B
-0.853814	-0.719261	-0.483015	-1.19466	-0.581981	-0.106681	-0.625871	-0.425883	1.27428	0.726431	0.972218	2.01824	+	11	11	11	66	0.000564706	Q9NP72	Q9NP72	Ras-related protein Rab-18	RAB18
-0.938645	-0.479875	-0.639348	-0.352335	-0.859142	-0.111454	-0.688891	-0.674528	1.49638	1.44684	-0.0272276	1.82823	+	11	11	11	32.3	0.00526772	Q9NQ55	Q9NQ55	Suppressor of SWI4 1 homolog	PPAN
-1.19595	-0.866331	-0.298408	-2.00353	0.373241	0.0637254	-0.0945634	0.115494	0.715426	1.53276	0.432555	1.22558	+	12	12	12	31.9	0.00803472	A0AV96;Q8TBY0;Q9NQ94	A0AV96	RNA-binding protein 47	RBM47
-1.03186	-0.945838	-1.07623	-1.00775	-0.3284	-0.327284	-0.0157482	-0.336587	1.1834	1.18827	1.14139	1.55664	+	12	12	10	70.2	0	O00194	O00194	Ras-related protein Rab-27B	RAB27B
-0.364922	-0.356627	-0.692936	-0.059014	-0.951203	-0.487801	-1.5214	-0.596726	1.33379	0.967445	1.32753	1.40187	+	12	12	12	64.6	0.000148148	O15498	O15498	Synaptobrevin homolog YKT6	YKT6
-1.20635	-1.4773	-1.21144	-1.17406	0.298978	0.137296	0.206963	0.29149	0.979807	1.01782	1.04242	1.09437	+	12	12	6	44.3	0	P10321;P30511	P10321	HLA class I histocompatibility antigen, Cw-7 alpha chain	HLA-C
0.777045	0.34417	0.621945	0.711964	0.63946	1.4271	0.137979	0.277282	-0.84147	-1.69235	-1.63914	-0.763985	+	12	12	9	33.6	0.003379	P10644	P10644	cAMP-dependent protein kinase type I-alpha regulatory subunit;cAMP-dependent protein kinase type I-alpha regulatory subunit, N-terminally processed	PRKAR1A
-0.931312	-0.832007	-0.911321	-1.38877	0.379392	0.372126	-0.19438	-0.241319	-0.35374	1.24826	0.902376	1.9507	+	12	12	12	61	0.00793007	P28066	P28066	Proteasome subunit alpha type-5	PSMA5
-0.943273	-1.20675	-0.920952	-0.917596	-0.260929	-0.309766	-0.311651	-0.143999	0.720818	1.49698	1.32973	1.46738	+	12	12	12	44.4	0	P29218	P29218	Inositol monophosphatase 1	IMPA1
0.217906	-0.333332	-0.0116603	-0.115895	-0.628457	-0.781565	-2.26757	-0.255763	1.33489	0.952868	0.67833	1.21025	+	12	12	12	39.8	0.00117264	P32929	P32929	Cystathionine gamma-lyase	CTH
-0.397666	0.0576383	0.215169	0.246988	0.501707	1.64657	0.909849	0.821489	-0.067113	-1.93299	-1.51142	-0.490221	+	12	12	12	54	0.00652206	P33316	P33316	Deoxyuridine 5-triphosphate nucleotidohydrolase, mitochondrial	DUT
0.825991	0.910847	-0.00625419	0.316002	-0.297768	1.4307	0.648893	0.453393	-1.07053	-1.54862	-1.75315	0.0905044	+	12	12	12	28.2	0.00871672	P43405;P43403;Q8NFD2	P43405	Tyrosine-protein kinase SYK	SYK
1.08907	1.2321	0.963092	0.704693	0.654745	0.206576	0.193968	-0.625105	-1.14676	-0.250844	-1.39002	-1.63151	+	12	12	12	6.9	0.00106667	P46100	P46100	Transcriptional regulator ATRX	ATRX
0.949289	0.561003	0.642363	0.756259	-0.205931	-0.143715	0.422229	1.18214	-2.25496	-0.301985	-0.214267	-1.39242	+	12	12	12	20.9	0.00824138	P52306	P52306	Rap1 GTPase-GDP dissociation stimulator 1	RAP1GDS1
0.191489	0.416486	0.743264	0.86918	0.995177	0.904437	0.275272	0.52625	-0.335803	-1.56136	-1.19853	-1.82587	+	12	12	12	28.5	0.00414468	P55809;Q9BYC2	P55809	Succinyl-CoA:3-ketoacid coenzyme A transferase 1, mitochondrial	OXCT1
-1.37818	-0.908596	-0.610827	-0.49299	1.17982	0.818133	1.91679	0.970377	-0.710607	0.0545772	-0.666611	-0.171891	+	12	12	12	24.6	0.000321429	P61764	P61764	Syntaxin-binding protein 1	STXBP1
0.313274	0.879028	0.924078	0.93288	0.298173	0.359035	0.425963	0.686749	-0.727698	-1.48249	-0.466831	-2.14216	+	12	12	12	17.2	0.000811388	P98194	P98194	Calcium-transporting ATPase type 2C member 1	ATP2C1
0.0998769	0.41142	0.686884	0.543285	0.650734	1.12211	1.01518	0.299489	-1.15097	-1.20542	-2.07781	-0.394779	+	12	12	12	35.9	0.0014209	Q86TX2;P49753	Q86TX2;P49753	Acyl-coenzyme A thioesterase 1;Acyl-coenzyme A thioesterase 2, mitochondrial	ACOT1;ACOT2
-0.933863	-1.66579	-0.784462	-0.744711	1.46461	0.427929	0.684362	1.40127	-0.397043	0.704732	0.536442	-0.693479	+	12	12	12	33.4	0.00145562	Q8NBJ4	Q8NBJ4	Golgi membrane protein 1	GOLM1
0.964975	1.00955	1.34571	1.02691	0.302352	0.306114	-0.273746	-0.450119	-1.73479	-0.639986	-1.46617	-0.390802	+	12	12	10	33	0.00144048	Q92783	Q92783	Signal transducing adapter molecule 1	STAM
0.93987	1.16855	0.667432	0.626125	0.28999	0.665672	0.201541	0.311017	-0.670461	-1.22501	-0.826138	-2.14858	+	12	12	12	9.4	0.000271845	Q96T23	Q96T23	Remodeling and spacing factor 1	RSF1
0.212853	0.974411	0.0141144	1.49697	0.19744	0.290613	0.641378	0.713051	-0.861268	-0.630926	-0.840978	-2.20766	+	12	12	12	28.1	0.00347439	Q9BQG2	Q9BQG2	Peroxisomal NADH pyrophosphatase NUDT12	NUDT12
-0.934734	-1.03631	-1.16024	-0.616737	0.110213	-0.554223	-0.148893	0.095472	0.309654	1.32079	2.23371	0.381309	+	12	12	12	43	0.00373102	Q9NX46	Q9NX46	Poly(ADP-ribose) glycohydrolase ARH3	ADPRHL2
1.74862	0.486095	1.09037	0.914794	0.0102726	-0.475903	0.115473	0.499904	-1.00138	-1.45229	-0.648133	-1.28783	+	12	12	12	18.3	0.000575875	Q9UPW6;Q01826	Q9UPW6	DNA-binding protein SATB2	SATB2
0.409977	-0.181501	0.494743	-0.415007	1.47386	0.752936	0.460117	1.41845	-1.22822	-1.01983	-0.570038	-1.59548	+	12	12	12	15	0.00570881	Q9Y4C2	Q9Y4C2	TRPM8 channel-associated factor 1	TCAF1
0.392011	0.568857	0.81394	1.38528	-0.422282	0.513653	0.598075	0.749385	-1.0721	-0.877013	-0.566438	-2.08336	+	13	13	12	11	0.00247525	O60885;Q15059	O60885	Bromodomain-containing protein 4	BRD4
-1.68557	-0.520539	-0.622809	-0.657176	-0.0146107	-0.716762	-0.28174	-0.236522	1.26473	1.14825	1.7951	0.527648	+	13	13	13	63	0.0010604	O95816	O95816	BAG family molecular chaperone regulator 2	BAG2
-0.229835	-0.660726	-1.43114	0.0316157	0.146138	-0.712329	-1.41235	-0.424	1.19231	0.763923	1.30093	1.43548	+	13	13	13	53.8	0.0097351	P13984	P13984	General transcription factor IIF subunit 2	GTF2F2
-0.604495	-0.646346	-0.623178	-0.921862	-0.719039	-0.789364	-0.480437	-0.435047	1.21521	1.11618	0.93209	1.95629	+	13	13	11	61.4	0	P16152	P16152	Carbonyl reductase [NADPH] 1	CBR1
0.55535	0.635716	0.853427	1.08634	0.401613	-0.0222927	0.739187	0.858395	-1.41376	-1.23444	-0.790046	-1.6695	+	13	13	13	44	0	P17931	P17931	Galectin-3	LGALS3
-0.489749	-0.986588	-1.51036	-0.648456	-0.0229717	-0.26772	-0.635693	-0.451829	1.09318	1.28687	1.52447	1.10885	+	13	13	12	19.6	0	P29317	P29317	Ephrin type-A receptor 2	EPHA2
0.627356	0.756316	0.540844	0.908647	0.115781	0.633433	0.609955	0.724137	-1.46576	-0.649416	-0.655197	-2.14609	+	13	13	13	36.6	0.000460905	P45954	P45954	Short/branched chain specific acyl-CoA dehydrogenase, mitochondrial	ACADSB
0.769837	-0.0799126	1.40898	-0.418174	0.644016	1.09029	0.634088	0.418608	-1.92093	-1.22133	-0.660028	-0.665451	+	13	13	13	7.1	0.00477339	P50748	P50748	Kinetochore-associated protein 1	KNTC1
-1.20577	-0.887837	-1.10011	-1.91065	0.284457	0.697078	0.677747	0.167529	0.688874	0.989549	0.564603	1.03453	+	13	13	13	20.9	0	P52630	P52630	Signal transducer and activator of transcription 2	STAT2
0.534913	0.775955	0.592493	0.993916	-0.634054	1.2215	0.219275	0.860286	-1.20965	-1.87062	-0.858073	-0.625946	+	13	13	13	20.5	0.00278385	Q15003	Q15003	Condensin complex subunit 2	NCAPH
0.553745	0.414859	1.00385	0.930677	0.619239	0.321383	0.289702	0.72343	-0.893337	-0.444194	-1.33242	-2.18693	+	13	13	13	43.6	0.000785714	Q15018	Q15018	BRISC complex subunit Abro1	FAM175B
1.18101	1.23672	0.870914	1.34509	-0.188286	-0.348775	-0.286772	0.271309	-1.89177	-0.808404	-0.623016	-0.758021	+	13	13	13	35.4	5.7554e-05	Q53EL6	Q53EL6	Programmed cell death protein 4	PDCD4
-1.39994	-0.30468	-0.101585	-0.263686	-0.628718	-0.586003	-1.44646	0.0296824	0.904547	1.30104	1.70081	0.794986	+	13	13	13	17.7	0.00423779	Q5JSH3	Q5JSH3	WD repeat-containing protein 44	WDR44
0.183677	0.713718	0.091103	0.305459	0.685823	1.015	1.02992	0.404617	-0.744712	-1.18334	-0.122091	-2.37917	+	13	13	13	10.3	0.0032761	Q6DT37	Q6DT37	Serine/threonine-protein kinase MRCK gamma	CDC42BPG
-1.2726	-1.14672	-0.604371	0.2574	-0.500163	-0.960865	-0.468968	-0.115015	0.990144	0.974567	1.77381	1.07279	+	13	13	13	35.5	0.00235476	Q6PIU2	Q6PIU2	Neutral cholesterol ester hydrolase 1	NCEH1
0.489183	-0.201092	0.14701	1.26868	0.0383506	0.722637	1.49694	0.757617	-1.18986	-1.10416	-0.917135	-1.50816	+	13	13	13	41.6	0.00153216	Q6YN16	Q6YN16	Hydroxysteroid dehydrogenase-like protein 2	HSDL2
0.955675	0.687101	0.617698	1.42409	0.523085	0.241272	0.0654889	0.380112	-1.06463	-1.03907	-0.840003	-1.95082	+	13	13	11	39.9	5.71429e-05	Q7Z5L9	Q7Z5L9	Interferon regulatory factor 2-binding protein 2	IRF2BP2
0.874965	0.67404	0.970909	0.597581	0.650924	0.360021	0.230413	0.546281	-2.11869	-1.21431	-1.21984	-0.352297	+	13	13	13	23.7	0.000349345	Q8N392	Q8N392	Rho GTPase-activating protein 18	ARHGAP18
0.357801	0.772069	1.0799	0.795523	0.165352	-0.449206	0.518691	1.19464	-0.716034	-1.25387	-0.387208	-2.07766	+	13	13	13	20.6	0.00874276	Q92609	Q92609	TBC1 domain family member 5	TBC1D5
0.47019	0.714249	0.329122	0.624385	0.692255	1.25641	0.538317	0.602211	-1.11445	-1.666	-1.38093	-1.06575	+	13	13	13	50.3	0	Q96KB5	Q96KB5	Lymphokine-activated killer T-cell-originated protein kinase	PBK
0.459637	0.392111	0.53532	1.82576	0.418288	0.916852	0.284765	-0.101797	-1.26216	-1.60619	-0.946404	-0.916189	+	13	13	13	28.6	0.00670054	Q96S55	Q96S55	ATPase WRNIP1	WRNIP1
-0.544832	-0.641261	-0.49429	-0.31966	-1.00263	-0.174816	-0.439574	-1.19912	1.38988	1.82022	1.41287	0.19322	+	13	13	13	30.2	0.000768116	Q96SQ9	Q96SQ9	Cytochrome P450 2S1	CYP2S1
0.113576	0.710947	0.458195	1.1904	0.370108	0.593155	0.732333	0.723693	-1.06678	-0.876469	-0.749726	-2.19943	+	13	13	13	59.9	0.000344828	Q99436	Q99436	Proteasome subunit beta type-7	PSMB7
-1.42339	-1.36481	-1.27315	-1.19973	0.430838	0.226029	0.570548	0.44953	0.851662	1.03966	1.00075	0.692067	+	13	13	13	35.6	0	Q9BQE5	Q9BQE5	Apolipoprotein L2	APOL2
-0.720663	-0.694609	-0.801192	-0.203992	-0.205436	-1.11996	-1.18902	0.0431533	0.65757	1.33445	1.14553	1.75416	+	13	13	8	59.1	0.00119614	Q9NR31	Q9NR31	GTP-binding protein SAR1a	SAR1A
-0.605427	-1.31563	-0.392478	-1.16759	-0.386786	0.103382	-0.560717	-0.472541	0.815353	1.01736	0.938677	2.0264	+	13	13	13	51	0.00228571	Q9Y394	Q9Y394	Dehydrogenase/reductase SDR family member 7	DHRS7
0.672031	0.726398	1.00897	0.15156	0.574943	1.20478	0.412628	0.170137	-1.17209	-1.57121	-1.7151	-0.463052	+	13	13	13	23	8.93855e-05	Q9Y5Y6	Q9Y5Y6	Suppressor of tumorigenicity 14 protein	ST14
-0.512825	-0.330563	-0.341292	-1.58241	-0.311566	0.348349	-0.791513	-0.931102	1.05866	1.06321	0.350875	1.98017	+	14	14	14	34.9	0.00347321	O75312	O75312	Zinc finger protein ZPR1	ZPR1
-1.14021	-1.21374	-1.17287	-0.735439	0.145145	-0.224914	-0.411248	0.0766458	0.525422	1.4347	1.21773	1.49878	+	14	14	14	72.1	0	P02794	P02794	Ferritin heavy chain;Ferritin heavy chain, N-terminally processed	FTH1
-0.911977	-0.641666	-1.44442	-0.837038	-0.67709	0.368034	-0.463187	0.105611	1.13783	1.87145	0.400314	1.09214	+	14	14	13	13.3	0.00957333	P08581;Q9H3Y6;P42685	P08581	Hepatocyte growth factor receptor	MET
0.718495	0.352169	0.839387	0.604452	0.702411	1.26359	-0.283514	0.74386	-1.10253	-1.01277	-1.00478	-1.82077	+	14	5	5	43.7	8.21918e-05	P16403	P16403	Histone H1.2	HIST1H1C
0.121888	0.892969	0.992055	1.09581	0.640534	-0.0360042	0.380541	0.92028	-1.0212	-1.7307	-1.21789	-1.03829	+	14	14	11	63.1	0.000130435	P16949;Q9H169	P16949	Stathmin	STMN1
1.22336	0.699816	0.650759	0.846065	0.353162	0.725521	-0.297654	0.343023	-1.59157	-1.81349	-1.09222	-0.0467792	+	14	14	14	21.4	0.00153666	P18858	P18858	DNA ligase 1	LIG1
-0.884184	-0.453476	-0.538875	-0.800014	-0.18884	-0.706752	-1.02669	-0.392167	0.54188	1.4254	1.98213	1.04158	+	14	14	7	62	0.00145882	P20340;Q14964	P20340	Ras-related protein Rab-6A	RAB6A
0.860696	0.597012	0.996383	1.00639	0.540475	0.221918	0.216809	0.617262	-1.40854	-1.38178	-0.556387	-1.71025	+	14	14	14	42.1	0.000848057	P39748;CON__ENSEMBL:ENSBTAP00000007350;CON__P01030	P39748	Flap endonuclease 1	FEN1
-0.988972	-0.814683	-1.07695	-0.559595	-0.599355	-0.258334	-0.181764	-0.151274	0.922388	0.290019	1.1501	2.26842	+	14	14	10	73.4	0.00171268	P46926	P46926	Glucosamine-6-phosphate isomerase 1	GNPDA1
0.767533	0.352866	0.349987	1.22343	0.54027	0.188922	0.631746	0.550871	-1.50169	-1.35681	-1.87724	0.130112	+	14	14	14	37.4	0.0051746	P52292	P52292	Importin subunit alpha-1	KPNA2
0.69685	1.08387	0.580497	0.847315	0.208501	1.04778	0.320944	0.149373	-0.844828	-0.947392	-1.08779	-2.05512	+	14	14	13	8.2	0.000324324	Q13459	Q13459	Unconventional myosin-IXb	MYO9B
0.853854	1.17618	0.196697	0.11364	0.706066	0.706405	1.03238	0.0379684	-1.57117	-1.20679	-1.63692	-0.408314	+	14	10	10	36.7	0.000646617	Q13547	Q13547	Histone deacetylase 1	HDAC1
1.34683	0.997478	0.536017	0.915154	-0.214085	0.744799	-0.241653	0.313969	-1.18767	-1.87332	-1.16594	-0.17158	+	14	14	14	36.6	0.00227676	Q13884	Q13884	Beta-1-syntrophin	SNTB1
0.39081	0.113172	0.321936	0.457641	0.674431	1.32906	0.902107	0.623686	-0.370069	-1.5766	-1.8616	-1.00458	+	14	14	14	14.7	0.000149733	Q68CZ2;Q63HR2;Q9HBL0	Q68CZ2	Tensin-3	TNS3
0.314339	0.194573	0.662698	0.612343	1.12138	0.229114	1.32357	0.540133	-1.82357	-0.993252	-1.04291	-1.13843	+	14	14	14	42.3	0.000566929	Q969G3	Q969G3	SWI/SNF-related matrix-associated actin-dependent regulator of chromatin subfamily E member 1	SMARCE1
-0.423932	-1.61706	-1.40213	-1.11981	0.535017	-0.0417311	-0.116011	0.0662146	0.737004	1.49892	1.18249	0.701013	+	14	14	14	25.3	0	Q96CV9	Q96CV9	Optineurin	OPTN
-2.13432	-1.00434	-1.19835	-0.787704	0.838262	0.536557	0.557334	0.5349	0.624141	0.610183	0.80477	0.618566	+	14	14	14	26.2	0	Q9Y5A7	Q9Y5A7	NEDD8 ultimate buster 1	NUB1
-0.29493	-0.613952	-0.566431	-0.714202	-0.959358	-0.590806	-1.07194	-0.448766	1.09362	1.2489	1.64939	1.26848	+	14	14	14	56.5	0	Q9Y5M8	Q9Y5M8	Signal recognition particle receptor subunit beta	SRPRB
-0.0389516	-0.238807	-0.73824	-1.63956	-0.654786	0.150384	-0.235595	-1.18247	1.51168	1.20362	0.522441	1.34029	+	15	15	15	28.7	0.00486531	O14975	O14975	Very long-chain acyl-CoA synthetase	SLC27A2
-0.790035	-1.44922	-0.873521	-1.12011	-0.730198	0.22273	0.150976	0.101189	1.36211	0.634929	1.62022	0.870919	+	15	15	15	34.2	0.00107641	O15270	O15270	Serine palmitoyltransferase 2	SPTLC2
0.938691	0.402234	0.61728	0.428153	0.362369	1.16591	0.251375	0.61595	-1.26759	-1.92681	-1.45707	-0.130492	+	15	15	13	60.9	0.00245844	P06493	P06493	Cyclin-dependent kinase 1	CDK1
0.782432	0.397464	0.186315	0.943906	1.03179	0.75965	0.193636	0.770508	-0.974699	-1.27752	-0.911079	-1.90241	+	15	15	6	42.9	7.64331e-05	P10412;Q02539;P22492	P10412	Histone H1.4	HIST1H1E
-1.18849	-1.31396	-1.42844	-1.17338	0.194262	0.164706	0.257317	0.473072	1.036	0.924974	1.18611	0.867831	+	15	15	15	38.3	0	P19474	P19474	E3 ubiquitin-protein ligase TRIM21	TRIM21
-1.51842	-0.849525	-1.56782	-1.00342	0.424318	0.0722018	0.863135	0.389405	0.703732	0.210151	0.753541	1.52271	+	15	15	15	60.9	0.00242857	P25789	P25789	Proteasome subunit alpha type-4	PSMA4
0.859342	0.886922	1.32572	-0.272191	0.341451	0.627229	0.296637	0.839026	-1.01018	-1.35611	-1.63051	-0.907338	+	15	15	13	46	7.5e-05	P31350	P31350	Ribonucleoside-diphosphate reductase subunit M2	RRM2
-1.14604	-0.95378	-0.623451	-0.470253	-1.11627	-0.53139	-0.245105	0.0681309	1.22004	1.35878	1.58294	0.856408	+	15	14	13	48.4	0.00022335	P50453	P50453	Serpin B9	SERPINB9
-0.737746	0.354331	0.0432407	0.204823	-1.05383	-0.937802	-1.34839	-1.09461	1.17665	0.958425	1.29664	1.13826	+	15	15	15	26.9	9.35673e-05	P56945	P56945	Breast cancer anti-estrogen resistance protein 1	BCAR1
-1.04935	-1.16018	-1.0241	-1.92037	0.534555	0.957915	0.423805	0.426721	0.959407	0.612901	0.312871	0.925834	+	15	15	15	34.2	0	Q08380	Q08380	Galectin-3-binding protein	LGALS3BP
-0.759824	-0.765302	-0.627884	-0.72156	-0.413143	-0.714293	-0.443284	-0.434974	0.0919037	1.82487	1.23099	1.7325	+	15	15	15	35.7	0.00273986	Q6XQN6	Q6XQN6	Nicotinate phosphoribosyltransferase	NAPRT
0.922752	0.45176	0.232504	0.97883	-0.553797	1.36835	0.399088	0.829146	-1.11812	-1.6687	-1.21718	-0.624634	+	15	15	15	14.2	0.00485072	Q7Z3K3	Q7Z3K3	Pogo transposable element with ZNF domain	POGZ
1.37013	1.04425	0.476126	0.927591	0.411848	0.898491	-0.00633575	-0.415914	-1.59378	-1.14307	-0.916242	-1.05309	+	15	15	15	19.9	0.00162069	Q8N5C6	Q8N5C6	S1 RNA-binding domain-containing protein 1	SRBD1
1.0332	0.570085	0.936905	0.086453	0.518482	0.89208	0.823193	0.251348	-1.37516	-1.69508	-0.835608	-1.2059	+	15	15	15	26.2	0.000340426	Q92544	Q92544	Transmembrane 9 superfamily member 4	TM9SF4
0.0714714	-0.0683768	0.779316	0.995096	0.391002	1.08171	0.457705	0.758866	-0.380421	-0.606643	-1.14098	-2.33875	+	15	15	15	21.2	0.00668841	Q96EK7	Q96EK7	Constitutive coactivator of peroxisome proliferator-activated receptor gamma	FAM120B
0.698701	0.730782	0.629528	-0.247833	0.649893	1.2668	0.805088	-0.129851	-0.958194	-1.00667	-2.1999	-0.238344	+	15	15	15	18.7	0.0033713	Q9BPX3	Q9BPX3	Condensin complex subunit 3	NCAPG
-0.323942	-0.714269	-1.15352	0.0105287	-1.32918	-0.700254	-0.600845	0.271561	0.501139	0.887063	1.99874	1.15297	+	15	15	15	56.2	0.00625235	Q9BUP3	Q9BUP3	Oxidoreductase HTATIP2	HTATIP2
1.01964	0.599809	0.691571	0.0293652	0.561155	1.22181	0.152528	0.799051	-0.944192	-1.25082	-1.28349	-1.59642	+	15	15	15	20.3	0.000273171	Q9NRZ9	Q9NRZ9	Lymphoid-specific helicase	HELLS
0.180879	-0.833218	-0.581234	0.276948	-0.667095	-1.29042	-1.29427	-0.217207	0.228433	1.13922	1.51475	1.54321	+	15	15	15	26.4	0.0045929	Q9UJV9	Q9UJV9	Probable ATP-dependent RNA helicase DDX41	DDX41
0.59607	0.576239	1.0451	0.104375	0.39859	0.920344	0.158149	0.52276	-0.580548	-0.866897	-2.59604	-0.278144	+	16	16	16	20.1	0.00638817	P06756	P06756	Integrin alpha-V;Integrin alpha-V heavy chain;Integrin alpha-V light chain	ITGAV
1.45717	0.655803	0.499975	0.942473	0.077642	-0.0233917	0.166397	1.10092	-1.07822	-1.11438	-1.17684	-1.50755	+	16	16	16	46.6	0.00139394	P22830	P22830	Ferrochelatase, mitochondrial	FECH
-1.18572	-1.24694	-1.06019	-1.17307	0.0903624	0.0267297	0.0395629	-0.154744	1.2578	1.28391	1.16638	0.955926	+	16	16	11	19.5	0	P23497	P23497	Nuclear autoantigen Sp-100	SP100
-0.775991	-0.875004	-0.573863	-0.73309	-0.617219	-0.434535	-1.11669	0.0773465	1.23569	0.692537	1.37819	1.74264	+	16	16	16	31.7	0.00154651	P35269	P35269	General transcription factor IIF subunit 1	GTF2F1
-0.961296	-0.457927	-0.575774	-0.953623	-0.870597	-0.223836	-0.461936	-0.479324	1.01622	0.820527	0.976048	2.17152	+	16	16	16	41	5.55556e-05	P37268	P37268	Squalene synthase	FDFT1
-0.378677	-0.288962	-1.06244	-0.526857	-0.975742	-0.372715	-1.23539	-0.0848398	0.997612	0.678416	1.56583	1.68377	+	16	16	16	29.4	0.00167045	P48506	P48506	Glutamate--cysteine ligase catalytic subunit	GCLC
0.632737	0.843031	0.720741	0.459257	-0.13597	0.845087	1.39626	-0.13108	-1.35414	-1.23495	-1.73378	-0.307182	+	16	16	16	29.9	0.00189071	P49959	P49959	Double-strand break repair protein MRE11A	MRE11A
-0.994371	-1.01833	-1.18777	-0.704675	0.325383	-0.892282	-0.103967	-0.024351	0.449856	1.53675	1.6015	1.01225	+	16	16	16	78.5	9.58084e-05	P62760;Q9UM19	P62760	Visinin-like protein 1	VSNL1
-0.583268	-0.687925	-0.252956	-1.19822	-1.37735	-0.475217	0.14144	-0.50096	1.20602	1.09716	1.02159	1.60968	+	16	16	16	47.4	0.00323721	P63151;Q66LE6;Q00005;Q9Y2T4	P63151	Serine/threonine-protein phosphatase 2A 55 kDa regulatory subunit B alpha isoform	PPP2R2A
-0.750067	-0.780524	-0.36458	-0.709256	1.16375	1.41055	1.64068	0.921807	-0.445819	-0.0520878	-1.15093	-0.883524	+	16	16	16	40.6	0.000334802	Q02818	Q02818	Nucleobindin-1	NUCB1
0.646423	0.781087	1.12841	0.732725	0.142217	0.51973	0.695142	0.560057	-1.69797	-1.25571	-1.32441	-0.927693	+	16	15	13	29.7	0	Q13330	Q13330	Metastasis-associated protein MTA1	MTA1
-0.447539	-0.416261	-0.217399	-0.489042	-0.697482	-0.977624	-1.21106	-0.753011	1.21498	1.13178	1.50051	1.36215	+	16	16	16	59.3	0	Q13501	Q13501	Sequestosome-1	SQSTM1
0.746211	-0.314154	0.908572	0.67065	0.450554	0.612695	1.15804	0.371553	-0.0865903	-1.68664	-1.69158	-1.13931	+	16	16	16	14.3	0.00495122	Q14676	Q14676	Mediator of DNA damage checkpoint protein 1	MDC1
0.317805	0.323471	0.919303	0.0355779	1.22783	0.565848	0.445979	0.684931	-2.27688	-0.674554	-0.245397	-1.32392	+	16	13	13	31.7	0.00982237	Q9NSK0;Q6P597	Q9NSK0	Kinesin light chain 4	KLC4
0.676448	0.475329	0.87263	0.611936	0.516878	1.0662	0.359589	0.460051	-1.51802	-1.72592	-1.41777	-0.377354	+	16	16	16	28.9	9.30233e-05	Q9UKG1	Q9UKG1	DCC-interacting protein 13-alpha	APPL1
0.510493	0.643331	0.55659	0.821581	0.784067	0.280466	0.944207	0.523207	-2.11784	-1.20608	-0.989049	-0.750977	+	17	17	17	35.2	0.00120513	O43278	O43278	Kunitz-type protease inhibitor 1	SPINT1
0.645153	0.782467	0.843647	0.670633	0.486196	0.720349	0.487898	0.662009	-1.09033	-1.68163	-1.5551	-0.971293	+	17	17	17	74.1	0	P04792	P04792	Heat shock protein beta-1	HSPB1
0.613234	0.0341058	0.949866	0.873454	0.179652	0.748882	0.235884	0.900292	-0.676654	-0.905984	-0.511906	-2.44083	+	17	11	11	61	0.00335927	P16989	P16989	Y-box-binding protein 3	YBX3
0.405534	1.07746	0.649331	1.34821	0.468348	-0.691541	0.440911	0.941309	-1.48911	-1.00483	-0.819568	-1.32606	+	17	17	17	59.1	0.00178151	P21266;P46439;P28161	P21266	Glutathione S-transferase Mu 3	GSTM3
0.984705	0.509679	0.535878	-0.301148	0.723538	0.566861	1.52801	0.131469	-1.10152	-0.534824	-1.33757	-1.70509	+	17	17	17	44.4	0.0052681	P22570	P22570	NADPH:adrenodoxin oxidoreductase, mitochondrial	FDXR
-0.913811	-0.889532	-0.85259	-0.994394	-0.502918	0.155141	-0.216374	-0.782707	1.53324	0.848008	0.968853	1.64708	+	17	17	17	41.7	0.000446281	P30419;O60551	P30419	Glycylpeptide N-tetradecanoyltransferase 1	NMT1
0.650644	0.869127	0.472585	1.33722	0.871774	0.523445	-0.0637843	0.447752	-1.16455	-1.18716	-1.42877	-1.32828	+	17	17	10	54.6	0.00212766	P31943	P31943	Heterogeneous nuclear ribonucleoprotein H;Heterogeneous nuclear ribonucleoprotein H, N-terminally processed	HNRNPH1
-0.707962	-0.37386	-1.1957	0.0206769	-0.944807	-0.761264	-1.06002	0.115044	0.852267	1.08835	1.54117	1.4261	+	17	17	17	66	0.00568138	P45880	P45880	Voltage-dependent anion-selective channel protein 2	VDAC2
1.36673	0.595308	0.523417	0.757098	0.646921	0.617382	0.0457068	0.244222	-0.584286	-1.95023	-1.55856	-0.703713	+	17	17	17	45.9	0.00329954	P49821	P49821	NADH dehydrogenase [ubiquinone] flavoprotein 1, mitochondrial	NDUFV1
0.845073	0.565843	0.736938	0.384967	0.653779	0.671201	0.707984	0.762555	-1.60208	-1.45596	-1.29344	-0.976853	+	17	17	17	41.2	0	P50895	P50895	Basal cell adhesion molecule	BCAM
0.208834	-0.60635	-0.400335	-0.299733	-1.21306	-1.0561	-1.10163	-0.393769	0.961005	1.21401	1.77683	0.910293	+	17	17	17	25.2	0.000351464	Q00653	Q00653	Nuclear factor NF-kappa-B p100 subunit;Nuclear factor NF-kappa-B p52 subunit	NFKB2
-0.262157	-0.292912	-1.46068	-1.68229	1.39839	1.19674	1.36206	0.332729	-0.400288	-0.195439	-0.404152	0.408005	+	17	17	17	44.7	0.00636735	Q13418	Q13418	Integrin-linked protein kinase	ILK
0.0200997	-0.12198	-0.173147	0.0480559	-1.18153	-0.801097	-1.32988	-1.14164	1.10824	0.897074	0.998899	1.6769	+	17	17	17	40.6	0	Q16850	Q16850	Lanosterol 14-alpha demethylase	CYP51A1
0.769808	1.04981	0.47067	0.63465	0.615682	0.259485	0.818442	0.694507	-1.22914	-1.39765	-1.27174	-1.41452	+	17	17	17	27.2	0	Q3YEC7	Q3YEC7	Rab-like protein 6	RABL6
0.779411	0.250245	0.274055	0.852282	0.775545	1.16862	0.332494	0.726356	-1.19735	-0.949745	-1.34525	-1.66666	+	17	17	17	31.8	9.1954e-05	Q5SSJ5	Q5SSJ5	Heterochromatin protein 1-binding protein 3	HP1BP3
1.72957	0.346242	-0.00377957	1.32436	0.227971	0.188244	-0.0168884	0.721597	-0.746022	-0.936977	-1.22326	-1.61106	+	17	17	16	24.3	0.00404264	Q5VTR2	Q5VTR2	E3 ubiquitin-protein ligase BRE1A	RNF20
0.858938	1.04091	0.9919	1.06835	0.0444225	0.268241	0.222709	0.488955	-1.79388	-1.00325	-0.900954	-1.28633	+	17	17	17	26	5.67376e-05	Q8IYQ7	Q8IYQ7	Threonine synthase-like 1	THNSL1
-0.838668	-0.984375	-0.933603	-1.99215	0.316127	1.51191	0.908147	0.303417	0.454294	0.537236	-0.106048	0.823711	+	17	17	17	12.1	0.000623574	Q8IZH2	Q8IZH2	5-3 exoribonuclease 1	XRN1
-1.25085	-1.68409	-1.2784	-0.676209	0.338949	-0.148417	0.195222	0.557679	0.862235	1.07999	1.22997	0.773922	+	17	17	17	34	0	Q8IZW8	Q8IZW8	Tensin-4	TNS4
0.712627	0.729271	0.999384	0.923472	0.616862	0.392914	0.2411	-0.0401659	-0.0251148	-2.12129	-1.39265	-1.03641	+	17	17	15	35.3	0.00740035	Q92804	Q92804	TATA-binding protein-associated factor 2N	TAF15
0.595384	0.524784	0.573443	0.985679	0.368457	1.09716	0.956307	0.0490883	-0.925323	-1.45167	-1.43179	-1.34152	+	17	17	17	23.3	8.05369e-05	Q9BXW6	Q9BXW6	Oxysterol-binding protein-related protein 1	OSBPL1A
-0.408807	-1.10719	-1.44016	-1.74917	0.17056	1.05914	0.206784	-0.0631549	1.36738	0.607748	0.437483	0.919385	+	17	17	17	21.6	0.0015277	Q9HCE1	Q9HCE1	Putative helicase MOV-10	MOV10
-0.185966	-0.731624	-0.648782	-0.792756	-1.12084	-0.138338	-0.652054	-0.793598	1.07441	0.875648	1.18205	1.93184	+	17	17	17	38.5	0.000328767	Q9P0J1	Q9P0J1	[Pyruvate dehydrogenase [acetyl-transferring]]-phosphatase 1, mitochondrial	PDP1
0.769023	0.681569	0.456129	0.655289	0.548361	0.380519	0.729623	1.03741	-1.03654	-1.02331	-1.50652	-1.69156	+	17	17	17	18	0	Q9P2M7	Q9P2M7	Cingulin	CGN
-0.6277	-0.848666	-0.362554	-0.537294	0.275112	-1.68362	-0.48506	-0.150547	1.2631	1.86087	1.09477	0.201594	+	17	11	11	20	0.0051497	Q9UDT6	Q9UDT6	CAP-Gly domain-containing linker protein 2	CLIP2
1.14176	0.713806	0.800883	0.895617	0.542767	0.394176	0.0231499	0.57098	-1.21816	-1.1123	-1.85438	-0.898297	+	17	17	17	27.3	0	Q9UEY8	Q9UEY8	Gamma-adducin	ADD3
1.22002	0.820271	0.463673	0.661698	0.297435	0.582932	-0.0328461	0.988896	-1.83765	-1.18047	-1.13354	-0.850416	+	17	17	17	19.9	0.000265403	Q9UIQ6	Q9UIQ6	Leucyl-cystinyl aminopeptidase;Leucyl-cystinyl aminopeptidase, pregnancy serum form	LNPEP
-1.34272	-1.26898	-1.15966	-1.01761	0.0341979	-0.0595187	0.185749	0.155993	0.840198	1.29637	1.28636	1.04961	+	17	17	17	73.2	0	Q9UL46	Q9UL46	Proteasome activator complex subunit 2	PSME2
-0.513534	-0.656333	-0.738138	-1.26664	-0.671855	-0.669481	-0.457503	-0.27114	1.17697	1.18449	1.3206	1.56257	+	17	17	16	33.2	0	Q9Y6M1	Q9Y6M1	Insulin-like growth factor 2 mRNA-binding protein 2	IGF2BP2
0.234009	0.843229	0.955577	0.845539	-0.00664244	0.18539	1.49199	0.259888	-0.866338	-1.33668	-0.887435	-1.71853	+	18	18	18	27.6	0.00105686	O14639	O14639	Actin-binding LIM protein 1	ABLIM1
1.89167	1.4938	0.356757	0.434886	0.0775596	0.487273	-0.267646	-0.368575	-0.731372	-0.998887	-1.37314	-1.00232	+	18	16	16	42.2	0.00249261	P20839	P20839	Inosine-5-monophosphate dehydrogenase 1	IMPDH1
0.935758	0.61995	0.741314	0.824408	0.801159	0.615496	0.285574	0.440523	-0.907418	-1.60001	-1.2534	-1.50335	+	18	18	18	35.1	0	P35611	P35611	Alpha-adducin	ADD1
0.719855	0.18657	0.556823	-0.178696	0.935872	1.10588	1.18079	0.290593	-1.63578	-1.55284	-1.07456	-0.534499	+	18	18	18	43.4	0.00783831	P49419	P49419	Alpha-aminoadipic semialdehyde dehydrogenase	ALDH7A1
0.830193	0.508072	0.925022	0.132456	0.367999	1.46252	0.515289	0.275651	-1.09235	-1.38583	-1.60603	-0.932984	+	18	18	18	42.2	0.000414938	Q02252	Q02252	Methylmalonate-semialdehyde dehydrogenase [acylating], mitochondrial	ALDH6A1
-1.09277	-0.837331	-1.12181	-0.173394	0.150048	-0.775277	-0.391745	-0.61852	1.38873	1.65962	1.31318	0.499265	+	18	18	18	62.6	0.00205376	Q08257	Q08257	Quinone oxidoreductase	CRYZ
1.00791	0.826686	0.941214	0.890909	0.128841	-0.0487374	0.465382	0.823547	-1.59063	-1.51113	-0.858521	-1.07547	+	18	18	18	31.9	0	Q12864	Q12864	Cadherin-17	CDH17
0.984414	0.791675	1.29128	0.620182	0.16756	0.102946	0.154042	0.931755	-1.16499	-1.26583	-1.46157	-1.15147	+	18	18	16	32.5	7.94702e-05	Q12959;Q15700;P78352	Q12959	Disks large homolog 1	DLG1
1.0124	0.501496	0.238541	1.1448	-0.417956	0.261219	1.17755	0.462514	-2.0181	-0.795459	-0.245273	-1.32173	+	18	18	3	30.4	0.00853425	Q13948	Q13948	Protein CASP	CUX1
-1.50159	-0.621275	-0.065052	-0.244691	-1.33305	-0.218687	-0.0498196	-0.758214	1.51579	1.15568	1.13322	0.987693	+	18	18	18	56.4	0.00493737	Q8TDN6	Q8TDN6	Ribosome biogenesis protein BRX1 homolog	BRIX1
1.22262	0.93947	0.811535	0.488073	0.347278	0.675635	0.674613	-0.0428722	-1.06657	-1.58914	-1.20357	-1.25707	+	18	18	18	19.2	0	Q92896	Q92896	Golgi apparatus protein 1	GLG1
-0.551471	-0.986004	-1.22318	-0.775468	-0.604846	-0.288362	-0.22204	-0.499996	1.06738	1.03605	1.42338	1.62455	+	18	18	18	37.9	0	Q96RS6	Q96RS6	NudC domain-containing protein 1	NUDCD1
-1.17456	-1.08481	-1.6617	-1.35935	0.600024	0.813275	0.226425	0.645294	0.918085	0.853238	0.49943	0.724639	+	18	18	18	11.9	0	Q9P2E3	Q9P2E3	NFX1-type zinc finger-containing protein 1	ZNFX1
-0.88355	-1.03727	-1.06304	-1.09387	0.112738	-0.693797	-0.158053	-0.15368	1.01265	1.24008	1.45301	1.26477	+	18	18	18	45.3	0	Q9ULA0	Q9ULA0	Aspartyl aminopeptidase	DNPEP
-1.29223	-1.06147	-0.313274	-0.805891	-0.533413	-0.362995	-0.663702	0.189216	1.39299	1.38064	1.57074	0.49938	+	19	19	19	22.5	0.000776978	O15294	O15294	UDP-N-acetylglucosamine--peptide N-acetylglucosaminyltransferase 110 kDa subunit	OGT
-1.24727	-0.772833	-0.664703	-1.7248	0.0102165	0.888656	0.059477	-0.269581	0.338245	0.620473	1.73477	1.02735	+	19	18	18	33.8	0.00368696	O75410	O75410	Transforming acidic coiled-coil-containing protein 1	TACC1
0.645549	0.807873	0.920928	0.48369	0.715167	0.859358	0.607875	0.256921	-1.47309	-1.41596	-1.41409	-0.994224	+	19	19	19	57.8	0	P09110	P09110	3-ketoacyl-CoA thiolase, peroxisomal	ACAA1
-0.856539	-0.858348	-1.46749	-1.35817	0.0793544	-0.129483	0.401913	0.0446301	0.897138	0.535232	0.818901	1.89286	+	19	19	19	41.2	0.000150538	P19525	P19525	Interferon-induced, double-stranded RNA-activated protein kinase	EIF2AK2
-0.490757	-0.60699	-0.754981	-0.969045	-0.411276	-0.723348	-0.597967	-0.673607	1.05981	1.1032	1.1197	1.94525	+	19	19	18	47.3	0.00010989	P23368	P23368	NAD-dependent malic enzyme, mitochondrial	ME2
-1.59975	-1.16635	-1.0289	-0.923482	-0.183274	-0.0833122	0.0936024	0.659382	1.41195	0.779944	1.0501	0.990091	+	19	19	19	54.7	8e-05	P31689	P31689	DnaJ homolog subfamily A member 1	DNAJA1
0.980326	0.775325	1.02281	0.512144	0.331016	0.622835	0.634497	0.276325	-1.16183	-1.35244	-1.81373	-0.827273	+	19	19	18	37.2	0	P50995	P50995	Annexin A11	ANXA11
0.889935	0.671911	0.910326	1.01488	0.549721	0.55891	0.0821143	0.555492	-1.1748	-1.49573	-1.09867	-1.46408	+	19	15	14	49.8	0	Q14195	Q14195	Dihydropyrimidinase-related protein 3	DPYSL3
0.991277	0.338172	0.459048	0.770884	0.86574	0.806926	0.253004	0.464837	-1.54041	-0.804723	-0.593686	-2.01107	+	19	19	18	18.7	0.00138973	Q66K14	Q66K14	TBC1 domain family member 9B	TBC1D9B
0.593587	0.823839	-0.00619318	0.437999	0.541043	1.16558	0.456084	0.842995	-1.53962	-0.982341	-1.92487	-0.408107	+	19	19	19	6.7	0.00053012	Q709C8	Q709C8	Vacuolar protein sorting-associated protein 13C	VPS13C
1.10194	0.53461	0.939117	0.754829	0.167764	-0.164472	1.20935	0.160649	-1.8274	-1.00803	-0.484866	-1.38349	+	19	19	19	43.5	0.0046	Q8NBS9	Q8NBS9	Thioredoxin domain-containing protein 5	TXNDC5
-1.21224	-1.53209	-1.1014	-1.29671	0.37538	-0.0335253	0.593854	0.562633	0.878736	1.08354	1.08267	0.599143	+	19	19	19	45.9	0	Q9BYM8	Q9BYM8	RanBP-type and C3HC4-type zinc finger-containing protein 1	RBCK1
-1.03351	-0.985164	-1.37993	-1.13484	-0.338358	0.490799	-0.0180107	-0.228832	1.16107	1.20121	1.0894	1.17617	+	19	19	16	34.4	0	Q9BZL6	Q9BZL6	Serine/threonine-protein kinase D2	PRKD2
-1.00367	-0.606478	-1.29594	-1.908	0.978653	1.24879	0.954877	0.649528	0.246847	-0.102674	0.293838	0.544227	+	19	19	19	23	0.00505221	Q9P2R3	Q9P2R3	Rabankyrin-5	ANKFY1
1.32441	0.789673	1.08611	0.785917	0.130394	0.945815	-0.87376	-0.250821	-0.833129	-0.559293	-0.624246	-1.92107	+	19	19	19	37	0.00893761	Q9Y450	Q9Y450	HBS1-like protein	HBS1L
1.22109	0.561883	0.352035	-0.518209	0.699847	0.899408	1.15689	0.487737	-1.21401	-1.3094	-1.11382	-1.22344	+	20	20	20	32.5	0.00224211	A0FGR8	A0FGR8	Extended synaptotagmin-2	ESYT2
1.01091	0.0441884	0.557124	1.2523	0.340371	-0.331953	0.942584	1.02534	-1.07993	-1.35373	-1.33675	-1.07045	+	20	20	20	23.1	0.000589147	O75717	O75717	WD repeat and HMG-box DNA-binding protein 1	WDHD1
0.849731	1.02507	1.24676	-0.16077	0.723781	0.482658	0.370698	0.453382	-1.05557	-1.14615	-1.73268	-1.05691	+	20	20	19	11.7	0.00113158	O95359	O95359	Transforming acidic coiled-coil-containing protein 2	TACC2
-0.364798	-0.317466	-0.697165	-1.45064	-0.683279	0.101665	-0.99457	-0.393	0.449605	1.32483	1.40554	1.61928	+	20	20	20	66.5	0.00518725	P14550	P14550	Alcohol dehydrogenase [NADP(+)]	AKR1A1
0.410983	0.270119	0.721013	1.17924	1.59718	0.352685	-0.131235	0.392177	-0.957926	-1.04682	-1.62063	-1.16679	+	20	20	20	29.6	0.00353304	P17480	P17480	Nucleolar transcription factor 1	UBTF
-0.51585	-0.74357	-0.937789	-0.171138	-0.399309	-1.28291	-0.512332	-0.460524	0.652971	1.33145	1.81573	1.22327	+	20	20	19	46.4	0.00084507	P30838;P43353	P30838	Aldehyde dehydrogenase, dimeric NADP-preferring	ALDH3A1
0.962884	0.580869	0.678549	1.52534	0.555217	-0.463527	-0.331835	0.940245	-1.223	-0.968308	-0.652851	-1.60359	+	20	20	20	42.7	0.00339503	P49189	P49189	4-trimethylaminobutyraldehyde dehydrogenase	ALDH9A1
0.0860881	0.724695	0.970009	0.709782	0.170727	1.17089	0.846116	0.0516614	-0.82496	-1.33032	-2.04205	-0.532632	+	20	8	8	16.3	0.00583206	P51531	P51531	Probable global transcription activator SNF2L2	SMARCA2
0.569664	-0.00550217	1.10946	0.882942	0.0279757	0.562712	1.04741	0.718174	-1.32428	-1.10384	-0.661164	-1.82355	+	20	11	11	33.2	0.00251816	P51812;Q9UK32	P51812	Ribosomal protein S6 kinase alpha-3	RPS6KA3
0.683564	0.441272	0.976974	0.294743	0.491797	1.1264	0.440775	0.686065	-0.813868	-1.77205	-1.44026	-1.11541	+	20	12	12	21	0	P58107	P58107	Epiplakin	EPPK1
0.836613	0.617695	0.5005	1.1234	0.607003	0.669241	0.431922	0.485362	-1.25078	-1.20483	-1.10294	-1.71318	+	20	20	20	33.3	0	Q04446	Q04446	1,4-alpha-glucan-branching enzyme	GBE1
0.540901	0.173559	1.20269	0.984176	0.516047	0.283956	0.613505	0.760774	-1.01823	-1.46341	-0.840114	-1.75385	+	20	20	20	44.6	0.00181818	Q16181;Q6ZU15;O43236	Q16181	Septin-7	2007-09-01
-0.629148	-0.86032	-0.648428	-0.84024	-0.692483	-0.349232	-0.313079	-0.950302	1.0474	1.49068	1.21786	1.52729	+	20	20	19	37.1	0	Q16881	Q16881	Thioredoxin reductase 1, cytoplasmic	TXNRD1
-1.0601	-1.28664	-0.464659	-0.832249	-0.520474	-0.238631	-0.700509	0.174045	1.63822	1.03896	1.41263	0.839408	+	20	20	20	26.8	0.000636364	Q86UK7	Q86UK7	Zinc finger protein 598	ZNF598
-0.841103	-0.588852	-0.231869	-1.22976	-0.660652	0.0958545	-0.89553	-0.507978	1.37865	0.726724	0.80648	1.94804	+	20	20	20	34.4	0.0038355	Q8IY81	Q8IY81	pre-rRNA processing protein FTSJ3	FTSJ3
0.797954	0.831534	1.21117	0.797954	0.227302	0.443566	0.37438	0.509807	-1.22392	-1.25856	-1.07057	-1.64061	+	20	20	20	43.1	0	Q8WVV4	Q8WVV4	Protein POF1B	POF1B
-0.814418	-0.159082	-0.386678	-0.822868	-1.26629	-0.890397	-0.200537	-0.560052	1.28929	1.54336	1.37801	0.889664	+	20	20	20	22.5	0.000222222	Q92974	Q92974	Rho guanine nucleotide exchange factor 2	ARHGEF2
0.379021	0.485158	0.31057	1.03666	0.766687	0.536955	1.0217	0.608816	-1.60749	-0.874579	-0.969013	-1.69449	+	20	20	20	41.6	9.52381e-05	Q96CM8	Q96CM8	Acyl-CoA synthetase family member 2, mitochondrial	ACSF2
1.43686	1.04844	0.471804	0.229001	0.992435	0.417588	0.18134	0.0200945	-1.33513	-1.48317	-1.45194	-0.527324	+	20	20	20	44.5	0.00445378	Q9HDC9	Q9HDC9	Adipocyte plasma membrane-associated protein	APMAP
-1.17255	-1.39856	-1.19519	-0.929657	0.397911	0.0438605	-0.129777	0.0325005	1.39001	1.24975	1.20176	0.509951	+	20	20	20	52	0	Q9NZT2	Q9NZT2	Opioid growth factor receptor	OGFR
0.338221	-0.0778935	0.956582	0.964226	-0.0993572	1.43797	0.534094	0.720993	-0.808045	-1.1795	-1.72783	-1.05946	+	20	18	18	29.4	0.00481481	Q9UBF2;Q92521	Q9UBF2	Coatomer subunit gamma-2	COPG2
1.08672	0.866752	0.87673	1.33069	0.282788	-0.108585	0.128473	0.375238	-1.52681	-1.49021	-0.726514	-1.09528	+	21	21	21	35.3	6.15385e-05	O14672	O14672	Disintegrin and metalloproteinase domain-containing protein 10	ADAM10
0.956145	1.07116	1.27551	0.214881	-0.0588604	0.233791	0.962834	0.151274	-1.57191	-1.22263	-1.37153	-0.640669	+	21	21	21	35.9	0.00339091	O60341	O60341	Lysine-specific histone demethylase 1A	KDM1A
-0.879239	-0.574897	-0.690834	-1.66802	-0.277775	0.0162686	0.0668643	-0.511627	0.801115	0.84975	0.795629	2.07276	+	21	21	21	43	0.000617761	P08243	P08243	Asparagine synthetase [glutamine-hydrolyzing]	ASNS
0.611701	0.181149	0.398006	-0.186833	0.720915	1.39914	0.644478	0.788509	-1.67488	-1.59301	-1.241	-0.0481705	+	21	21	21	27.7	0.00540078	P12830;P22223	P12830	Cadherin-1;E-Cad/CTF1;E-Cad/CTF2;E-Cad/CTF3	CDH1
-1.30928	-0.70485	-0.717686	0.29524	-0.288051	-1.18109	-0.235762	-0.182759	0.50133	1.80005	1.74706	0.275798	+	21	17	17	84.7	0.00531774	P31947	P31947	14-3-3 protein sigma	SFN
-0.689241	-1.5097	-0.781031	-1.80988	0.149042	0.22158	0.186018	0.157072	0.808923	1.13417	0.983297	1.14975	+	21	21	20	41	0	Q03519;Q9NUT2	Q03519	Antigen peptide transporter 2	TAP2
-0.29456	-0.444985	-0.277025	-0.618514	-1.1136	-1.60929	-0.010726	-0.472419	0.722606	1.24003	1.44149	1.437	+	21	21	21	44.8	0.000989831	Q13217	Q13217	DnaJ homolog subfamily C member 3	DNAJC3
-0.375368	-0.891527	-0.871845	-0.821179	-0.497726	-0.892237	-0.189698	-0.669727	0.841805	1.57321	1.48031	1.31398	+	21	21	21	47.4	8.10811e-05	Q96A33	Q96A33	Coiled-coil domain-containing protein 47	CCDC47
1.12498	0.544037	1.13763	0.754257	0.460083	0.176425	-0.156474	0.933258	-1.57201	-1.40185	-0.998119	-1.00221	+	21	21	21	52.8	0.000270531	Q99873;Q9NR22	Q99873	Protein arginine N-methyltransferase 1	PRMT1
0.650342	0.210552	0.498482	1.04079	0.800181	0.705546	0.272696	0.920567	-1.51848	-1.00038	-0.787346	-1.79295	+	21	21	21	45.2	0.000145833	Q9P258	Q9P258	Protein RCC2	RCC2
-0.823153	-0.852376	-0.847241	-2.07848	0.285924	0.562041	0.357088	-0.327094	0.841851	0.789469	0.595597	1.49637	+	21	21	21	15.9	0.000743494	Q9UKK3	Q9UKK3	Poly [ADP-ribose] polymerase 4	PARP4
-0.675101	-0.977648	-0.526234	-1.39885	-0.833478	-0.441062	0.151366	-0.163604	0.628018	1.27748	1.40439	1.55472	+	21	21	21	61.9	0.0017191	Q9Y617	Q9Y617	Phosphoserine aminotransferase	PSAT1
1.18644	0.716732	0.54995	0.580854	-0.241146	0.19215	1.06716	0.63797	-2.15445	-0.782358	-0.816961	-0.936345	+	22	22	22	68.9	0.00404274	O60664	O60664	Perilipin-3	PLIN3
0.649193	0.550339	0.554553	0.203947	0.275706	1.73321	0.564021	0.0411424	-1.43746	-1.29485	-1.6586	-0.181212	+	22	20	20	51.3	0.00612879	P05091;P00352;P47895	P05091	Aldehyde dehydrogenase, mitochondrial	ALDH2
-1.27635	-0.121353	-0.651678	-0.299272	-0.700158	-0.0514479	-0.784458	-1.06605	1.79379	1.0526	0.88277	1.2216	+	22	22	22	62.8	0.00555513	P27797	P27797	Calreticulin	CALR
-1.05918	-1.18183	-1.17376	-1.06182	-0.0793386	-0.204957	-0.0469737	-0.0538598	1.11528	1.26342	1.24737	1.23565	+	22	22	22	74.7	0	Q06323	Q06323	Proteasome activator complex subunit 1	PSME1
0.938784	0.769406	0.687161	0.536637	0.481056	0.62852	0.236915	0.730818	-1.2751	-1.49318	-1.8897	-0.351319	+	22	22	22	32.4	5.6338e-05	Q13308	Q13308	Inactive tyrosine-protein kinase 7	PTK7
-0.732369	-0.874203	-0.767099	-0.912628	-0.545818	0.475393	-0.0247212	-1.07462	1.28075	1.02272	0.183092	1.9695	+	22	9	7	60.7	0.00320746	Q13509	Q13509	Tubulin beta-3 chain	TUBB3
-1.21275	-1.2568	-0.954022	-0.536889	-0.163684	-0.451857	-0.174473	-0.161154	1.14522	1.58588	1.45083	0.729702	+	22	22	22	50.8	0.000164948	Q16851	Q16851	UTP--glucose-1-phosphate uridylyltransferase	UGP2
0.657366	0.683419	0.538558	0.47733	0.766716	0.672147	0.796426	0.76399	-1.51811	-1.20108	-1.09276	-1.544	+	22	22	22	40.9	0	Q5VV41	Q5VV41	Rho guanine nucleotide exchange factor 16	ARHGEF16
-1.49918	-1.27585	-1.46872	-1.1013	0.613465	0.79939	0.669505	0.331155	0.664095	0.714057	0.667133	0.88625	+	22	22	22	28.5	0	Q6P179	Q6P179	Endoplasmic reticulum aminopeptidase 2	ERAP2
0.952866	0.911689	1.0765	0.407178	0.335639	0.492156	0.46744	0.537063	-1.81587	-1.1657	-1.11474	-1.08423	+	22	22	22	64.2	0.000773723	Q9BTV4	Q9BTV4	Transmembrane protein 43	TMEM43
1.5644	1.40158	0.480298	1.18277	-0.944633	-0.731067	0.310971	0.0559343	-0.929271	-0.663569	-0.299741	-1.42767	+	22	22	22	35.3	0.00862906	Q9Y223	Q9Y223	Bifunctional UDP-N-acetylglucosamine 2-epimerase/N-acetylmannosamine kinase;UDP-N-acetylglucosamine 2-epimerase (hydrolyzing);N-acetylmannosamine kinase	GNE
-0.587234	-1.51763	-0.480833	-0.954336	-0.127309	-0.268734	-0.229262	-0.808711	1.36977	1.44141	0.834392	1.32847	+	23	23	23	53.5	0.000366667	O95394	O95394	Phosphoacetylglucosamine mutase	PGM3
0.773328	-0.323785	0.0403144	1.07988	-1.31727	-1.35591	-1.25041	-0.946273	0.55989	1.29748	0.89312	0.549643	+	23	23	23	6.7	0.00146313	Q14517	Q14517	Protocadherin Fat 1;Protocadherin Fat 1, nuclear form	FAT1
1.11304	1.05272	0.866291	-0.251373	0.501999	0.836187	0.731336	0.0477044	-1.02397	-1.33845	-1.65285	-0.88264	+	24	24	24	50.6	0.00577438	O00116	O00116	Alkyldihydroxyacetonephosphate synthase, peroxisomal	AGPS
-0.730673	-0.828618	-0.565205	-0.692789	-0.95258	-0.402665	-0.510568	-0.629144	1.25761	1.15697	1.18839	1.70928	+	24	24	24	61.7	0	O60701	O60701	UDP-glucose 6-dehydrogenase	UGDH
-0.0848074	0.82224	0.625295	1.02175	0.767854	0.470511	0.698183	0.664085	-0.60917	-1.76347	-0.953457	-1.65901	+	24	24	23	39.4	0.000989691	O75475	O75475	PC4 and SFRS1-interacting protein	PSIP1
0.867718	0.637343	1.15274	1.20856	0.139483	-0.28839	-0.29366	0.969636	-0.914692	-1.18262	-0.423128	-1.87299	+	24	23	23	38.9	0.00162751	O95340	O95340	Bifunctional 3-phosphoadenosine 5-phosphosulfate synthase 2;Sulfate adenylyltransferase;Adenylyl-sulfate kinase	PAPSS2
-1.13721	-1.23599	-1.0349	-1.2787	-0.106766	0.250962	0.284539	-0.274389	1.07029	0.978269	1.07628	1.40763	+	24	24	24	55.3	0	P00966	P00966	Argininosuccinate synthase	ASS1
-0.619043	-0.903029	-0.539398	-1.06009	-0.545982	0.428188	-1.02566	-0.610025	1.24792	0.841258	0.983331	1.80252	+	24	24	23	27.1	0.00238974	P53992	P53992	Protein transport protein Sec24C	SEC24C
1.17778	0.508981	0.877677	0.463754	0.454539	0.452086	-0.210123	1.1335	-1.7686	-1.47568	-0.908139	-0.705776	+	24	24	23	14.6	0.00196739	Q14185	Q14185	Dedicator of cytokinesis protein 1	DOCK1
-0.86131	-0.621161	-0.825794	-1.79455	-0.506836	0.660723	0.251855	-0.429239	1.1116	0.898837	0.44687	1.66901	+	24	24	24	61.1	0.0059962	Q96KP4	Q96KP4	Cytosolic non-specific dipeptidase	CNDP2
1.43387	0.69158	1.5524	1.36952	-1.26809	-0.893782	-0.687694	-0.729949	0.030397	-0.40916	-0.599949	-0.489145	+	24	24	24	34.5	0.00539029	Q9HCH5	Q9HCH5	Synaptotagmin-like protein 2	SYTL2
0.63815	0.384474	0.945995	0.262064	1.04148	0.216112	0.744805	0.923783	-1.43115	-1.18839	-0.906447	-1.63087	+	25	25	25	14.4	0	O95425	O95425	Supervillin	SVIL
-0.590554	-0.999641	-0.5374	-1.12171	-0.319658	0.0118451	-1.04408	-0.498386	1.30252	0.939114	1.45815	1.3998	+	25	25	25	67.3	0.00667642	P05198	P05198	Eukaryotic translation initiation factor 2 subunit 1	EIF2S1
-0.977276	-1.21577	-0.251429	-0.634918	-0.765172	0.334106	-0.534876	-0.665111	1.69048	1.084	0.348236	1.58772	+	25	25	25	65.3	0.00366885	P07099	P07099	Epoxide hydrolase 1	EPHX1
-1.18194	-0.679814	-0.347519	-0.579558	-0.461116	-0.827151	-1.15664	0.39139	1.01587	0.872181	1.74148	1.21283	+	25	25	25	65.5	0.00872666	P20042	P20042	Eukaryotic translation initiation factor 2 subunit 2	EIF2S2
0.940053	0.955224	0.712724	1.01165	0.02173	0.170793	0.468855	0.816337	-1.44459	-1.57776	-0.920113	-1.1549	+	25	25	25	29	6.20155e-05	P78347	P78347	General transcription factor II-I	GTF2I
-0.831379	-1.00089	-0.93993	-1.03571	-0.489652	-0.00594862	-0.553927	-0.266032	1.42626	0.961359	1.24018	1.49566	+	25	25	25	83.4	0	Q15181	Q15181	Inorganic pyrophosphatase	PPA1
1.53892	0.717212	0.621067	0.33216	0.640764	0.0879623	0.12324	0.874824	-0.876348	-1.60957	-1.40106	-1.04918	+	25	23	23	20.9	0.00222691	Q9NTI5	Q9NTI5	Sister chromatid cohesion protein PDS5 homolog B	PDS5B
-1.25335	-1.05355	-1.17728	-1.57256	0.296685	0.105693	0.572102	0.080938	1.12465	1.001	0.962918	0.912754	+	25	25	25	46.2	0	Q9Y5K6	Q9Y5K6	CD2-associated protein	CD2AP
-1.13943	-1.20573	-1.14302	-1.04608	-0.15991	-0.105681	0.00820237	-0.0200007	1.10827	1.2934	1.25377	1.15621	+	25	25	25	28.2	0	Q9Y6K5	Q9Y6K5	2-5-oligoadenylate synthase 3	OAS3
-0.351438	-0.355336	-0.933339	-1.10693	-0.0839226	-0.4972	-0.812544	-0.821364	1.34459	1.39122	0.463836	1.76243	+	26	26	25	31.2	0.00116721	O95486	O95486	Protein transport protein Sec24A	SEC24A
0.843737	0.493773	0.518323	1.52615	0.0483444	0.313094	0.628587	0.671594	-1.34205	-1.00726	-1.18174	-1.51254	+	26	26	26	51.4	0.000218905	P04040	P04040	Catalase	CAT
-0.708433	-0.465727	-0.600557	-0.878878	-0.567915	-0.66271	-0.411323	-0.975725	0.869464	1.36763	1.38347	1.65071	+	26	26	26	72.8	0	P04083	P04083	Annexin A1	ANXA1
-0.680341	-0.723049	-0.528747	-0.940372	-0.70011	0.463004	-0.784449	-0.871265	1.75444	0.927504	0.465974	1.61741	+	26	26	26	57.4	0.00261836	Q16204	Q16204	Coiled-coil domain-containing protein 6	CCDC6
0.156631	0.536508	0.947159	1.24222	0.438454	0.120888	0.634236	1.02672	-1.16581	-1.25198	-1.17989	-1.50513	+	26	26	25	18.5	0.000300469	Q8IWJ2	Q8IWJ2	GRIP and coiled-coil domain-containing protein 2	GCC2
-0.0750662	0.750756	0.84649	0.6725	1.03717	0.881261	0.581433	0.366603	-0.940815	-1.16386	-1.07386	-1.88261	+	26	18	18	29.2	0.00122884	Q8TAQ2	Q8TAQ2	SWI/SNF complex subunit SMARCC2	SMARCC2
1.14541	0.2175	1.0749	1.32646	0.392039	0.5564	-0.541771	0.471992	-0.820287	-1.21982	-0.98673	-1.6161	+	26	26	26	26.8	0.00138554	Q96ST3	Q96ST3	Paired amphipathic helix protein Sin3a	SIN3A
-1.13091	-0.83465	-1.00584	-0.976677	-0.468194	-0.0131224	-0.458073	-0.21693	1.41299	1.06085	1.29725	1.33332	+	26	26	26	63.3	0	Q9Y6N5	Q9Y6N5	Sulfide:quinone oxidoreductase, mitochondrial	SQRDL
0.923642	0.427404	0.799743	0.0795584	0.245876	0.653135	0.920512	1.11057	-1.23327	-1.41994	-1.44102	-1.06622	+	27	27	26	19.9	0.00122397	O15031;Q9Y4D7	O15031	Plexin-B2	PLXNB2
-0.290157	-0.547992	-0.776733	-0.156867	-1.23383	-0.835592	-1.02471	-0.0444583	1.1194	1.12349	1.90034	0.767103	+	27	27	27	53.4	0.00130864	P00367;P49448	P00367;P49448	Glutamate dehydrogenase 1, mitochondrial;Glutamate dehydrogenase 2, mitochondrial	GLUD1;GLUD2
-0.551338	-0.436579	-1.03001	-0.682483	-0.642223	-0.908393	-0.594084	-0.375164	1.27174	1.52768	1.63822	0.782629	+	27	27	27	45.3	0	P08240	P08240	Signal recognition particle receptor subunit alpha	SRPR
-0.988239	-1.19526	-1.17999	-0.9478	-0.20316	-0.196212	-0.13764	-0.100767	1.0769	1.40538	1.32781	1.13897	+	27	27	27	68.8	0	P43490	P43490	Nicotinamide phosphoribosyltransferase	NAMPT
-0.312833	-1.30757	-0.921239	-0.286548	-0.515066	-0.370306	-0.339061	-0.723343	1.36504	1.3458	1.87343	0.1917	+	27	27	27	39.7	0.00730125	P46087	P46087	Probable 28S rRNA (cytosine(4447)-C(5))-methyltransferase	NOP2
1.13573	0.658362	0.428738	1.26345	-0.461971	0.4768	0.0812856	0.998135	-1.30034	-1.0912	-0.471826	-1.71717	+	27	27	27	38.8	0.00893243	P46459	P46459	Vesicle-fusing ATPase	NSF
-0.62918	-0.38821	-0.67827	-0.190113	-1.00163	-0.758722	-0.103404	-1.34533	1.49079	1.19143	1.25799	1.15464	+	27	27	27	63.6	0.00227979	P62191	P62191	26S protease regulatory subunit 4	PSMC1
0.700069	0.995636	0.948071	1.07811	0.0729154	0.162883	0.552072	0.485375	-0.993713	-0.880468	-1.20523	-1.91572	+	27	27	27	49.4	5.88235e-05	Q14258	Q14258	E3 ubiquitin/ISG15 ligase TRIM25	TRIM25
0.758401	0.479617	0.353274	0.945521	0.677282	0.562862	0.508708	0.999335	-1.35082	-1.14591	-1.15129	-1.63699	+	27	27	27	25.2	0	Q9NTJ3	Q9NTJ3	Structural maintenance of chromosomes protein 4	SMC4
0.79923	0.531772	0.60786	0.913704	0.32671	0.446029	0.805326	0.884589	-1.43976	-1.21844	-1.48661	-1.17042	+	28	28	28	41.7	0	P09327;O75366	P09327	Villin-1	VIL1
1.08489	0.386693	0.534249	1.15478	0.132321	0.489163	0.53553	0.71315	-1.40737	-1.17052	-1.79358	-0.659305	+	28	24	23	46	0.00178771	P17858	P17858	ATP-dependent 6-phosphofructokinase, liver type	PFKL
1.02668	1.11508	0.728881	1.29787	0.727314	-0.852134	-0.125064	0.28858	-1.58172	-0.934892	-0.440428	-1.25017	+	28	28	18	34.1	0.00715978	Q13620	Q13620	Cullin-4B	CUL4B
-0.341529	-0.889164	-0.160552	-0.166829	-0.719363	-1.13121	-0.941837	-0.81048	1.33086	1.35103	1.35935	1.11972	+	28	28	28	53.5	0.000459016	Q8IVT2	Q8IVT2	Mitotic interactor and substrate of PLK1	MISP
0.972903	0.848672	0.301326	1.32992	0.155815	0.673033	-0.147025	0.488858	-0.661946	-1.09359	-0.730727	-2.13724	+	29	29	29	35.1	0.00929097	O15067	O15067	Phosphoribosylformylglycinamidine synthase	PFAS
-1.26649	-0.720822	-0.243243	-1.12623	-0.438356	-0.427215	0.395818	-0.754567	0.533186	1.2352	0.822199	1.99052	+	29	29	29	80.9	0.00262169	P08758	P08758	Annexin A5	ANXA5
0.659583	0.699245	0.348309	0.353742	0.642001	0.950301	0.689313	0.301048	-1.42399	-1.76455	-1.66255	0.207548	+	29	29	29	28.8	0.00159078	Q15021	Q15021	Condensin complex subunit 1	NCAPD2
0.943732	0.667491	0.665984	0.00502466	0.286294	1.30407	0.891949	0.226179	-1.20633	-0.976772	-1.75041	-1.05722	+	29	29	29	37	0.00130462	Q9BSJ8	Q9BSJ8	Extended synaptotagmin-1	ESYT1
-0.611348	-0.636674	-0.640136	-0.258301	-0.595135	-1.00997	-1.29148	0.0226257	1.24938	1.1066	1.76036	0.904081	+	29	29	29	48.3	0.00348444	Q9Y263	Q9Y263	Phospholipase A-2-activating protein	PLAA
0.83252	0.886443	0.268226	1.24352	0.0770405	-0.198999	1.00148	0.664705	-0.528561	-1.69808	-1.23693	-1.31136	+	30	30	30	40	0.00480825	O75534	O75534	Cold shock domain-containing protein E1	CSDE1
-0.649808	-0.812788	-0.396959	-0.602801	-0.938398	-0.68151	-0.360718	-0.261006	0.0989572	1.78395	1.99423	0.826855	+	30	30	30	48.1	0.00613233	P08195	P08195	4F2 cell-surface antigen heavy chain	SLC3A2
-1.02398	-1.39004	-1.30732	-1.0353	0.0108078	-0.0202241	0.147925	0.150805	1.16067	1.21029	1.35139	0.744971	+	30	30	30	42.9	0	P29590	P29590	Protein PML	PML
-0.723993	-0.873864	-0.891884	-0.720777	0.10455	-0.685298	-0.261228	-1.03685	1.68407	1.35305	1.0452	1.00702	+	30	30	29	65.1	0.00085614	Q01518	Q01518	Adenylyl cyclase-associated protein 1	CAP1
0.416456	-0.153942	0.761714	0.943774	0.525221	0.604871	0.365043	1.17716	-0.921748	-1.13225	-0.372501	-2.2138	+	30	30	30	55.1	0.00617358	Q14247	Q14247	Src substrate cortactin	CTTN
-0.316756	-0.364237	-0.188217	-0.896541	-0.586655	-0.48882	-1.45228	-0.813553	1.14093	1.44607	1.31235	1.20772	+	30	30	28	42.8	0.000237624	Q15437	Q15437	Protein transport protein Sec23B	SEC23B
0.885109	0.849672	0.977423	1.29771	-0.11138	0.272428	0.224316	0.524763	-1.72595	-1.19562	-1.13632	-0.862148	+	30	30	25	72	9.24855e-05	Q16555	Q16555	Dihydropyrimidinase-related protein 2	DPYSL2
0.281	0.599422	0.46056	0.0119521	0.690961	1.13505	1.32614	0.381976	-1.44377	-0.988344	-1.77725	-0.677689	+	30	30	30	54.9	0.00442105	Q9H4A4	Q9H4A4	Aminopeptidase B	RNPEP
1.35471	0.747683	0.68453	0.959361	0.519682	-0.154872	-0.248774	0.982143	-1.195	-1.35445	-1.13901	-1.156	+	31	31	31	36.6	0.00342601	O60313	O60313	Dynamin-like 120 kDa protein, mitochondrial;Dynamin-like 120 kDa protein, form S1	OPA1
-1.20773	-1.34966	-1.25628	-1.00102	0.0880979	-0.0550276	0.0982923	0.176145	1.11409	1.17105	1.16918	1.05286	+	31	31	31	66.1	0	P28838	P28838	Cytosol aminopeptidase	LAP3
-0.260074	-0.208556	0.0655504	-0.981686	0.929874	1.36451	1.43219	1.11543	-0.780601	-1.35435	-1.20018	-0.122107	+	31	31	31	73.5	0.000283019	Q13228	Q13228	Selenium-binding protein 1	SELENBP1
1.29044	0.598501	0.887936	0.239154	1.1016	-0.302855	0.0363899	0.798948	-0.728485	-0.779155	-1.336	-1.80648	+	31	31	31	41.3	0.00422881	Q6WCQ1	Q6WCQ1	Myosin phosphatase Rho-interacting protein	MPRIP
-1.32486	-1.26918	-1.16915	-1.0931	0.0232919	0.0974419	0.0777243	0.175342	1.11448	1.13853	1.14421	1.08527	+	31	31	31	55.1	0	Q9Y3Z3	Q9Y3Z3	Deoxynucleoside triphosphate triphosphohydrolase SAMHD1	SAMHD1
0.837319	0.996223	0.428915	0.463904	0.501886	1.08473	0.175922	0.344601	-1.4066	-1.48476	-0.177341	-1.76481	+	31	31	28	21.4	0.00228125	Q9Y5S2	Q9Y5S2	Serine/threonine-protein kinase MRCK beta	CDC42BPB
1.1415	1.03774	0.671012	1.36162	-0.194054	0.366309	0.393801	-0.032506	-1.57678	-1.2139	-0.73492	-1.21982	+	32	32	32	48.6	0.00010929	P02786;Q9UP52	P02786	Transferrin receptor protein 1;Transferrin receptor protein 1, serum form	TFRC
-0.150064	-0.757101	-1.35348	-0.856949	-1.11734	-0.119146	-0.179508	-0.193464	0.805076	0.874547	1.99771	1.04972	+	32	32	26	25.5	0.00340541	P30622	P30622	CAP-Gly domain-containing linker protein 1	CLIP1
-0.729107	-1.3441	-0.973263	-1.289	-0.74346	0.2214	0.639646	-0.0325368	0.855446	0.750002	0.96977	1.67521	+	32	32	32	47.5	0.002625	P49589	P49589	Cysteine--tRNA ligase, cytoplasmic	CARS
0.789387	1.03288	1.09144	0.827956	0.0638853	0.671916	0.153244	0.268795	-1.12308	-1.90493	-1.28265	-0.588846	+	32	32	32	57.2	0.000327273	Q13263	Q13263	Transcription intermediary factor 1-beta	TRIM28
-0.279727	-0.60947	-0.547011	-1.09817	-0.300685	-0.552606	-1.06737	-0.768906	1.09274	1.4364	1.47092	1.22389	+	32	32	32	43.6	0.000779783	Q9Y2L1	Q9Y2L1	Exosome complex exonuclease RRP44	DIS3
0.438053	0.821687	0.674982	1.09601	0.0190759	0.602532	0.905519	0.464002	-1.8182	-1.49021	-0.653158	-1.0603	+	33	33	33	80.5	0.00200539	P07355;A6NMY6	P07355;A6NMY6	Annexin A2;Putative annexin A2-like protein	ANXA2;ANXA2P2
0.732387	0.323331	0.0498399	0.562607	0.149315	1.20625	1.12957	0.601724	-1.35044	-1.7244	-1.4384	-0.241792	+	33	33	33	38.1	0.00234021	P28340	P28340	DNA polymerase delta catalytic subunit	POLD1
0.728174	0.679514	0.63894	0.957318	0.069103	0.493714	0.650248	1.03029	-1.43373	-1.2204	-1.14957	-1.44361	+	33	33	33	46.7	0	P33993	P33993	DNA replication licensing factor MCM7	MCM7
-0.860096	-0.675779	-0.785697	-1.45549	-0.156051	0.257223	0.0243056	-1.03622	1.41058	1.06189	0.700421	1.51491	+	33	33	33	55.6	0.00129664	P41250	P41250	Glycine--tRNA ligase	GARS
0.937675	0.686957	0.679393	0.456333	0.529454	0.20457	0.852109	0.878897	-1.75263	-1.36595	-1.08057	-1.02624	+	33	33	33	38.6	7.79221e-05	Q13423	Q13423	NAD(P) transhydrogenase, mitochondrial	NNT
0.965085	1.12789	1.0222	0.923537	0.148256	0.49461	-0.163468	0.174779	-0.952586	-1.59317	-1.71546	-0.431677	+	33	33	33	48.5	0.000330275	Q14126	Q14126	Desmoglein-2	DSG2
0.80603	0.569506	0.662409	1.01669	0.893511	-0.0023387	0.428392	0.489525	-2.20257	-1.15717	-0.825091	-0.678897	+	33	33	31	32.3	0.00363239	Q29RF7	Q29RF7	Sister chromatid cohesion protein PDS5 homolog A	PDS5A
-1.07374	-1.58322	-1.17517	-1.21047	0.533795	-0.158742	0.246616	0.582323	1.04723	1.08549	1.01752	0.688373	+	33	33	33	45	0	Q7Z2W4	Q7Z2W4	Zinc finger CCCH-type antiviral protein 1	ZC3HAV1
-1.35701	-1.2698	-1.5467	-1.03385	0.802624	0.933715	0.995657	0.807643	0.556444	0.309201	0.716047	0.0860286	+	34	34	34	35.6	0	P35228;P29474	P35228	Nitric oxide synthase, inducible	NOS2
0.78411	0.57305	0.565114	1.10753	0.63747	0.0515068	0.673569	0.758463	-1.54351	-0.815478	-1.14265	-1.64917	+	34	34	34	75.4	0.000269231	P36871	P36871	Phosphoglucomutase-1	PGM1
-0.955888	-1.04452	-1.09699	-0.664777	0.159331	-0.72913	-0.540839	-0.0931405	1.27549	1.05623	1.69105	0.943186	+	34	34	34	54.9	8.88889e-05	Q15046	Q15046	Lysine--tRNA ligase	KARS
-1.18484	-0.620641	-0.483056	-0.589024	-0.410078	-0.838796	-0.296018	-0.793453	1.09841	1.18893	1.20597	1.72259	+	34	34	34	68.3	0.00165242	Q99832	Q99832	T-complex protein 1 subunit eta	CCT7
-0.102993	-0.621179	-0.54236	-0.148201	-0.659433	-0.937932	-0.834168	-1.16459	0.868309	0.854286	1.52042	1.76785	+	34	34	34	26.3	0.0018232	Q9H3S7	Q9H3S7	Tyrosine-protein phosphatase non-receptor type 23	PTPN23
-0.63477	-1.14081	-1.37656	-1.27122	0.151008	-0.272127	0.0365235	-0.157593	0.765914	1.29503	1.24778	1.35683	+	34	34	22	64.8	0	Q9H4M9	Q9H4M9	EH domain-containing protein 1	EHD1
0.325583	0.32099	0.662806	1.04365	0.932435	0.449391	0.29402	1.02733	-0.600755	-1.62752	-1.27095	-1.55697	+	34	34	34	61.6	0.00205898	Q9UHD8	Q9UHD8	Septin-9	2009-09-01
0.713481	0.498312	0.556551	0.729415	1.06418	0.322339	0.369506	0.9967	-1.37267	-1.59501	-1.12394	-1.15887	+	35	35	35	32.7	0	O95347	O95347	Structural maintenance of chromosomes protein 2	SMC2
-1.19983	-1.38086	-1.38528	-1.42188	0.679171	0.867656	0.748452	0.75278	0.632091	0.554854	0.575176	0.577669	+	35	35	35	56.9	0	P40763	P40763	Signal transducer and activator of transcription 3	STAT3
-0.556138	-0.822445	-0.574057	-1.24413	-0.161225	-0.290979	-0.0260528	-1.11328	1.23735	0.869236	0.668631	2.01308	+	35	35	26	76.2	0.00794415	P50395	P50395	Rab GDP dissociation inhibitor beta	GDI2
-0.097619	-0.612411	-0.704327	-0.686709	-0.178861	-1.41631	-0.989924	-0.147451	0.671284	1.55868	1.71327	0.89038	+	35	35	35	59.5	0.00330716	Q06210;O94808	Q06210	Glutamine--fructose-6-phosphate aminotransferase [isomerizing] 1	GFPT1
0.941133	0.0264095	0.902307	0.731163	0.898144	-0.0454344	0.349333	1.1711	-0.976427	-1.43418	-0.993315	-1.57023	+	35	35	35	29	0.00248139	Q92878	Q92878	DNA repair protein RAD50	RAD50
-1.16931	-0.97291	-0.946613	-0.576793	-0.767641	-0.0243733	0.141071	-0.67522	1.24026	0.931822	1.47979	1.33992	+	36	36	36	72	0.000502024	P11413	P11413	Glucose-6-phosphate 1-dehydrogenase	G6PD
-0.892581	-1.1364	-0.919552	-1.30816	-0.0163922	0.815003	0.193587	-0.746823	1.64835	0.640682	0.368871	1.35341	+	36	32	28	43.3	0.00729286	P19367	P19367	Hexokinase-1	HK1
-1.0875	-0.947849	-0.933919	0.173995	-0.515865	-0.844597	-0.702266	-0.1272	0.789831	1.33564	1.55406	1.30566	+	36	36	36	63.2	0.00527843	P29401	P29401	Transketolase	TKT
0.660976	0.686666	0.567622	0.748778	0.0362047	0.872943	0.811484	0.851111	-1.35498	-1.37465	-1.5665	-0.93966	+	36	36	36	47.7	6.01504e-05	P33991;Q9UJA3	P33991	DNA replication licensing factor MCM4	MCM4
0.706857	0.800807	0.783367	0.394096	0.435012	0.545376	0.815297	0.702412	-1.22837	-1.73962	-1.58538	-0.62985	+	36	36	36	48.7	5.51724e-05	P49736	P49736	DNA replication licensing factor MCM2	MCM2
-1.42173	-1.3109	-1.16954	-1.38238	0.401906	0.416433	0.490327	0.36194	0.86199	0.987348	0.894374	0.870226	+	36	36	36	48.4	0	Q14764	Q14764	Major vault protein	MVP
0.424721	0.203165	0.738245	0.608577	0.7174	0.411469	1.21397	0.867631	-1.19152	-0.981369	-1.37815	-1.63414	+	37	37	36	45.4	0.000689139	O43491;Q9Y2J2	O43491	Band 4.1-like protein 2	EPB41L2
1.13033	0.483118	0.836613	1.25458	0.675277	-0.149436	0.293288	0.395132	-1.41682	-1.20617	-1.59336	-0.702547	+	37	37	32	66.4	0.000221106	P14923	P14923	Junction plakoglobin	JUP
-1.30043	-1.24365	-1.23355	-1.28583	0.188101	0.259511	0.248275	0.17889	1.07237	1.05693	0.9894	1.06999	+	37	37	37	81.7	0	P23381	P23381	Tryptophan--tRNA ligase, cytoplasmic;T1-TrpRS;T2-TrpRS	WARS
1.07522	0.57849	0.920428	1.40268	-0.169607	-0.4791	0.533203	0.672014	-1.65344	-0.642009	-0.960423	-1.27746	+	37	37	37	39.9	0.00730496	P30876	P30876	DNA-directed RNA polymerase II subunit RPB2	POLR2B
0.918999	0.56456	0.545706	0.667151	0.709014	0.866239	0.446423	0.543311	-1.43267	-1.38596	-1.66256	-0.780209	+	37	37	37	48.1	0	P33992	P33992	DNA replication licensing factor MCM5	MCM5
-0.347538	-0.795072	-0.422693	-1.07152	-0.852753	-0.257924	-0.450102	-0.981756	1.11527	0.985544	1.59519	1.48335	+	37	37	37	25.7	0.000532258	Q92614	Q92614	Unconventional myosin-XVIIIa	MYO18A
-1.03962	-1.01455	-1.33089	-0.898502	-0.424623	0.0952343	0.496824	-0.580009	1.08457	1.17471	1.13683	1.30003	+	37	37	35	43.9	0	Q9Y4E8	Q9Y4E8	Ubiquitin carboxyl-terminal hydrolase 15	USP15
-0.801728	-0.457747	-0.787405	-1.56852	-0.105499	0.207163	-0.0971819	-0.869809	0.818364	0.810998	0.771922	2.07944	+	37	37	35	50.8	0.0056139	Q9Y678	Q9Y678	Coatomer subunit gamma-1	COPG1
1.03149	0.420789	0.697483	0.916803	0.771004	0.134618	0.430343	0.331533	-0.840103	-0.872343	-0.646963	-2.37465	+	39	39	39	20.4	0.00165714	P11717	P11717	Cation-independent mannose-6-phosphate receptor	IGF2R
0.44475	0.454932	0.743733	1.25301	0.419726	0.237775	0.404735	1.16967	-1.27312	-1.52961	-1.01674	-1.30887	+	40	40	40	49.1	9.46746e-05	Q14566	Q14566	DNA replication licensing factor MCM6	MCM6
0.929232	0.599284	0.423697	1.0697	0.715146	0.310019	0.0256201	0.957765	-1.73241	-1.37343	-0.655343	-1.26929	+	41	41	41	42.7	0.00249756	P05023;P50993;P13637;Q13733;P20648;P54707	P05023	Sodium/potassium-transporting ATPase subunit alpha-1	ATP1A1
-0.872728	-1.03918	-1.29038	-0.408943	-0.304773	-0.724237	0.136199	-0.541692	1.18551	1.24049	1.4123	1.20743	+	41	41	41	67.3	0.00032287	P30101	P30101	Protein disulfide-isomerase A3	PDIA3
1.10596	0.89501	1.06481	1.01256	0.267376	0.161832	0.184247	0.388871	-1.20176	-1.33437	-1.08287	-1.46167	+	41	41	41	39.9	0	P55011;Q13621	P55011	Solute carrier family 12 member 2	SLC12A2
-0.865021	-1.3522	-1.0912	-1.15431	0.137221	0.3532	-0.268525	-0.35816	0.77745	1.50133	1.10525	1.21497	+	42	42	42	60	0.0011871	P54136	P54136	Arginine--tRNA ligase, cytoplasmic	RARS
0.832389	0.168387	1.01687	1.15659	0.592627	0.292713	0.216628	0.751556	-1.31292	-1.1281	-0.785209	-1.80152	+	42	42	42	39.3	0.00348098	Q9UQE7	Q9UQE7	Structural maintenance of chromosomes protein 3	SMC3
1.04023	0.904794	0.573754	0.66566	0.277667	0.198785	0.622545	0.740539	-1.88187	-0.780638	-1.59019	-0.771274	+	43	43	43	54.6	0.00459414	P55786;A6NEC2	P55786	Puromycin-sensitive aminopeptidase	NPEPPS
-0.308617	-0.69895	-0.639104	0.0784354	-0.733971	-0.574767	-0.848429	-1.19168	1.15943	0.734641	0.992202	2.03081	+	43	40	39	53.1	0.000822695	Q92598	Q92598	Heat shock protein 105 kDa	HSPH1
-0.720964	-1.15868	-1.31267	-0.858554	-0.127563	0.0225315	-0.375697	-0.369037	1.18938	1.05593	0.922441	1.73287	+	44	44	29	82.8	0.000571429	P05783;CON__H-INV:HIT000015463;CON__Q148H6;CON__Q92764;CON__A2A5Y0;CON__Q7Z3Y7;CON__REFSEQ:XP_986630;CON__O76013;CON__O76015;CON__A2AB72;CON__Q15323;CON__Q9UE12;CON__Q14532;CON__Q14525;CON__Q2M2I5;Q14532;Q14525;O76015;Q7Z3Y7;O76013;Q15323;Q2M2I5	P05783	Keratin, type I cytoskeletal 18	KRT18
0.497243	0.651191	0.671039	0.369896	0.738294	1.04728	0.782573	0.359201	-1.04376	-1.71938	-1.69779	-0.655776	+	44	44	44	59.4	7.59494e-05	P25205	P25205	DNA replication licensing factor MCM3	MCM3
0.932144	0.876237	0.859678	0.499513	0.623626	0.760166	0.426203	0.267117	-1.07786	-1.45566	-1.67107	-1.04009	+	45	45	45	34.1	0	P10586;P23468;Q13332	P10586	Receptor-type tyrosine-protein phosphatase F	PTPRF
0.316494	0.409584	0.305715	1.0649	0.826675	0.348882	0.488141	0.789114	-0.978371	-0.648551	-0.414892	-2.50769	+	45	44	41	71.8	0.00594677	P20700	P20700	Lamin-B1	LMNB1
-1.03558	-0.590047	-0.892968	-0.723439	-0.113748	-0.642145	-0.508079	-0.575463	0.743817	1.06618	1.31729	1.95418	+	45	45	45	84.7	0.00297892	P48643	P48643	T-complex protein 1 subunit epsilon	CCT5
0.736948	0.774143	0.620016	0.471278	0.764954	0.748735	0.547819	0.566507	-0.757734	-1.23795	-1.88747	-1.34724	+	46	33	33	34.6	0	P11388	P11388	DNA topoisomerase 2-alpha	TOP2A
-1.28794	-1.31819	-1.31736	-1.24351	0.263466	0.329936	0.28035	0.309653	0.997594	0.9771	0.978417	1.03048	+	46	46	45	64.1	0	P42224	P42224	Signal transducer and activator of transcription 1-alpha/beta	STAT1
0.845553	0.665442	0.633676	0.0817666	0.432763	1.08044	0.732298	0.613057	-0.892964	-0.982327	-1.24863	-1.96108	+	46	46	46	58.3	0.00130488	P50570;Q9UQ16;Q05193	P50570	Dynamin-2	DNM2
-0.986761	-1.01527	-1.30793	-1.14596	-0.0153506	-0.325756	-0.0414151	0.0730553	1.51646	1.19015	0.922549	1.13623	+	46	46	46	46.3	0	P55265	P55265	Double-stranded RNA-specific adenosine deaminase	ADAR
-0.625061	-0.66302	-0.991414	-0.726139	-0.455857	-0.598852	-0.644041	-0.543722	1.06812	1.32913	1.87903	0.971829	+	47	47	47	80.5	9.63855e-05	P07237	P07237	Protein disulfide-isomerase	P4HB
0.687164	0.524842	0.875116	0.866611	0.693813	0.122686	0.32871	1.06205	-0.843999	-1.549	-1.21012	-1.55787	+	47	47	47	23.4	0	P46013	P46013	Antigen KI-67	MKI67
0.756824	0.411267	0.549631	0.413352	0.792228	0.553439	0.912305	0.600609	-1.32272	-0.438759	-1.11133	-2.11684	+	47	47	46	17	0.000318584	P46939	P46939	Utrophin	UTRN
-0.726982	-0.675206	-0.612923	-0.428965	-0.749221	-0.855608	-0.785597	-0.51026	1.0632	1.31309	1.59485	1.37362	+	49	48	48	60.9	0	P11021	P11021	78 kDa glucose-regulated protein	HSPA5
0.40935	0.3406	0.28597	1.03392	0.602212	0.720914	0.290734	0.967867	-0.861736	-1.01791	-0.375639	-2.39628	+	49	49	49	44.8	0.00726297	Q14683	Q14683	Structural maintenance of chromosomes protein 1A	SMC1A
0.832835	0.764584	0.734773	0.904603	0.425821	0.49475	0.565909	0.612349	-1.24286	-1.47013	-1.53176	-1.09088	+	50	50	49	52	0	O94832	O94832	Unconventional myosin-Id	MYO1D
-1.13744	-1.45448	-1.33656	-0.553107	0.126242	0.0447723	-0.195728	0.130122	0.847027	0.935389	1.78114	0.812615	+	50	50	50	42.2	0.000871972	P08183;P21439;Q9NP78;Q2M3G0	P08183	Multidrug resistance protein 1	ABCB1
-0.681059	-0.256197	-1.5206	-0.515035	-0.554657	-0.632106	-0.240153	-0.670109	0.99702	1.04494	1.4472	1.58075	+	50	49	49	67.9	0.00486066	P38646	P38646	Stress-70 protein, mitochondrial	HSPA9
0.977022	0.683297	0.904475	0.961463	0.702448	0.388557	0.221615	0.413705	-1.1249	-1.50593	-1.28483	-1.33692	+	52	52	47	42	0.000316279	O75116	O75116	Rho-associated protein kinase 2	ROCK2
1.18968	1.12227	0.545477	0.767873	0.1122	0.733248	0.283902	0.219918	-1.50211	-1.31939	-1.54761	-0.605452	+	53	53	40	37.8	0.000299065	Q02880	Q02880	DNA topoisomerase 2-beta	TOP2B
-0.751724	-0.903834	-0.693002	-0.987575	0.992478	1.66466	1.38787	1.13078	-0.346856	-0.739283	-0.730835	-0.0226809	+	54	54	54	35	0.00022449	A6NHR9	A6NHR9	Structural maintenance of chromosomes flexible hinge domain-containing protein 1	SMCHD1
-0.462144	-0.557274	-0.434196	-0.220351	-1.26354	-0.877019	-0.869779	-0.255177	1.24171	1.38186	1.83559	0.480322	+	54	54	54	47.7	0.0078386	P26640	P26640	Valine--tRNA ligase	VARS
-1.07178	-0.900556	-1.01357	-0.392337	-0.322819	-0.884045	-0.181546	-0.382048	1.2652	1.30255	1.57886	1.0021	+	56	56	52	76.4	0.00141317	P34932	P34932	Heat shock 70 kDa protein 4	HSPA4
0.753688	0.348413	0.714451	1.03906	0.180128	0.46592	0.747093	0.954035	-1.16272	-1.51276	-0.973286	-1.55402	+	56	56	47	36.7	0.000993197	Q14839;Q8TDI0	Q14839	Chromodomain-helicase-DNA-binding protein 4	CHD4
-0.147019	-0.648646	-0.811476	-0.055967	-0.8808	-1.57295	-0.431243	-0.408528	1.22711	1.16087	1.54962	1.01904	+	60	60	58	62.1	0.00268585	P14625;Q58FF3	P14625	Endoplasmin	HSP90B1
-1.09126	-0.842515	-1.3248	-0.973633	-0.25625	-0.141168	-0.0658106	-0.256601	1.23904	1.45922	1.26144	0.992331	+	60	60	60	42.5	0	P16144	P16144	Integrin beta-4	ITGB4
0.919447	0.374078	0.715554	0.461313	1.08429	0.254966	0.663369	0.681973	-1.33053	-0.89407	-1.09052	-1.83987	+	65	65	65	64.1	0.000145078	P18206	P18206	Vinculin	VCL
0.592682	0.0967077	0.998397	0.467968	1.09992	0.485073	0.546796	0.890124	-1.07639	-1.15846	-1.63941	-1.3034	+	67	58	57	40.7	0.00120128	Q7Z406	Q7Z406	Myosin-14	MYH14
0.205701	-0.16098	-0.0858892	-0.73636	0.300738	1.18197	1.28997	1.8111	-1.32121	-1.04207	-0.524055	-0.91892	+	83	83	83	48.6	0.0062406	Q9NZM1;O75923	Q9NZM1	Myoferlin	MYOF
0.609202	0.583655	0.560385	1.0868	0.203224	0.6044	0.824318	0.63817	-0.762288	-1.02503	-1.39002	-1.93281	+	86	66	61	46.6	0.000455285	P35580	P35580	Myosin-10	MYH10
0.836827	0.633081	0.756688	1.04025	0.726096	0.20912	0.406214	0.570694	-1.02372	-1.14581	-1.12177	-1.88768	+	89	89	89	54	0	Q14980	Q14980	Nuclear mitotic apparatus protein 1	NUMA1
-1.04102	-1.28613	-1.0789	-1.50269	0.0329843	0.287521	0.288424	0.00372772	0.956057	1.17205	0.95117	1.21681	+	111	111	111	27.6	0	Q63HN8	Q63HN8	E3 ubiquitin-protein ligase RNF213	RNF213
0.896058	0.726418	0.75162	0.932582	0.632742	0.368183	0.494135	0.402087	-0.963006	-1.11154	-1.22266	-1.90662	+	114	114	114	45.2	0	P15924	P15924	Desmoplakin	DSP
0.959144	0.449549	0.215674	0.511414	0.571449	0.831809	0.959844	0.763037	-1.47904	-1.28206	-1.03873	-1.46208	+	114	114	107	59.7	0.00119094	Q01082	Q01082	Spectrin beta chain, non-erythrocytic 1	SPTBN1
1.29613	0.606139	0.677015	0.762034	0.579857	0.278444	0.495221	0.476508	-1.07379	-1.16359	-1.13799	-1.79598	+	117	117	117	35.6	0.00447799	Q7Z6Z7	Q7Z6Z7	E3 ubiquitin-protein ligase HUWE1	HUWE1
0.632616	0.148876	0.300537	0.76319	0.635967	1.01321	0.779769	0.882002	-1.65511	-1.10341	-0.840646	-1.557	+	130	130	130	61	0.0014362	Q13813	Q13813	Spectrin alpha chain, non-erythrocytic 1	SPTAN1
0.691133	0.353796	0.866782	1.05713	0.781725	0.491552	0.345784	0.571467	-0.971085	-1.12522	-1.12586	-1.93721	+	154	154	126	63.5	0.000578125	P35579;REV__Q9UKV3;P12883;Q9Y623;P12882;Q9UKX2	P35579	Myosin-9	MYH9
0.705937	0.610308	0.765854	0.527404	0.491644	0.86431	0.861653	0.371907	-1.7437	-1.50861	-1.27647	-0.670233	+	186	186	186	46.5	0.00119481	P78527	P78527	DNA-dependent protein kinase catalytic subunit	PRKDC
-0.444712	-0.758639	-0.784393	-1.32118	-0.908531	0.0702136	-0.235777	-0.643364	1.11612	1.0938	1.12746	1.68901	+	230	230	230	52.9	0.00546512	Q14204	Q14204	Cytoplasmic dynein 1 heavy chain 1	DYNC1H1
1.00231	0.809295	0.696354	1.2202	0.197509	0.361939	0.225551	0.642621	-1.23379	-1.22578	-1.15676	-1.53945	+	299	299	299	74.7	0	Q09666;P48552	Q09666	Neuroblast differentiation-associated protein AHNAK	AHNAK
#!{Type}E	E	E	E	E	E	E	E	E	E	E	E	C	N	N	N	N	N	T	T	T	T
#!{C:Group1}Control	Control	Control	Control	IFNg 1day	IFNg 1day	IFNg 1day	IFNg 1day	IFNg 1week	IFNg 1week	IFNg 1week	IFNg 1week
